# Supplementary material for: HilE represses the activity of the Salmonella virulence regulator HilD via a mechanism distinct from that of intestinal long-chain fatty acids
Source: J Biol Chem. 2023 Oct 27;299(12):105387. doi: 10.1016/j.jbc.2023.105387 (PMC10696396; doi:10.1016/j.jbc.2023.105387)
Supplement: Dataset S3 [file mmc4.zip › S6 Dataset/ranked_8.pdb]

ATOM      1  N   MET A   1      -4.504  54.793   2.934  1.00 20.44           N  
ATOM      2  H   MET A   1      -4.857  54.474   3.825  1.00 20.44           H  
ATOM      3  H2  MET A   1      -4.736  55.768   2.812  1.00 20.44           H  
ATOM      4  H3  MET A   1      -3.499  54.689   2.938  1.00 20.44           H  
ATOM      5  CA  MET A   1      -5.075  53.978   1.837  1.00 20.44           C  
ATOM      6  HA  MET A   1      -6.162  54.053   1.829  1.00 20.44           H  
ATOM      7  C   MET A   1      -4.701  52.535   2.131  1.00 20.44           C  
ATOM      8  CB  MET A   1      -4.530  54.427   0.466  1.00 20.44           C  
ATOM      9  HB2 MET A   1      -3.444  54.503   0.512  1.00 20.44           H  
ATOM     10  HB3 MET A   1      -4.787  53.672  -0.277  1.00 20.44           H  
ATOM     11  O   MET A   1      -3.633  52.096   1.733  1.00 20.44           O  
ATOM     12  CG  MET A   1      -5.104  55.766  -0.012  1.00 20.44           C  
ATOM     13  HG2 MET A   1      -4.915  56.536   0.736  1.00 20.44           H  
ATOM     14  HG3 MET A   1      -6.181  55.661  -0.143  1.00 20.44           H  
ATOM     15  SD  MET A   1      -4.378  56.304  -1.582  1.00 20.44           S  
ATOM     16  CE  MET A   1      -5.431  57.728  -1.977  1.00 20.44           C  
ATOM     17  HE1 MET A   1      -5.102  58.169  -2.918  1.00 20.44           H  
ATOM     18  HE2 MET A   1      -5.356  58.475  -1.187  1.00 20.44           H  
ATOM     19  HE3 MET A   1      -6.467  57.404  -2.079  1.00 20.44           H  
ATOM     20  N   GLU A   2      -5.444  51.868   3.013  1.00 17.77           N  
ATOM     21  H   GLU A   2      -6.370  52.174   3.278  1.00 17.77           H  
ATOM     22  CA  GLU A   2      -4.906  50.708   3.740  1.00 17.77           C  
ATOM     23  HA  GLU A   2      -3.835  50.850   3.880  1.00 17.77           H  
ATOM     24  C   GLU A   2      -5.067  49.408   2.944  1.00 17.77           C  
ATOM     25  CB  GLU A   2      -5.505  50.638   5.152  1.00 17.77           C  
ATOM     26  HB2 GLU A   2      -5.170  49.716   5.626  1.00 17.77           H  
ATOM     27  HB3 GLU A   2      -6.593  50.635   5.087  1.00 17.77           H  
ATOM     28  O   GLU A   2      -6.177  48.976   2.642  1.00 17.77           O  
ATOM     29  CG  GLU A   2      -5.022  51.836   5.991  1.00 17.77           C  
ATOM     30  HG2 GLU A   2      -3.934  51.875   5.942  1.00 17.77           H  
ATOM     31  HG3 GLU A   2      -5.403  52.758   5.552  1.00 17.77           H  
ATOM     32  CD  GLU A   2      -5.461  51.762   7.459  1.00 17.77           C  
ATOM     33  OE1 GLU A   2      -4.749  52.377   8.280  1.00 17.77           O  
ATOM     34  OE2 GLU A   2      -6.505  51.130   7.724  1.00 17.77           O  
ATOM     35  N   ASN A   3      -3.934  48.808   2.568  1.00 17.65           N  
ATOM     36  H   ASN A   3      -3.060  49.243   2.827  1.00 17.65           H  
ATOM     37  CA  ASN A   3      -3.866  47.613   1.729  1.00 17.65           C  
ATOM     38  HA  ASN A   3      -4.564  47.724   0.899  1.00 17.65           H  
ATOM     39  C   ASN A   3      -4.308  46.376   2.520  1.00 17.65           C  
ATOM     40  CB  ASN A   3      -2.438  47.470   1.160  1.00 17.65           C  
ATOM     41  HB2 ASN A   3      -2.278  46.434   0.859  1.00 17.65           H  
ATOM     42  HB3 ASN A   3      -1.703  47.709   1.930  1.00 17.65           H  
ATOM     43  O   ASN A   3      -3.492  45.702   3.152  1.00 17.65           O  
ATOM     44  CG  ASN A   3      -2.192  48.312  -0.079  1.00 17.65           C  
ATOM     45  ND2 ASN A   3      -0.956  48.649  -0.365  1.00 17.65           N  
ATOM     46 HD21 ASN A   3      -0.837  49.190  -1.210  1.00 17.65           H  
ATOM     47 HD22 ASN A   3      -0.186  48.370   0.226  1.00 17.65           H  
ATOM     48  OD1 ASN A   3      -3.090  48.644  -0.829  1.00 17.65           O  
ATOM     49  N   VAL A   4      -5.610  46.081   2.481  1.00 17.66           N  
ATOM     50  H   VAL A   4      -6.223  46.757   2.050  1.00 17.66           H  
ATOM     51  CA  VAL A   4      -6.215  44.920   3.146  1.00 17.66           C  
ATOM     52  HA  VAL A   4      -5.909  44.933   4.192  1.00 17.66           H  
ATOM     53  C   VAL A   4      -5.675  43.645   2.500  1.00 17.66           C  
ATOM     54  CB  VAL A   4      -7.757  44.979   3.111  1.00 17.66           C  
ATOM     55  HB  VAL A   4      -8.109  44.854   2.087  1.00 17.66           H  
ATOM     56  O   VAL A   4      -6.127  43.204   1.446  1.00 17.66           O  
ATOM     57  CG1 VAL A   4      -8.353  43.867   3.985  1.00 17.66           C  
ATOM     58 HG11 VAL A   4      -8.012  43.973   5.015  1.00 17.66           H  
ATOM     59 HG12 VAL A   4      -8.058  42.891   3.600  1.00 17.66           H  
ATOM     60 HG13 VAL A   4      -9.442  43.927   3.960  1.00 17.66           H  
ATOM     61  CG2 VAL A   4      -8.288  46.319   3.639  1.00 17.66           C  
ATOM     62 HG21 VAL A   4      -9.377  46.295   3.688  1.00 17.66           H  
ATOM     63 HG22 VAL A   4      -7.890  46.520   4.633  1.00 17.66           H  
ATOM     64 HG23 VAL A   4      -8.005  47.132   2.970  1.00 17.66           H  
ATOM     65  N   THR A   5      -4.631  43.080   3.101  1.00 17.99           N  
ATOM     66  H   THR A   5      -4.246  43.528   3.921  1.00 17.99           H  
ATOM     67  CA  THR A   5      -3.913  41.934   2.546  1.00 17.99           C  
ATOM     68  HA  THR A   5      -3.794  42.098   1.475  1.00 17.99           H  
ATOM     69  C   THR A   5      -4.780  40.695   2.746  1.00 17.99           C  
ATOM     70  CB  THR A   5      -2.509  41.773   3.168  1.00 17.99           C  
ATOM     71  HB  THR A   5      -2.513  40.953   3.885  1.00 17.99           H  
ATOM     72  O   THR A   5      -4.925  40.202   3.864  1.00 17.99           O  
ATOM     73  CG2 THR A   5      -1.459  41.477   2.098  1.00 17.99           C  
ATOM     74 HG21 THR A   5      -0.484  41.360   2.571  1.00 17.99           H  
ATOM     75 HG22 THR A   5      -1.713  40.552   1.579  1.00 17.99           H  
ATOM     76 HG23 THR A   5      -1.412  42.295   1.380  1.00 17.99           H  
ATOM     77  OG1 THR A   5      -2.080  42.936   3.848  1.00 17.99           O  
ATOM     78  HG1 THR A   5      -2.290  43.711   3.321  1.00 17.99           H  
ATOM     79  N   PHE A   6      -5.412  40.210   1.674  1.00 18.33           N  
ATOM     80  H   PHE A   6      -5.365  40.738   0.815  1.00 18.33           H  
ATOM     81  CA  PHE A   6      -6.287  39.039   1.714  1.00 18.33           C  
ATOM     82  HA  PHE A   6      -7.003  39.163   2.527  1.00 18.33           H  
ATOM     83  C   PHE A   6      -5.461  37.782   2.008  1.00 18.33           C  
ATOM     84  CB  PHE A   6      -7.083  38.921   0.404  1.00 18.33           C  
ATOM     85  HB2 PHE A   6      -7.500  37.916   0.342  1.00 18.33           H  
ATOM     86  HB3 PHE A   6      -6.410  39.042  -0.444  1.00 18.33           H  
ATOM     87  O   PHE A   6      -4.938  37.127   1.107  1.00 18.33           O  
ATOM     88  CG  PHE A   6      -8.232  39.905   0.288  1.00 18.33           C  
ATOM     89  CD1 PHE A   6      -9.504  39.561   0.785  1.00 18.33           C  
ATOM     90  HD1 PHE A   6      -9.664  38.597   1.245  1.00 18.33           H  
ATOM     91  CD2 PHE A   6      -8.037  41.163  -0.313  1.00 18.33           C  
ATOM     92  HD2 PHE A   6      -7.065  41.446  -0.689  1.00 18.33           H  
ATOM     93  CE1 PHE A   6     -10.574  40.469   0.682  1.00 18.33           C  
ATOM     94  HE1 PHE A   6     -11.551  40.204   1.060  1.00 18.33           H  
ATOM     95  CE2 PHE A   6      -9.106  42.070  -0.414  1.00 18.33           C  
ATOM     96  HE2 PHE A   6      -8.949  43.039  -0.866  1.00 18.33           H  
ATOM     97  CZ  PHE A   6     -10.375  41.724   0.082  1.00 18.33           C  
ATOM     98  HZ  PHE A   6     -11.193  42.424   0.003  1.00 18.33           H  
ATOM     99  N   VAL A   7      -5.308  37.449   3.291  1.00 18.33           N  
ATOM    100  H   VAL A   7      -5.612  38.115   3.987  1.00 18.33           H  
ATOM    101  CA  VAL A   7      -4.589  36.246   3.717  1.00 18.33           C  
ATOM    102  HA  VAL A   7      -3.650  36.204   3.166  1.00 18.33           H  
ATOM    103  C   VAL A   7      -5.431  35.031   3.331  1.00 18.33           C  
ATOM    104  CB  VAL A   7      -4.241  36.262   5.220  1.00 18.33           C  
ATOM    105  HB  VAL A   7      -5.147  36.130   5.812  1.00 18.33           H  
ATOM    106  O   VAL A   7      -6.385  34.669   4.023  1.00 18.33           O  
ATOM    107  CG1 VAL A   7      -3.264  35.124   5.542  1.00 18.33           C  
ATOM    108 HG11 VAL A   7      -2.336  35.256   4.986  1.00 18.33           H  
ATOM    109 HG12 VAL A   7      -3.702  34.162   5.276  1.00 18.33           H  
ATOM    110 HG13 VAL A   7      -3.040  35.116   6.609  1.00 18.33           H  
ATOM    111  CG2 VAL A   7      -3.579  37.575   5.654  1.00 18.33           C  
ATOM    112 HG21 VAL A   7      -2.729  37.802   5.010  1.00 18.33           H  
ATOM    113 HG22 VAL A   7      -4.295  38.395   5.601  1.00 18.33           H  
ATOM    114 HG23 VAL A   7      -3.236  37.501   6.687  1.00 18.33           H  
ATOM    115  N   SER A   8      -5.089  34.411   2.199  1.00 19.02           N  
ATOM    116  H   SER A   8      -4.394  34.862   1.622  1.00 19.02           H  
ATOM    117  CA  SER A   8      -5.713  33.183   1.701  1.00 19.02           C  
ATOM    118  HA  SER A   8      -6.796  33.306   1.737  1.00 19.02           H  
ATOM    119  C   SER A   8      -5.337  32.003   2.602  1.00 19.02           C  
ATOM    120  CB  SER A   8      -5.328  32.941   0.236  1.00 19.02           C  
ATOM    121  HB2 SER A   8      -5.562  33.830  -0.349  1.00 19.02           H  
ATOM    122  HB3 SER A   8      -4.259  32.741   0.163  1.00 19.02           H  
ATOM    123  O   SER A   8      -4.478  31.183   2.286  1.00 19.02           O  
ATOM    124  OG  SER A   8      -6.060  31.843  -0.276  1.00 19.02           O  
ATOM    125  HG  SER A   8      -5.772  31.686  -1.179  1.00 19.02           H  
ATOM    126  N   ASN A   9      -5.958  31.921   3.779  1.00 20.46           N  
ATOM    127  H   ASN A   9      -6.555  32.694   4.035  1.00 20.46           H  
ATOM    128  CA  ASN A   9      -5.810  30.794   4.697  1.00 20.46           C  
ATOM    129  HA  ASN A   9      -4.763  30.490   4.719  1.00 20.46           H  
ATOM    130  C   ASN A   9      -6.605  29.595   4.164  1.00 20.46           C  
ATOM    131  CB  ASN A   9      -6.226  31.208   6.122  1.00 20.46           C  
ATOM    132  HB2 ASN A   9      -6.390  30.314   6.723  1.00 20.46           H  
ATOM    133  HB3 ASN A   9      -7.161  31.767   6.081  1.00 20.46           H  
ATOM    134  O   ASN A   9      -7.603  29.181   4.761  1.00 20.46           O  
ATOM    135  CG  ASN A   9      -5.169  32.013   6.851  1.00 20.46           C  
ATOM    136  ND2 ASN A   9      -5.565  32.913   7.718  1.00 20.46           N  
ATOM    137 HD21 ASN A   9      -4.821  33.497   8.072  1.00 20.46           H  
ATOM    138 HD22 ASN A   9      -6.536  33.193   7.739  1.00 20.46           H  
ATOM    139  OD1 ASN A   9      -3.978  31.831   6.693  1.00 20.46           O  
ATOM    140  N   SER A  10      -6.186  29.032   3.026  1.00 24.32           N  
ATOM    141  H   SER A  10      -5.409  29.460   2.544  1.00 24.32           H  
ATOM    142  CA  SER A  10      -6.714  27.753   2.553  1.00 24.32           C  
ATOM    143  HA  SER A  10      -7.797  27.783   2.670  1.00 24.32           H  
ATOM    144  C   SER A  10      -6.196  26.645   3.479  1.00 24.32           C  
ATOM    145  CB  SER A  10      -6.477  27.533   1.048  1.00 24.32           C  
ATOM    146  HB2 SER A  10      -6.716  28.452   0.512  1.00 24.32           H  
ATOM    147  HB3 SER A  10      -7.164  26.760   0.705  1.00 24.32           H  
ATOM    148  O   SER A  10      -5.189  25.987   3.246  1.00 24.32           O  
ATOM    149  OG  SER A  10      -5.171  27.124   0.707  1.00 24.32           O  
ATOM    150  HG  SER A  10      -4.528  27.751   1.044  1.00 24.32           H  
ATOM    151  N   HIS A  11      -6.842  26.485   4.634  1.00 25.14           N  
ATOM    152  H   HIS A  11      -7.564  27.152   4.868  1.00 25.14           H  
ATOM    153  CA  HIS A  11      -6.535  25.390   5.543  1.00 25.14           C  
ATOM    154  HA  HIS A  11      -5.459  25.356   5.712  1.00 25.14           H  
ATOM    155  C   HIS A  11      -6.944  24.080   4.860  1.00 25.14           C  
ATOM    156  CB  HIS A  11      -7.233  25.600   6.895  1.00 25.14           C  
ATOM    157  HB2 HIS A  11      -7.263  24.643   7.416  1.00 25.14           H  
ATOM    158  HB3 HIS A  11      -8.262  25.920   6.730  1.00 25.14           H  
ATOM    159  O   HIS A  11      -8.119  23.707   4.884  1.00 25.14           O  
ATOM    160  CG  HIS A  11      -6.529  26.579   7.805  1.00 25.14           C  
ATOM    161  CD2 HIS A  11      -7.043  27.736   8.326  1.00 25.14           C  
ATOM    162  HD2 HIS A  11      -8.019  28.145   8.111  1.00 25.14           H  
ATOM    163  ND1 HIS A  11      -5.255  26.445   8.310  1.00 25.14           N  
ATOM    164  HD1 HIS A  11      -4.572  25.751   8.040  1.00 25.14           H  
ATOM    165  CE1 HIS A  11      -5.009  27.493   9.112  1.00 25.14           C  
ATOM    166  HE1 HIS A  11      -4.066  27.683   9.602  1.00 25.14           H  
ATOM    167  NE2 HIS A  11      -6.091  28.289   9.191  1.00 25.14           N  
ATOM    168  N   GLN A  12      -5.977  23.402   4.232  1.00 28.71           N  
ATOM    169  H   GLN A  12      -5.080  23.851   4.115  1.00 28.71           H  
ATOM    170  CA  GLN A  12      -6.155  22.058   3.688  1.00 28.71           C  
ATOM    171  HA  GLN A  12      -6.897  22.088   2.891  1.00 28.71           H  
ATOM    172  C   GLN A  12      -6.676  21.148   4.808  1.00 28.71           C  
ATOM    173  CB  GLN A  12      -4.833  21.516   3.111  1.00 28.71           C  
ATOM    174  HB2 GLN A  12      -4.941  20.440   2.979  1.00 28.71           H  
ATOM    175  HB3 GLN A  12      -4.025  21.688   3.822  1.00 28.71           H  
ATOM    176  O   GLN A  12      -5.990  20.908   5.803  1.00 28.71           O  
ATOM    177  CG  GLN A  12      -4.460  22.119   1.745  1.00 28.71           C  
ATOM    178  HG2 GLN A  12      -5.304  22.004   1.064  1.00 28.71           H  
ATOM    179  HG3 GLN A  12      -4.253  23.183   1.857  1.00 28.71           H  
ATOM    180  CD  GLN A  12      -3.238  21.443   1.115  1.00 28.71           C  
ATOM    181  NE2 GLN A  12      -2.995  21.650  -0.160  1.00 28.71           N  
ATOM    182 HE21 GLN A  12      -3.554  22.293  -0.703  1.00 28.71           H  
ATOM    183 HE22 GLN A  12      -2.162  21.218  -0.533  1.00 28.71           H  
ATOM    184  OE1 GLN A  12      -2.486  20.716   1.751  1.00 28.71           O  
ATOM    185  N   ARG A  13      -7.929  20.690   4.685  1.00 29.95           N  
ATOM    186  H   ARG A  13      -8.445  20.942   3.854  1.00 29.95           H  
ATOM    187  CA  ARG A  13      -8.524  19.758   5.651  1.00 29.95           C  
ATOM    188  HA  ARG A  13      -8.426  20.206   6.640  1.00 29.95           H  
ATOM    189  C   ARG A  13      -7.732  18.443   5.640  1.00 29.95           C  
ATOM    190  CB  ARG A  13     -10.006  19.487   5.343  1.00 29.95           C  
ATOM    191  HB2 ARG A  13     -10.281  18.530   5.788  1.00 29.95           H  
ATOM    192  HB3 ARG A  13     -10.147  19.406   4.265  1.00 29.95           H  
ATOM    193  O   ARG A  13      -7.365  17.990   4.555  1.00 29.95           O  
ATOM    194  CG  ARG A  13     -10.941  20.556   5.921  1.00 29.95           C  
ATOM    195  HG2 ARG A  13     -10.708  21.523   5.475  1.00 29.95           H  
ATOM    196  HG3 ARG A  13     -10.800  20.614   7.000  1.00 29.95           H  
ATOM    197  CD  ARG A  13     -12.398  20.184   5.615  1.00 29.95           C  
ATOM    198  HD2 ARG A  13     -12.599  19.193   6.023  1.00 29.95           H  
ATOM    199  HD3 ARG A  13     -12.524  20.146   4.533  1.00 29.95           H  
ATOM    200  NE  ARG A  13     -13.350  21.153   6.193  1.00 29.95           N  
ATOM    201  HE  ARG A  13     -12.955  21.892   6.756  1.00 29.95           H  
ATOM    202  NH1 ARG A  13     -15.259  20.254   5.282  1.00 29.95           N  
ATOM    203 HH11 ARG A  13     -16.246  20.319   5.078  1.00 29.95           H  
ATOM    204 HH12 ARG A  13     -14.694  19.564   4.807  1.00 29.95           H  
ATOM    205  NH2 ARG A  13     -15.406  22.075   6.560  1.00 29.95           N  
ATOM    206 HH21 ARG A  13     -16.401  22.085   6.386  1.00 29.95           H  
ATOM    207 HH22 ARG A  13     -14.987  22.819   7.099  1.00 29.95           H  
ATOM    208  CZ  ARG A  13     -14.661  21.155   6.012  1.00 29.95           C  
ATOM    209  N   PRO A  14      -7.502  17.807   6.802  1.00 32.19           N  
ATOM    210  CA  PRO A  14      -6.831  16.513   6.857  1.00 32.19           C  
ATOM    211  HA  PRO A  14      -5.812  16.631   6.487  1.00 32.19           H  
ATOM    212  C   PRO A  14      -7.557  15.478   5.976  1.00 32.19           C  
ATOM    213  CB  PRO A  14      -6.766  16.134   8.343  1.00 32.19           C  
ATOM    214  HB2 PRO A  14      -7.012  15.085   8.509  1.00 32.19           H  
ATOM    215  HB3 PRO A  14      -5.766  16.344   8.723  1.00 32.19           H  
ATOM    216  O   PRO A  14      -8.754  15.247   6.128  1.00 32.19           O  
ATOM    217  CG  PRO A  14      -7.770  17.054   9.041  1.00 32.19           C  
ATOM    218  HG2 PRO A  14      -7.437  17.327  10.042  1.00 32.19           H  
ATOM    219  HG3 PRO A  14      -8.741  16.560   9.086  1.00 32.19           H  
ATOM    220  CD  PRO A  14      -7.865  18.272   8.131  1.00 32.19           C  
ATOM    221  HD2 PRO A  14      -7.151  19.029   8.453  1.00 32.19           H  
ATOM    222  HD3 PRO A  14      -8.880  18.669   8.159  1.00 32.19           H  
ATOM    223  N   ALA A  15      -6.823  14.893   5.025  1.00 36.26           N  
ATOM    224  H   ALA A  15      -5.859  15.181   4.936  1.00 36.26           H  
ATOM    225  CA  ALA A  15      -7.344  14.008   3.976  1.00 36.26           C  
ATOM    226  HA  ALA A  15      -8.157  14.507   3.449  1.00 36.26           H  
ATOM    227  C   ALA A  15      -7.886  12.670   4.481  1.00 36.26           C  
ATOM    228  CB  ALA A  15      -6.218  13.727   2.987  1.00 36.26           C  
ATOM    229  HB1 ALA A  15      -5.249  13.778   3.482  1.00 36.26           H  
ATOM    230  HB2 ALA A  15      -6.280  14.450   2.174  1.00 36.26           H  
ATOM    231  HB3 ALA A  15      -6.337  12.737   2.545  1.00 36.26           H  
ATOM    232  O   ALA A  15      -8.950  12.248   4.032  1.00 36.26           O  
ATOM    233  N   ALA A  16      -7.175  12.026   5.411  1.00 38.38           N  
ATOM    234  H   ALA A  16      -6.271  12.397   5.665  1.00 38.38           H  
ATOM    235  CA  ALA A  16      -7.518  10.689   5.904  1.00 38.38           C  
ATOM    236  HA  ALA A  16      -7.412   9.966   5.096  1.00 38.38           H  
ATOM    237  C   ALA A  16      -8.969  10.615   6.419  1.00 38.38           C  
ATOM    238  CB  ALA A  16      -6.518  10.339   7.014  1.00 38.38           C  
ATOM    239  HB1 ALA A  16      -6.734   9.336   7.383  1.00 38.38           H  
ATOM    240  HB2 ALA A  16      -6.592  11.050   7.837  1.00 38.38           H  
ATOM    241  HB3 ALA A  16      -5.506  10.343   6.610  1.00 38.38           H  
ATOM    242  O   ALA A  16      -9.700   9.655   6.166  1.00 38.38           O  
ATOM    243  N   ASP A  17      -9.416  11.685   7.082  1.00 39.11           N  
ATOM    244  H   ASP A  17      -8.779  12.454   7.233  1.00 39.11           H  
ATOM    245  CA  ASP A  17     -10.766  11.798   7.627  1.00 39.11           C  
ATOM    246  HA  ASP A  17     -10.983  10.883   8.179  1.00 39.11           H  
ATOM    247  C   ASP A  17     -11.825  11.913   6.526  1.00 39.11           C  
ATOM    248  CB  ASP A  17     -10.821  13.013   8.578  1.00 39.11           C  
ATOM    249  HB2 ASP A  17      -9.824  13.439   8.689  1.00 39.11           H  
ATOM    250  HB3 ASP A  17     -11.444  13.790   8.135  1.00 39.11           H  
ATOM    251  O   ASP A  17     -12.946  11.460   6.718  1.00 39.11           O  
ATOM    252  CG  ASP A  17     -11.341  12.697   9.986  1.00 39.11           C  
ATOM    253  OD1 ASP A  17     -11.282  11.521  10.405  1.00 39.11           O  
ATOM    254  OD2 ASP A  17     -11.756  13.674  10.651  1.00 39.11           O  
ATOM    255  N   ASN A  18     -11.487  12.469   5.355  1.00 40.68           N  
ATOM    256  H   ASN A  18     -10.519  12.719   5.213  1.00 40.68           H  
ATOM    257  CA  ASN A  18     -12.412  12.592   4.227  1.00 40.68           C  
ATOM    258  HA  ASN A  18     -13.369  12.960   4.596  1.00 40.68           H  
ATOM    259  C   ASN A  18     -12.656  11.248   3.533  1.00 40.68           C  
ATOM    260  CB  ASN A  18     -11.909  13.626   3.216  1.00 40.68           C  
ATOM    261  HB2 ASN A  18     -12.548  13.588   2.334  1.00 40.68           H  
ATOM    262  HB3 ASN A  18     -10.895  13.376   2.906  1.00 40.68           H  
ATOM    263  O   ASN A  18     -13.779  10.981   3.113  1.00 40.68           O  
ATOM    264  CG  ASN A  18     -11.961  15.051   3.725  1.00 40.68           C  
ATOM    265  ND2 ASN A  18     -11.050  15.871   3.259  1.00 40.68           N  
ATOM    266 HD21 ASN A  18     -10.324  15.509   2.657  1.00 40.68           H  
ATOM    267 HD22 ASN A  18     -11.022  16.806   3.642  1.00 40.68           H  
ATOM    268  OD1 ASN A  18     -12.822  15.465   4.493  1.00 40.68           O  
ATOM    269  N   LEU A  19     -11.635  10.395   3.429  1.00 41.15           N  
ATOM    270  H   LEU A  19     -10.732  10.672   3.785  1.00 41.15           H  
ATOM    271  CA  LEU A  19     -11.756   9.093   2.775  1.00 41.15           C  
ATOM    272  HA  LEU A  19     -12.383   9.225   1.893  1.00 41.15           H  
ATOM    273  C   LEU A  19     -12.440   8.059   3.684  1.00 41.15           C  
ATOM    274  CB  LEU A  19     -10.362   8.646   2.316  1.00 41.15           C  
ATOM    275  HB2 LEU A  19      -9.754   9.516   2.068  1.00 41.15           H  
ATOM    276  HB3 LEU A  19      -9.867   8.131   3.139  1.00 41.15           H  
ATOM    277  O   LEU A  19     -13.308   7.302   3.242  1.00 41.15           O  
ATOM    278  CG  LEU A  19     -10.406   7.729   1.087  1.00 41.15           C  
ATOM    279  HG  LEU A  19     -11.130   6.932   1.254  1.00 41.15           H  
ATOM    280  CD1 LEU A  19     -10.740   8.490  -0.192  1.00 41.15           C  
ATOM    281 HD11 LEU A  19     -10.767   7.802  -1.037  1.00 41.15           H  
ATOM    282 HD12 LEU A  19     -11.712   8.976  -0.108  1.00 41.15           H  
ATOM    283 HD13 LEU A  19      -9.965   9.236  -0.362  1.00 41.15           H  
ATOM    284  CD2 LEU A  19      -9.028   7.133   0.855  1.00 41.15           C  
ATOM    285 HD21 LEU A  19      -9.017   6.560  -0.072  1.00 41.15           H  
ATOM    286 HD22 LEU A  19      -8.279   7.922   0.792  1.00 41.15           H  
ATOM    287 HD23 LEU A  19      -8.756   6.494   1.695  1.00 41.15           H  
ATOM    288  N   GLN A  20     -12.144   8.088   4.991  1.00 42.13           N  
ATOM    289  H   GLN A  20     -11.390   8.679   5.309  1.00 42.13           H  
ATOM    290  CA  GLN A  20     -12.979   7.392   5.976  1.00 42.13           C  
ATOM    291  HA  GLN A  20     -13.112   6.363   5.642  1.00 42.13           H  
ATOM    292  C   GLN A  20     -14.386   7.993   6.052  1.00 42.13           C  
ATOM    293  CB  GLN A  20     -12.333   7.364   7.370  1.00 42.13           C  
ATOM    294  HB2 GLN A  20     -11.954   8.350   7.638  1.00 42.13           H  
ATOM    295  HB3 GLN A  20     -13.101   7.083   8.090  1.00 42.13           H  
ATOM    296  O   GLN A  20     -15.349   7.231   6.167  1.00 42.13           O  
ATOM    297  CG  GLN A  20     -11.209   6.322   7.442  1.00 42.13           C  
ATOM    298  HG2 GLN A  20     -11.519   5.428   6.901  1.00 42.13           H  
ATOM    299  HG3 GLN A  20     -10.325   6.721   6.945  1.00 42.13           H  
ATOM    300  CD  GLN A  20     -10.824   5.882   8.858  1.00 42.13           C  
ATOM    301  NE2 GLN A  20      -9.989   4.870   8.955  1.00 42.13           N  
ATOM    302 HE21 GLN A  20      -9.513   4.557   8.121  1.00 42.13           H  
ATOM    303 HE22 GLN A  20      -9.650   4.641   9.878  1.00 42.13           H  
ATOM    304  OE1 GLN A  20     -11.244   6.374   9.895  1.00 42.13           O  
ATOM    305  N   LYS A  21     -14.543   9.318   5.906  1.00 42.48           N  
ATOM    306  H   LYS A  21     -13.731   9.917   5.955  1.00 42.48           H  
ATOM    307  CA  LYS A  21     -15.858   9.944   5.691  1.00 42.48           C  
ATOM    308  HA  LYS A  21     -16.497   9.714   6.544  1.00 42.48           H  
ATOM    309  C   LYS A  21     -16.555   9.396   4.472  1.00 42.48           C  
ATOM    310  CB  LYS A  21     -15.829  11.466   5.593  1.00 42.48           C  
ATOM    311  HB2 LYS A  21     -14.832  11.816   5.323  1.00 42.48           H  
ATOM    312  HB3 LYS A  21     -16.513  11.804   4.814  1.00 42.48           H  
ATOM    313  O   LYS A  21     -17.749   9.201   4.544  1.00 42.48           O  
ATOM    314  CG  LYS A  21     -16.286  12.082   6.912  1.00 42.48           C  
ATOM    315  HG2 LYS A  21     -17.326  11.808   7.088  1.00 42.48           H  
ATOM    316  HG3 LYS A  21     -15.671  11.704   7.729  1.00 42.48           H  
ATOM    317  CD  LYS A  21     -16.160  13.600   6.845  1.00 42.48           C  
ATOM    318  HD2 LYS A  21     -15.102  13.863   6.823  1.00 42.48           H  
ATOM    319  HD3 LYS A  21     -16.652  13.976   5.949  1.00 42.48           H  
ATOM    320  CE  LYS A  21     -16.833  14.170   8.090  1.00 42.48           C  
ATOM    321  HE2 LYS A  21     -16.438  13.646   8.960  1.00 42.48           H  
ATOM    322  HE3 LYS A  21     -17.903  13.967   8.036  1.00 42.48           H  
ATOM    323  NZ  LYS A  21     -16.571  15.617   8.210  1.00 42.48           N  
ATOM    324  HZ1 LYS A  21     -17.020  15.974   9.041  1.00 42.48           H  
ATOM    325  HZ2 LYS A  21     -15.574  15.755   8.296  1.00 42.48           H  
ATOM    326  HZ3 LYS A  21     -16.914  16.098   7.391  1.00 42.48           H  
ATOM    327  N   LEU A  22     -15.840   9.111   3.391  1.00 42.54           N  
ATOM    328  H   LEU A  22     -14.877   9.415   3.371  1.00 42.54           H  
ATOM    329  CA  LEU A  22     -16.400   8.503   2.190  1.00 42.54           C  
ATOM    330  HA  LEU A  22     -17.169   9.168   1.797  1.00 42.54           H  
ATOM    331  C   LEU A  22     -17.059   7.170   2.538  1.00 42.54           C  
ATOM    332  CB  LEU A  22     -15.279   8.312   1.151  1.00 42.54           C  
ATOM    333  HB2 LEU A  22     -14.944   7.275   1.147  1.00 42.54           H  
ATOM    334  HB3 LEU A  22     -14.415   8.905   1.452  1.00 42.54           H  
ATOM    335  O   LEU A  22     -18.256   7.004   2.334  1.00 42.54           O  
ATOM    336  CG  LEU A  22     -15.670   8.720  -0.273  1.00 42.54           C  
ATOM    337  HG  LEU A  22     -16.739   8.931  -0.309  1.00 42.54           H  
ATOM    338  CD1 LEU A  22     -14.840   9.944  -0.681  1.00 42.54           C  
ATOM    339 HD11 LEU A  22     -15.121  10.285  -1.677  1.00 42.54           H  
ATOM    340 HD12 LEU A  22     -14.970  10.747   0.045  1.00 42.54           H  
ATOM    341 HD13 LEU A  22     -13.784   9.676  -0.709  1.00 42.54           H  
ATOM    342  CD2 LEU A  22     -15.386   7.615  -1.282  1.00 42.54           C  
ATOM    343 HD21 LEU A  22     -14.331   7.343  -1.261  1.00 42.54           H  
ATOM    344 HD22 LEU A  22     -15.640   7.963  -2.283  1.00 42.54           H  
ATOM    345 HD23 LEU A  22     -15.992   6.739  -1.052  1.00 42.54           H  
ATOM    346  N   LYS A  23     -16.301   6.249   3.149  1.00 44.99           N  
ATOM    347  H   LYS A  23     -15.329   6.473   3.304  1.00 44.99           H  
ATOM    348  CA  LYS A  23     -16.837   4.946   3.568  1.00 44.99           C  
ATOM    349  HA  LYS A  23     -17.299   4.474   2.702  1.00 44.99           H  
ATOM    350  C   LYS A  23     -17.976   5.089   4.575  1.00 44.99           C  
ATOM    351  CB  LYS A  23     -15.728   4.027   4.117  1.00 44.99           C  
ATOM    352  HB2 LYS A  23     -14.947   4.615   4.598  1.00 44.99           H  
ATOM    353  HB3 LYS A  23     -16.167   3.366   4.864  1.00 44.99           H  
ATOM    354  O   LYS A  23     -18.970   4.392   4.429  1.00 44.99           O  
ATOM    355  CG  LYS A  23     -15.131   3.149   3.003  1.00 44.99           C  
ATOM    356  HG2 LYS A  23     -14.557   3.775   2.320  1.00 44.99           H  
ATOM    357  HG3 LYS A  23     -15.953   2.699   2.446  1.00 44.99           H  
ATOM    358  CD  LYS A  23     -14.241   2.010   3.535  1.00 44.99           C  
ATOM    359  HD2 LYS A  23     -14.798   1.466   4.299  1.00 44.99           H  
ATOM    360  HD3 LYS A  23     -13.330   2.424   3.967  1.00 44.99           H  
ATOM    361  CE  LYS A  23     -13.904   1.054   2.371  1.00 44.99           C  
ATOM    362  HE2 LYS A  23     -14.818   0.894   1.799  1.00 44.99           H  
ATOM    363  HE3 LYS A  23     -13.200   1.540   1.695  1.00 44.99           H  
ATOM    364  NZ  LYS A  23     -13.394  -0.278   2.806  1.00 44.99           N  
ATOM    365  HZ1 LYS A  23     -13.442  -0.955   2.058  1.00 44.99           H  
ATOM    366  HZ2 LYS A  23     -12.429  -0.264   3.101  1.00 44.99           H  
ATOM    367  HZ3 LYS A  23     -14.010  -0.713   3.478  1.00 44.99           H  
ATOM    368  N   SER A  24     -17.845   5.974   5.564  1.00 44.62           N  
ATOM    369  H   SER A  24     -17.000   6.527   5.603  1.00 44.62           H  
ATOM    370  CA  SER A  24     -18.872   6.167   6.599  1.00 44.62           C  
ATOM    371  HA  SER A  24     -19.153   5.177   6.960  1.00 44.62           H  
ATOM    372  C   SER A  24     -20.141   6.840   6.070  1.00 44.62           C  
ATOM    373  CB  SER A  24     -18.347   6.889   7.836  1.00 44.62           C  
ATOM    374  HB2 SER A  24     -19.182   7.150   8.486  1.00 44.62           H  
ATOM    375  HB3 SER A  24     -17.677   6.225   8.382  1.00 44.62           H  
ATOM    376  O   SER A  24     -21.237   6.394   6.403  1.00 44.62           O  
ATOM    377  OG  SER A  24     -17.647   8.047   7.482  1.00 44.62           O  
ATOM    378  HG  SER A  24     -16.791   7.776   7.143  1.00 44.62           H  
ATOM    379  N   LEU A  25     -20.008   7.846   5.199  1.00 40.33           N  
ATOM    380  H   LEU A  25     -19.073   8.173   4.998  1.00 40.33           H  
ATOM    381  CA  LEU A  25     -21.104   8.431   4.425  1.00 40.33           C  
ATOM    382  HA  LEU A  25     -21.835   8.866   5.106  1.00 40.33           H  
ATOM    383  C   LEU A  25     -21.813   7.327   3.658  1.00 40.33           C  
ATOM    384  CB  LEU A  25     -20.598   9.513   3.444  1.00 40.33           C  
ATOM    385  HB2 LEU A  25     -19.683   9.164   2.966  1.00 40.33           H  
ATOM    386  HB3 LEU A  25     -21.331   9.634   2.646  1.00 40.33           H  
ATOM    387  O   LEU A  25     -23.015   7.194   3.822  1.00 40.33           O  
ATOM    388  CG  LEU A  25     -20.369  10.890   4.093  1.00 40.33           C  
ATOM    389  HG  LEU A  25     -19.902  10.769   5.070  1.00 40.33           H  
ATOM    390  CD1 LEU A  25     -19.457  11.764   3.227  1.00 40.33           C  
ATOM    391 HD11 LEU A  25     -18.495  11.270   3.092  1.00 40.33           H  
ATOM    392 HD12 LEU A  25     -19.300  12.729   3.709  1.00 40.33           H  
ATOM    393 HD13 LEU A  25     -19.913  11.914   2.248  1.00 40.33           H  
ATOM    394  CD2 LEU A  25     -21.696  11.637   4.261  1.00 40.33           C  
ATOM    395 HD21 LEU A  25     -22.169  11.786   3.291  1.00 40.33           H  
ATOM    396 HD22 LEU A  25     -21.521  12.606   4.729  1.00 40.33           H  
ATOM    397 HD23 LEU A  25     -22.370  11.061   4.894  1.00 40.33           H  
ATOM    398  N   LEU A  26     -21.057   6.492   2.938  1.00 40.23           N  
ATOM    399  H   LEU A  26     -20.070   6.691   2.869  1.00 40.23           H  
ATOM    400  CA  LEU A  26     -21.588   5.410   2.109  1.00 40.23           C  
ATOM    401  HA  LEU A  26     -22.360   5.837   1.468  1.00 40.23           H  
ATOM    402  C   LEU A  26     -22.268   4.298   2.923  1.00 40.23           C  
ATOM    403  CB  LEU A  26     -20.480   4.906   1.173  1.00 40.23           C  
ATOM    404  HB2 LEU A  26     -20.782   3.967   0.710  1.00 40.23           H  
ATOM    405  HB3 LEU A  26     -19.574   4.726   1.753  1.00 40.23           H  
ATOM    406  O   LEU A  26     -23.286   3.753   2.497  1.00 40.23           O  
ATOM    407  CG  LEU A  26     -20.222   5.961   0.076  1.00 40.23           C  
ATOM    408  HG  LEU A  26     -20.256   6.962   0.505  1.00 40.23           H  
ATOM    409  CD1 LEU A  26     -18.853   5.813  -0.561  1.00 40.23           C  
ATOM    410 HD11 LEU A  26     -18.862   4.983  -1.267  1.00 40.23           H  
ATOM    411 HD12 LEU A  26     -18.630   6.737  -1.094  1.00 40.23           H  
ATOM    412 HD13 LEU A  26     -18.090   5.696   0.209  1.00 40.23           H  
ATOM    413  CD2 LEU A  26     -21.269   5.883  -1.034  1.00 40.23           C  
ATOM    414 HD21 LEU A  26     -21.366   4.857  -1.388  1.00 40.23           H  
ATOM    415 HD22 LEU A  26     -22.240   6.208  -0.661  1.00 40.23           H  
ATOM    416 HD23 LEU A  26     -20.996   6.536  -1.862  1.00 40.23           H  
ATOM    417  N   THR A  27     -21.770   3.983   4.123  1.00 38.99           N  
ATOM    418  H   THR A  27     -20.889   4.384   4.408  1.00 38.99           H  
ATOM    419  CA  THR A  27     -22.464   3.065   5.040  1.00 38.99           C  
ATOM    420  HA  THR A  27     -22.802   2.202   4.467  1.00 38.99           H  
ATOM    421  C   THR A  27     -23.719   3.678   5.651  1.00 38.99           C  
ATOM    422  CB  THR A  27     -21.573   2.548   6.176  1.00 38.99           C  
ATOM    423  HB  THR A  27     -22.204   2.145   6.968  1.00 38.99           H  
ATOM    424  O   THR A  27     -24.715   2.972   5.767  1.00 38.99           O  
ATOM    425  CG2 THR A  27     -20.641   1.435   5.709  1.00 38.99           C  
ATOM    426 HG21 THR A  27     -20.027   1.103   6.547  1.00 38.99           H  
ATOM    427 HG22 THR A  27     -21.228   0.594   5.340  1.00 38.99           H  
ATOM    428 HG23 THR A  27     -19.996   1.805   4.912  1.00 38.99           H  
ATOM    429  OG1 THR A  27     -20.760   3.555   6.715  1.00 38.99           O  
ATOM    430  HG1 THR A  27     -21.299   4.327   6.898  1.00 38.99           H  
ATOM    431  N   ASN A  28     -23.708   4.962   6.023  1.00 34.32           N  
ATOM    432  H   ASN A  28     -22.882   5.520   5.862  1.00 34.32           H  
ATOM    433  CA  ASN A  28     -24.889   5.625   6.589  1.00 34.32           C  
ATOM    434  HA  ASN A  28     -25.347   4.964   7.325  1.00 34.32           H  
ATOM    435  C   ASN A  28     -25.973   5.863   5.534  1.00 34.32           C  
ATOM    436  CB  ASN A  28     -24.477   6.937   7.283  1.00 34.32           C  
ATOM    437  HB2 ASN A  28     -23.684   7.429   6.719  1.00 34.32           H  
ATOM    438  HB3 ASN A  28     -25.335   7.608   7.308  1.00 34.32           H  
ATOM    439  O   ASN A  28     -27.160   5.759   5.841  1.00 34.32           O  
ATOM    440  CG  ASN A  28     -24.051   6.733   8.727  1.00 34.32           C  
ATOM    441  ND2 ASN A  28     -23.294   7.647   9.286  1.00 34.32           N  
ATOM    442 HD21 ASN A  28     -22.975   8.446   8.757  1.00 34.32           H  
ATOM    443 HD22 ASN A  28     -23.047   7.473  10.250  1.00 34.32           H  
ATOM    444  OD1 ASN A  28     -24.404   5.773   9.386  1.00 34.32           O  
ATOM    445  N   THR A  29     -25.594   6.101   4.277  1.00 34.04           N  
ATOM    446  H   THR A  29     -24.619   6.250   4.058  1.00 34.04           H  
ATOM    447  CA  THR A  29     -26.553   6.216   3.173  1.00 34.04           C  
ATOM    448  HA  THR A  29     -27.297   6.959   3.460  1.00 34.04           H  
ATOM    449  C   THR A  29     -27.336   4.924   2.930  1.00 34.04           C  
ATOM    450  CB  THR A  29     -25.897   6.701   1.867  1.00 34.04           C  
ATOM    451  HB  THR A  29     -26.468   6.343   1.011  1.00 34.04           H  
ATOM    452  O   THR A  29     -28.486   5.008   2.505  1.00 34.04           O  
ATOM    453  CG2 THR A  29     -25.786   8.223   1.800  1.00 34.04           C  
ATOM    454 HG21 THR A  29     -25.058   8.570   2.532  1.00 34.04           H  
ATOM    455 HG22 THR A  29     -25.460   8.512   0.801  1.00 34.04           H  
ATOM    456 HG23 THR A  29     -26.744   8.698   2.011  1.00 34.04           H  
ATOM    457  OG1 THR A  29     -24.596   6.225   1.732  1.00 34.04           O  
ATOM    458  HG1 THR A  29     -24.633   5.313   1.435  1.00 34.04           H  
ATOM    459  N   ARG A  30     -26.818   3.737   3.302  1.00 33.45           N  
ATOM    460  H   ARG A  30     -25.879   3.716   3.672  1.00 33.45           H  
ATOM    461  CA  ARG A  30     -27.583   2.476   3.180  1.00 33.45           C  
ATOM    462  HA  ARG A  30     -27.870   2.341   2.137  1.00 33.45           H  
ATOM    463  C   ARG A  30     -28.903   2.467   3.952  1.00 33.45           C  
ATOM    464  CB  ARG A  30     -26.771   1.256   3.643  1.00 33.45           C  
ATOM    465  HB2 ARG A  30     -27.469   0.442   3.839  1.00 33.45           H  
ATOM    466  HB3 ARG A  30     -26.260   1.476   4.580  1.00 33.45           H  
ATOM    467  O   ARG A  30     -29.797   1.720   3.575  1.00 33.45           O  
ATOM    468  CG  ARG A  30     -25.779   0.749   2.596  1.00 33.45           C  
ATOM    469  HG2 ARG A  30     -24.995   1.489   2.434  1.00 33.45           H  
ATOM    470  HG3 ARG A  30     -26.306   0.571   1.659  1.00 33.45           H  
ATOM    471  CD  ARG A  30     -25.168  -0.565   3.097  1.00 33.45           C  
ATOM    472  HD2 ARG A  30     -24.565  -0.354   3.980  1.00 33.45           H  
ATOM    473  HD3 ARG A  30     -25.977  -1.243   3.370  1.00 33.45           H  
ATOM    474  NE  ARG A  30     -24.341  -1.203   2.060  1.00 33.45           N  
ATOM    475  HE  ARG A  30     -24.311  -0.735   1.165  1.00 33.45           H  
ATOM    476  NH1 ARG A  30     -23.682  -3.028   3.282  1.00 33.45           N  
ATOM    477 HH11 ARG A  30     -23.201  -3.914   3.335  1.00 33.45           H  
ATOM    478 HH12 ARG A  30     -24.237  -2.678   4.050  1.00 33.45           H  
ATOM    479  NH2 ARG A  30     -22.999  -2.803   1.160  1.00 33.45           N  
ATOM    480 HH21 ARG A  30     -22.955  -2.271   0.303  1.00 33.45           H  
ATOM    481 HH22 ARG A  30     -22.511  -3.686   1.209  1.00 33.45           H  
ATOM    482  CZ  ARG A  30     -23.680  -2.340   2.171  1.00 33.45           C  
ATOM    483  N   GLN A  31     -29.033   3.222   5.047  1.00 32.30           N  
ATOM    484  H   GLN A  31     -28.279   3.840   5.312  1.00 32.30           H  
ATOM    485  CA  GLN A  31     -30.286   3.231   5.812  1.00 32.30           C  
ATOM    486  HA  GLN A  31     -30.663   2.212   5.903  1.00 32.30           H  
ATOM    487  C   GLN A  31     -31.390   4.036   5.133  1.00 32.30           C  
ATOM    488  CB  GLN A  31     -30.073   3.802   7.218  1.00 32.30           C  
ATOM    489  HB2 GLN A  31     -29.407   4.663   7.175  1.00 32.30           H  
ATOM    490  HB3 GLN A  31     -31.037   4.140   7.597  1.00 32.30           H  
ATOM    491  O   GLN A  31     -32.542   3.611   5.126  1.00 32.30           O  
ATOM    492  CG  GLN A  31     -29.532   2.767   8.208  1.00 32.30           C  
ATOM    493  HG2 GLN A  31     -30.151   1.871   8.167  1.00 32.30           H  
ATOM    494  HG3 GLN A  31     -28.511   2.499   7.937  1.00 32.30           H  
ATOM    495  CD  GLN A  31     -29.546   3.297   9.640  1.00 32.30           C  
ATOM    496  NE2 GLN A  31     -29.332   2.453  10.623  1.00 32.30           N  
ATOM    497 HE21 GLN A  31     -29.333   2.862  11.547  1.00 32.30           H  
ATOM    498 HE22 GLN A  31     -29.144   1.477  10.443  1.00 32.30           H  
ATOM    499  OE1 GLN A  31     -29.757   4.466   9.914  1.00 32.30           O  
ATOM    500  N   GLN A  32     -31.069   5.228   4.628  1.00 29.85           N  
ATOM    501  H   GLN A  32     -30.102   5.520   4.621  1.00 29.85           H  
ATOM    502  CA  GLN A  32     -32.100   6.138   4.129  1.00 29.85           C  
ATOM    503  HA  GLN A  32     -32.966   6.101   4.790  1.00 29.85           H  
ATOM    504  C   GLN A  32     -32.610   5.754   2.740  1.00 29.85           C  
ATOM    505  CB  GLN A  32     -31.557   7.575   4.100  1.00 29.85           C  
ATOM    506  HB2 GLN A  32     -32.104   8.143   3.348  1.00 29.85           H  
ATOM    507  HB3 GLN A  32     -30.503   7.569   3.821  1.00 29.85           H  
ATOM    508  O   GLN A  32     -33.752   6.058   2.396  1.00 29.85           O  
ATOM    509  CG  GLN A  32     -31.739   8.296   5.439  1.00 29.85           C  
ATOM    510  HG2 GLN A  32     -32.785   8.231   5.738  1.00 29.85           H  
ATOM    511  HG3 GLN A  32     -31.129   7.812   6.203  1.00 29.85           H  
ATOM    512  CD  GLN A  32     -31.348   9.769   5.351  1.00 29.85           C  
ATOM    513  NE2 GLN A  32     -31.950  10.629   6.142  1.00 29.85           N  
ATOM    514 HE21 GLN A  32     -32.663  10.327   6.791  1.00 29.85           H  
ATOM    515 HE22 GLN A  32     -31.673  11.594   6.026  1.00 29.85           H  
ATOM    516  OE1 GLN A  32     -30.504  10.185   4.576  1.00 29.85           O  
ATOM    517  N   ILE A  33     -31.755   5.174   1.906  1.00 32.61           N  
ATOM    518  H   ILE A  33     -30.850   4.883   2.246  1.00 32.61           H  
ATOM    519  CA  ILE A  33     -31.900   5.343   0.464  1.00 32.61           C  
ATOM    520  HA  ILE A  33     -32.589   6.162   0.259  1.00 32.61           H  
ATOM    521  C   ILE A  33     -32.502   4.089  -0.138  1.00 32.61           C  
ATOM    522  CB  ILE A  33     -30.550   5.761  -0.115  1.00 32.61           C  
ATOM    523  HB  ILE A  33     -29.793   5.057   0.230  1.00 32.61           H  
ATOM    524  O   ILE A  33     -31.862   3.050  -0.227  1.00 32.61           O  
ATOM    525  CG1 ILE A  33     -30.273   7.173   0.464  1.00 32.61           C  
ATOM    526 HG12 ILE A  33     -30.835   7.921  -0.096  1.00 32.61           H  
ATOM    527 HG13 ILE A  33     -30.668   7.286   1.474  1.00 32.61           H  
ATOM    528  CG2 ILE A  33     -30.577   5.722  -1.651  1.00 32.61           C  
ATOM    529 HG21 ILE A  33     -29.555   5.836  -2.012  1.00 32.61           H  
ATOM    530 HG22 ILE A  33     -31.244   6.482  -2.056  1.00 32.61           H  
ATOM    531 HG23 ILE A  33     -30.884   4.742  -2.017  1.00 32.61           H  
ATOM    532  CD1 ILE A  33     -28.810   7.532   0.602  1.00 32.61           C  
ATOM    533 HD11 ILE A  33     -28.554   7.430   1.656  1.00 32.61           H  
ATOM    534 HD12 ILE A  33     -28.641   8.573   0.328  1.00 32.61           H  
ATOM    535 HD13 ILE A  33     -28.202   6.839   0.019  1.00 32.61           H  
ATOM    536  N   LYS A  34     -33.773   4.204  -0.532  1.00 33.21           N  
ATOM    537  H   LYS A  34     -34.236   5.079  -0.332  1.00 33.21           H  
ATOM    538  CA  LYS A  34     -34.509   3.138  -1.216  1.00 33.21           C  
ATOM    539  HA  LYS A  34     -34.113   2.178  -0.883  1.00 33.21           H  
ATOM    540  C   LYS A  34     -34.326   3.115  -2.738  1.00 33.21           C  
ATOM    541  CB  LYS A  34     -36.005   3.193  -0.874  1.00 33.21           C  
ATOM    542  HB2 LYS A  34     -36.350   4.226  -0.893  1.00 33.21           H  
ATOM    543  HB3 LYS A  34     -36.543   2.649  -1.650  1.00 33.21           H  
ATOM    544  O   LYS A  34     -33.958   2.078  -3.263  1.00 33.21           O  
ATOM    545  CG  LYS A  34     -36.362   2.546   0.469  1.00 33.21           C  
ATOM    546  HG2 LYS A  34     -35.919   3.118   1.285  1.00 33.21           H  
ATOM    547  HG3 LYS A  34     -35.979   1.526   0.493  1.00 33.21           H  
ATOM    548  CD  LYS A  34     -37.891   2.523   0.610  1.00 33.21           C  
ATOM    549  HD2 LYS A  34     -38.320   2.021  -0.257  1.00 33.21           H  
ATOM    550  HD3 LYS A  34     -38.258   3.549   0.644  1.00 33.21           H  
ATOM    551  CE  LYS A  34     -38.318   1.779   1.877  1.00 33.21           C  
ATOM    552  HE2 LYS A  34     -37.914   0.767   1.837  1.00 33.21           H  
ATOM    553  HE3 LYS A  34     -37.875   2.280   2.738  1.00 33.21           H  
ATOM    554  NZ  LYS A  34     -39.797   1.740   2.003  1.00 33.21           N  
ATOM    555  HZ1 LYS A  34     -40.173   2.676   2.042  1.00 33.21           H  
ATOM    556  HZ2 LYS A  34     -40.066   1.250   2.844  1.00 33.21           H  
ATOM    557  HZ3 LYS A  34     -40.204   1.262   1.211  1.00 33.21           H  
ATOM    558  N   SER A  35     -34.768   4.161  -3.451  1.00 35.78           N  
ATOM    559  H   SER A  35     -35.013   5.012  -2.966  1.00 35.78           H  
ATOM    560  CA  SER A  35     -35.275   4.005  -4.833  1.00 35.78           C  
ATOM    561  HA  SER A  35     -35.473   2.947  -5.005  1.00 35.78           H  
ATOM    562  C   SER A  35     -34.336   4.425  -5.970  1.00 35.78           C  
ATOM    563  CB  SER A  35     -36.621   4.725  -4.997  1.00 35.78           C  
ATOM    564  HB2 SER A  35     -37.363   4.248  -4.357  1.00 35.78           H  
ATOM    565  HB3 SER A  35     -36.949   4.638  -6.033  1.00 35.78           H  
ATOM    566  O   SER A  35     -34.015   3.604  -6.820  1.00 35.78           O  
ATOM    567  OG  SER A  35     -36.508   6.095  -4.642  1.00 35.78           O  
ATOM    568  HG  SER A  35     -37.261   6.570  -5.002  1.00 35.78           H  
ATOM    569  N   GLN A  36     -34.016   5.718  -6.077  1.00 36.13           N  
ATOM    570  H   GLN A  36     -34.334   6.341  -5.348  1.00 36.13           H  
ATOM    571  CA  GLN A  36     -33.346   6.299  -7.248  1.00 36.13           C  
ATOM    572  HA  GLN A  36     -33.813   5.890  -8.144  1.00 36.13           H  
ATOM    573  C   GLN A  36     -31.868   5.912  -7.302  1.00 36.13           C  
ATOM    574  CB  GLN A  36     -33.509   7.834  -7.246  1.00 36.13           C  
ATOM    575  HB2 GLN A  36     -32.534   8.309  -7.356  1.00 36.13           H  
ATOM    576  HB3 GLN A  36     -33.929   8.161  -6.295  1.00 36.13           H  
ATOM    577  O   GLN A  36     -31.238   5.808  -6.251  1.00 36.13           O  
ATOM    578  CG  GLN A  36     -34.408   8.320  -8.394  1.00 36.13           C  
ATOM    579  HG2 GLN A  36     -35.370   7.811  -8.337  1.00 36.13           H  
ATOM    580  HG3 GLN A  36     -33.938   8.064  -9.343  1.00 36.13           H  
ATOM    581  CD  GLN A  36     -34.665   9.827  -8.365  1.00 36.13           C  
ATOM    582  NE2 GLN A  36     -35.349  10.362  -9.352  1.00 36.13           N  
ATOM    583 HE21 GLN A  36     -35.653   9.806 -10.138  1.00 36.13           H  
ATOM    584 HE22 GLN A  36     -35.464  11.365  -9.310  1.00 36.13           H  
ATOM    585  OE1 GLN A  36     -34.290  10.550  -7.457  1.00 36.13           O  
ATOM    586  N   THR A  37     -31.316   5.785  -8.517  1.00 48.96           N  
ATOM    587  H   THR A  37     -31.901   5.801  -9.341  1.00 48.96           H  
ATOM    588  CA  THR A  37     -29.873   5.658  -8.759  1.00 48.96           C  
ATOM    589  HA  THR A  37     -29.531   4.692  -8.388  1.00 48.96           H  
ATOM    590  C   THR A  37     -29.154   6.772  -8.021  1.00 48.96           C  
ATOM    591  CB  THR A  37     -29.525   5.766 -10.255  1.00 48.96           C  
ATOM    592  HB  THR A  37     -29.583   6.804 -10.585  1.00 48.96           H  
ATOM    593  O   THR A  37     -29.207   7.939  -8.418  1.00 48.96           O  
ATOM    594  CG2 THR A  37     -28.127   5.227 -10.537  1.00 48.96           C  
ATOM    595 HG21 THR A  37     -28.055   4.178 -10.252  1.00 48.96           H  
ATOM    596 HG22 THR A  37     -27.389   5.798  -9.975  1.00 48.96           H  
ATOM    597 HG23 THR A  37     -27.901   5.326 -11.599  1.00 48.96           H  
ATOM    598  OG1 THR A  37     -30.429   5.019 -11.032  1.00 48.96           O  
ATOM    599  HG1 THR A  37     -29.971   4.828 -11.854  1.00 48.96           H  
ATOM    600  N   GLN A  38     -28.539   6.437  -6.894  1.00 55.00           N  
ATOM    601  H   GLN A  38     -28.591   5.490  -6.548  1.00 55.00           H  
ATOM    602  CA  GLN A  38     -27.887   7.446  -6.096  1.00 55.00           C  
ATOM    603  HA  GLN A  38     -28.399   8.395  -6.255  1.00 55.00           H  
ATOM    604  C   GLN A  38     -26.479   7.669  -6.588  1.00 55.00           C  
ATOM    605  CB  GLN A  38     -27.955   7.136  -4.614  1.00 55.00           C  
ATOM    606  HB2 GLN A  38     -27.083   7.602  -4.157  1.00 55.00           H  
ATOM    607  HB3 GLN A  38     -27.918   6.064  -4.422  1.00 55.00           H  
ATOM    608  O   GLN A  38     -25.573   6.862  -6.389  1.00 55.00           O  
ATOM    609  CG  GLN A  38     -29.242   7.754  -4.054  1.00 55.00           C  
ATOM    610  HG2 GLN A  38     -30.051   7.027  -4.113  1.00 55.00           H  
ATOM    611  HG3 GLN A  38     -29.548   8.632  -4.622  1.00 55.00           H  
ATOM    612  CD  GLN A  38     -29.058   8.221  -2.638  1.00 55.00           C  
ATOM    613  NE2 GLN A  38     -30.032   8.923  -2.112  1.00 55.00           N  
ATOM    614 HE21 GLN A  38     -30.860   9.124  -2.654  1.00 55.00           H  
ATOM    615 HE22 GLN A  38     -29.876   9.242  -1.166  1.00 55.00           H  
ATOM    616  OE1 GLN A  38     -28.037   8.019  -2.009  1.00 55.00           O  
ATOM    617  N   GLN A  39     -26.325   8.819  -7.225  1.00 66.10           N  
ATOM    618  H   GLN A  39     -27.148   9.366  -7.435  1.00 66.10           H  
ATOM    619  CA  GLN A  39     -25.038   9.375  -7.548  1.00 66.10           C  
ATOM    620  HA  GLN A  39     -24.341   8.552  -7.707  1.00 66.10           H  
ATOM    621  C   GLN A  39     -24.566  10.235  -6.372  1.00 66.10           C  
ATOM    622  CB  GLN A  39     -25.162  10.139  -8.863  1.00 66.10           C  
ATOM    623  HB2 GLN A  39     -25.695   9.523  -9.587  1.00 66.10           H  
ATOM    624  HB3 GLN A  39     -25.726  11.058  -8.702  1.00 66.10           H  
ATOM    625  O   GLN A  39     -25.183  11.244  -6.026  1.00 66.10           O  
ATOM    626  CG  GLN A  39     -23.781  10.459  -9.431  1.00 66.10           C  
ATOM    627  HG2 GLN A  39     -23.236   9.529  -9.589  1.00 66.10           H  
ATOM    628  HG3 GLN A  39     -23.233  11.078  -8.720  1.00 66.10           H  
ATOM    629  CD  GLN A  39     -23.886  11.215 -10.748  1.00 66.10           C  
ATOM    630  NE2 GLN A  39     -23.005  10.989 -11.690  1.00 66.10           N  
ATOM    631 HE21 GLN A  39     -23.205  11.435 -12.575  1.00 66.10           H  
ATOM    632 HE22 GLN A  39     -22.402  10.181 -11.633  1.00 66.10           H  
ATOM    633  OE1 GLN A  39     -24.746  12.050 -10.956  1.00 66.10           O  
ATOM    634  N   VAL A  40     -23.449   9.854  -5.758  1.00 67.65           N  
ATOM    635  H   VAL A  40     -22.997   9.016  -6.095  1.00 67.65           H  
ATOM    636  CA  VAL A  40     -22.798  10.629  -4.699  1.00 67.65           C  
ATOM    637  HA  VAL A  40     -23.455  11.441  -4.389  1.00 67.65           H  
ATOM    638  C   VAL A  40     -21.528  11.239  -5.266  1.00 67.65           C  
ATOM    639  CB  VAL A  40     -22.525   9.778  -3.446  1.00 67.65           C  
ATOM    640  HB  VAL A  40     -21.897   8.927  -3.709  1.00 67.65           H  
ATOM    641  O   VAL A  40     -20.609  10.528  -5.660  1.00 67.65           O  
ATOM    642  CG1 VAL A  40     -21.808  10.604  -2.366  1.00 67.65           C  
ATOM    643 HG11 VAL A  40     -21.681   9.996  -1.471  1.00 67.65           H  
ATOM    644 HG12 VAL A  40     -22.395  11.489  -2.117  1.00 67.65           H  
ATOM    645 HG13 VAL A  40     -20.819  10.901  -2.716  1.00 67.65           H  
ATOM    646  CG2 VAL A  40     -23.837   9.259  -2.846  1.00 67.65           C  
ATOM    647 HG21 VAL A  40     -24.503  10.087  -2.602  1.00 67.65           H  
ATOM    648 HG22 VAL A  40     -23.636   8.679  -1.945  1.00 67.65           H  
ATOM    649 HG23 VAL A  40     -24.340   8.602  -3.556  1.00 67.65           H  
ATOM    650  N   THR A  41     -21.463  12.569  -5.291  1.00 72.45           N  
ATOM    651  H   THR A  41     -22.248  13.094  -4.933  1.00 72.45           H  
ATOM    652  CA  THR A  41     -20.276  13.300  -5.749  1.00 72.45           C  
ATOM    653  HA  THR A  41     -19.572  12.594  -6.191  1.00 72.45           H  
ATOM    654  C   THR A  41     -19.569  13.976  -4.582  1.00 72.45           C  
ATOM    655  CB  THR A  41     -20.615  14.301  -6.855  1.00 72.45           C  
ATOM    656  HB  THR A  41     -21.363  15.010  -6.501  1.00 72.45           H  
ATOM    657  O   THR A  41     -20.162  14.761  -3.844  1.00 72.45           O  
ATOM    658  CG2 THR A  41     -19.382  15.065  -7.342  1.00 72.45           C  
ATOM    659 HG21 THR A  41     -19.631  15.622  -8.245  1.00 72.45           H  
ATOM    660 HG22 THR A  41     -18.574  14.368  -7.567  1.00 72.45           H  
ATOM    661 HG23 THR A  41     -19.049  15.762  -6.573  1.00 72.45           H  
ATOM    662  OG1 THR A  41     -21.120  13.614  -7.976  1.00 72.45           O  
ATOM    663  HG1 THR A  41     -21.973  13.238  -7.747  1.00 72.45           H  
ATOM    664  N   ILE A  42     -18.275  13.709  -4.447  1.00 69.80           N  
ATOM    665  H   ILE A  42     -17.870  13.048  -5.096  1.00 69.80           H  
ATOM    666  CA  ILE A  42     -17.390  14.248  -3.420  1.00 69.80           C  
ATOM    667  HA  ILE A  42     -17.955  14.917  -2.771  1.00 69.80           H  
ATOM    668  C   ILE A  42     -16.319  15.061  -4.125  1.00 69.80           C  
ATOM    669  CB  ILE A  42     -16.831  13.113  -2.542  1.00 69.80           C  
ATOM    670  HB  ILE A  42     -16.344  12.373  -3.176  1.00 69.80           H  
ATOM    671  O   ILE A  42     -15.476  14.528  -4.842  1.00 69.80           O  
ATOM    672  CG1 ILE A  42     -18.036  12.465  -1.821  1.00 69.80           C  
ATOM    673 HG12 ILE A  42     -18.820  12.222  -2.538  1.00 69.80           H  
ATOM    674 HG13 ILE A  42     -18.455  13.173  -1.106  1.00 69.80           H  
ATOM    675  CG2 ILE A  42     -15.806  13.667  -1.531  1.00 69.80           C  
ATOM    676 HG21 ILE A  42     -14.955  14.103  -2.056  1.00 69.80           H  
ATOM    677 HG22 ILE A  42     -15.427  12.861  -0.903  1.00 69.80           H  
ATOM    678 HG23 ILE A  42     -16.268  14.425  -0.899  1.00 69.80           H  
ATOM    679  CD1 ILE A  42     -17.742  11.163  -1.104  1.00 69.80           C  
ATOM    680 HD11 ILE A  42     -17.078  11.350  -0.260  1.00 69.80           H  
ATOM    681 HD12 ILE A  42     -17.329  10.456  -1.824  1.00 69.80           H  
ATOM    682 HD13 ILE A  42     -18.674  10.752  -0.716  1.00 69.80           H  
ATOM    683  N   LYS A  43     -16.387  16.379  -3.942  1.00 69.13           N  
ATOM    684  H   LYS A  43     -17.088  16.734  -3.308  1.00 69.13           H  
ATOM    685  CA  LYS A  43     -15.484  17.329  -4.590  1.00 69.13           C  
ATOM    686  HA  LYS A  43     -15.075  16.855  -5.483  1.00 69.13           H  
ATOM    687  C   LYS A  43     -14.295  17.666  -3.697  1.00 69.13           C  
ATOM    688  CB  LYS A  43     -16.239  18.592  -5.033  1.00 69.13           C  
ATOM    689  HB2 LYS A  43     -15.523  19.278  -5.487  1.00 69.13           H  
ATOM    690  HB3 LYS A  43     -16.679  19.078  -4.163  1.00 69.13           H  
ATOM    691  O   LYS A  43     -14.436  17.725  -2.476  1.00 69.13           O  
ATOM    692  CG  LYS A  43     -17.339  18.279  -6.061  1.00 69.13           C  
ATOM    693  HG2 LYS A  43     -18.118  17.685  -5.584  1.00 69.13           H  
ATOM    694  HG3 LYS A  43     -16.908  17.706  -6.881  1.00 69.13           H  
ATOM    695  CD  LYS A  43     -17.966  19.563  -6.621  1.00 69.13           C  
ATOM    696  HD2 LYS A  43     -18.414  20.132  -5.806  1.00 69.13           H  
ATOM    697  HD3 LYS A  43     -17.186  20.161  -7.092  1.00 69.13           H  
ATOM    698  CE  LYS A  43     -19.038  19.205  -7.659  1.00 69.13           C  
ATOM    699  HE2 LYS A  43     -18.578  18.582  -8.426  1.00 69.13           H  
ATOM    700  HE3 LYS A  43     -19.810  18.608  -7.174  1.00 69.13           H  
ATOM    701  NZ  LYS A  43     -19.642  20.410  -8.285  1.00 69.13           N  
ATOM    702  HZ1 LYS A  43     -18.937  20.952  -8.765  1.00 69.13           H  
ATOM    703  HZ2 LYS A  43     -20.332  20.136  -8.970  1.00 69.13           H  
ATOM    704  HZ3 LYS A  43     -20.096  20.992  -7.596  1.00 69.13           H  
ATOM    705  N   ASN A  44     -13.163  17.972  -4.320  1.00 70.08           N  
ATOM    706  H   ASN A  44     -13.154  17.903  -5.328  1.00 70.08           H  
ATOM    707  CA  ASN A  44     -11.937  18.434  -3.672  1.00 70.08           C  
ATOM    708  HA  ASN A  44     -11.177  18.414  -4.454  1.00 70.08           H  
ATOM    709  C   ASN A  44     -11.410  17.500  -2.566  1.00 70.08           C  
ATOM    710  CB  ASN A  44     -12.094  19.899  -3.225  1.00 70.08           C  
ATOM    711  HB2 ASN A  44     -12.930  19.980  -2.531  1.00 70.08           H  
ATOM    712  HB3 ASN A  44     -11.189  20.217  -2.708  1.00 70.08           H  
ATOM    713  O   ASN A  44     -10.969  17.944  -1.502  1.00 70.08           O  
ATOM    714  CG  ASN A  44     -12.291  20.850  -4.387  1.00 70.08           C  
ATOM    715  ND2 ASN A  44     -13.038  21.912  -4.199  1.00 70.08           N  
ATOM    716 HD21 ASN A  44     -13.464  22.095  -3.302  1.00 70.08           H  
ATOM    717 HD22 ASN A  44     -13.098  22.537  -4.990  1.00 70.08           H  
ATOM    718  OD1 ASN A  44     -11.761  20.678  -5.467  1.00 70.08           O  
ATOM    719  N   LEU A  45     -11.450  16.194  -2.811  1.00 70.39           N  
ATOM    720  H   LEU A  45     -11.745  15.892  -3.729  1.00 70.39           H  
ATOM    721  CA  LEU A  45     -10.866  15.186  -1.941  1.00 70.39           C  
ATOM    722  HA  LEU A  45     -11.132  15.409  -0.908  1.00 70.39           H  
ATOM    723  C   LEU A  45      -9.340  15.207  -2.084  1.00 70.39           C  
ATOM    724  CB  LEU A  45     -11.472  13.831  -2.329  1.00 70.39           C  
ATOM    725  HB2 LEU A  45     -11.283  13.670  -3.391  1.00 70.39           H  
ATOM    726  HB3 LEU A  45     -12.552  13.871  -2.191  1.00 70.39           H  
ATOM    727  O   LEU A  45      -8.802  14.856  -3.129  1.00 70.39           O  
ATOM    728  CG  LEU A  45     -10.910  12.629  -1.558  1.00 70.39           C  
ATOM    729  HG  LEU A  45      -9.824  12.604  -1.640  1.00 70.39           H  
ATOM    730  CD1 LEU A  45     -11.306  12.663  -0.081  1.00 70.39           C  
ATOM    731 HD11 LEU A  45     -10.852  13.531   0.398  1.00 70.39           H  
ATOM    732 HD12 LEU A  45     -10.930  11.765   0.409  1.00 70.39           H  
ATOM    733 HD13 LEU A  45     -12.391  12.699   0.015  1.00 70.39           H  
ATOM    734  CD2 LEU A  45     -11.470  11.368  -2.205  1.00 70.39           C  
ATOM    735 HD21 LEU A  45     -11.252  11.372  -3.273  1.00 70.39           H  
ATOM    736 HD22 LEU A  45     -10.978  10.490  -1.786  1.00 70.39           H  
ATOM    737 HD23 LEU A  45     -12.548  11.306  -2.059  1.00 70.39           H  
ATOM    738  N   TYR A  46      -8.633  15.611  -1.032  1.00 71.61           N  
ATOM    739  H   TYR A  46      -9.124  15.937  -0.212  1.00 71.61           H  
ATOM    740  CA  TYR A  46      -7.176  15.493  -0.987  1.00 71.61           C  
ATOM    741  HA  TYR A  46      -6.783  15.772  -1.965  1.00 71.61           H  
ATOM    742  C   TYR A  46      -6.774  14.033  -0.722  1.00 71.61           C  
ATOM    743  CB  TYR A  46      -6.600  16.482   0.039  1.00 71.61           C  
ATOM    744  HB2 TYR A  46      -7.015  16.260   1.022  1.00 71.61           H  
ATOM    745  HB3 TYR A  46      -6.928  17.486  -0.230  1.00 71.61           H  
ATOM    746  O   TYR A  46      -7.314  13.396   0.180  1.00 71.61           O  
ATOM    747  CG  TYR A  46      -5.081  16.497   0.114  1.00 71.61           C  
ATOM    748  CD1 TYR A  46      -4.408  16.171   1.309  1.00 71.61           C  
ATOM    749  HD1 TYR A  46      -4.964  16.007   2.220  1.00 71.61           H  
ATOM    750  CD2 TYR A  46      -4.331  16.865  -1.019  1.00 71.61           C  
ATOM    751  HD2 TYR A  46      -4.830  17.138  -1.937  1.00 71.61           H  
ATOM    752  CE1 TYR A  46      -3.004  16.105   1.348  1.00 71.61           C  
ATOM    753  HE1 TYR A  46      -2.495  15.833   2.260  1.00 71.61           H  
ATOM    754  CE2 TYR A  46      -2.926  16.874  -0.967  1.00 71.61           C  
ATOM    755  HE2 TYR A  46      -2.346  17.161  -1.832  1.00 71.61           H  
ATOM    756  OH  TYR A  46      -0.906  16.438   0.239  1.00 71.61           O  
ATOM    757  HH  TYR A  46      -0.551  15.906   0.955  1.00 71.61           H  
ATOM    758  CZ  TYR A  46      -2.261  16.466   0.206  1.00 71.61           C  
ATOM    759  N   VAL A  47      -5.825  13.514  -1.496  1.00 82.20           N  
ATOM    760  H   VAL A  47      -5.465  14.092  -2.241  1.00 82.20           H  
ATOM    761  CA  VAL A  47      -5.253  12.170  -1.360  1.00 82.20           C  
ATOM    762  HA  VAL A  47      -5.901  11.551  -0.740  1.00 82.20           H  
ATOM    763  C   VAL A  47      -3.894  12.306  -0.671  1.00 82.20           C  
ATOM    764  CB  VAL A  47      -5.133  11.493  -2.743  1.00 82.20           C  
ATOM    765  HB  VAL A  47      -4.454  12.074  -3.368  1.00 82.20           H  
ATOM    766  O   VAL A  47      -2.924  12.736  -1.289  1.00 82.20           O  
ATOM    767  CG1 VAL A  47      -4.579  10.074  -2.608  1.00 82.20           C  
ATOM    768 HG11 VAL A  47      -3.573  10.111  -2.188  1.00 82.20           H  
ATOM    769 HG12 VAL A  47      -4.503   9.610  -3.592  1.00 82.20           H  
ATOM    770 HG13 VAL A  47      -5.223   9.469  -1.971  1.00 82.20           H  
ATOM    771  CG2 VAL A  47      -6.485  11.404  -3.465  1.00 82.20           C  
ATOM    772 HG21 VAL A  47      -7.196  10.835  -2.866  1.00 82.20           H  
ATOM    773 HG22 VAL A  47      -6.352  10.917  -4.431  1.00 82.20           H  
ATOM    774 HG23 VAL A  47      -6.881  12.403  -3.644  1.00 82.20           H  
ATOM    775  N   SER A  48      -3.802  11.988   0.624  1.00 71.16           N  
ATOM    776  H   SER A  48      -4.626  11.663   1.109  1.00 71.16           H  
ATOM    777  CA  SER A  48      -2.567  12.190   1.410  1.00 71.16           C  
ATOM    778  HA  SER A  48      -2.103  13.125   1.097  1.00 71.16           H  
ATOM    779  C   SER A  48      -1.510  11.107   1.242  1.00 71.16           C  
ATOM    780  CB  SER A  48      -2.870  12.300   2.906  1.00 71.16           C  
ATOM    781  HB2 SER A  48      -1.950  12.182   3.479  1.00 71.16           H  
ATOM    782  HB3 SER A  48      -3.247  13.303   3.102  1.00 71.16           H  
ATOM    783  O   SER A  48      -0.341  11.356   1.512  1.00 71.16           O  
ATOM    784  OG  SER A  48      -3.825  11.347   3.344  1.00 71.16           O  
ATOM    785  HG  SER A  48      -3.490  10.452   3.250  1.00 71.16           H  
ATOM    786  N   SER A  49      -1.913   9.906   0.856  1.00 81.84           N  
ATOM    787  H   SER A  49      -2.885   9.765   0.619  1.00 81.84           H  
ATOM    788  CA  SER A  49      -1.061   8.724   0.764  1.00 81.84           C  
ATOM    789  HA  SER A  49      -0.014   9.021   0.711  1.00 81.84           H  
ATOM    790  C   SER A  49      -1.406   7.965  -0.509  1.00 81.84           C  
ATOM    791  CB  SER A  49      -1.253   7.840   2.004  1.00 81.84           C  
ATOM    792  HB2 SER A  49      -0.669   6.925   1.906  1.00 81.84           H  
ATOM    793  HB3 SER A  49      -0.918   8.386   2.886  1.00 81.84           H  
ATOM    794  O   SER A  49      -2.483   8.149  -1.083  1.00 81.84           O  
ATOM    795  OG  SER A  49      -2.624   7.523   2.141  1.00 81.84           O  
ATOM    796  HG  SER A  49      -2.838   7.222   3.027  1.00 81.84           H  
ATOM    797  N   PHE A  50      -0.488   7.119  -0.970  1.00 89.73           N  
ATOM    798  H   PHE A  50       0.344   6.938  -0.427  1.00 89.73           H  
ATOM    799  CA  PHE A  50      -0.762   6.272  -2.120  1.00 89.73           C  
ATOM    800  HA  PHE A  50      -0.989   6.897  -2.984  1.00 89.73           H  
ATOM    801  C   PHE A  50      -1.972   5.397  -1.802  1.00 89.73           C  
ATOM    802  CB  PHE A  50       0.473   5.440  -2.429  1.00 89.73           C  
ATOM    803  HB2 PHE A  50       1.307   6.117  -2.614  1.00 89.73           H  
ATOM    804  HB3 PHE A  50       0.730   4.838  -1.557  1.00 89.73           H  
ATOM    805  O   PHE A  50      -1.956   4.636  -0.835  1.00 89.73           O  
ATOM    806  CG  PHE A  50       0.303   4.528  -3.621  1.00 89.73           C  
ATOM    807  CD1 PHE A  50      -0.263   3.261  -3.432  1.00 89.73           C  
ATOM    808  HD1 PHE A  50      -0.600   2.974  -2.447  1.00 89.73           H  
ATOM    809  CD2 PHE A  50       0.713   4.920  -4.906  1.00 89.73           C  
ATOM    810  HD2 PHE A  50       1.102   5.913  -5.077  1.00 89.73           H  
ATOM    811  CE1 PHE A  50      -0.391   2.375  -4.508  1.00 89.73           C  
ATOM    812  HE1 PHE A  50      -0.834   1.403  -4.349  1.00 89.73           H  
ATOM    813  CE2 PHE A  50       0.631   4.013  -5.975  1.00 89.73           C  
ATOM    814  HE2 PHE A  50       0.981   4.283  -6.961  1.00 89.73           H  
ATOM    815  CZ  PHE A  50       0.080   2.739  -5.776  1.00 89.73           C  
ATOM    816  HZ  PHE A  50       0.008   2.047  -6.603  1.00 89.73           H  
ATOM    817  N   THR A  51      -3.040   5.543  -2.576  1.00 88.70           N  
ATOM    818  H   THR A  51      -2.976   6.147  -3.383  1.00 88.70           H  
ATOM    819  CA  THR A  51      -4.334   4.952  -2.237  1.00 88.70           C  
ATOM    820  HA  THR A  51      -4.256   4.402  -1.300  1.00 88.70           H  
ATOM    821  C   THR A  51      -4.753   3.972  -3.310  1.00 88.70           C  
ATOM    822  CB  THR A  51      -5.394   6.030  -2.011  1.00 88.70           C  
ATOM    823  HB  THR A  51      -5.508   6.631  -2.913  1.00 88.70           H  
ATOM    824  O   THR A  51      -4.794   4.300  -4.492  1.00 88.70           O  
ATOM    825  CG2 THR A  51      -6.752   5.446  -1.633  1.00 88.70           C  
ATOM    826 HG21 THR A  51      -7.459   6.272  -1.549  1.00 88.70           H  
ATOM    827 HG22 THR A  51      -7.114   4.771  -2.409  1.00 88.70           H  
ATOM    828 HG23 THR A  51      -6.681   4.918  -0.682  1.00 88.70           H  
ATOM    829  OG1 THR A  51      -5.007   6.866  -0.946  1.00 88.70           O  
ATOM    830  HG1 THR A  51      -4.145   7.243  -1.137  1.00 88.70           H  
ATOM    831  N   LEU A  52      -5.095   2.769  -2.871  1.00 89.11           N  
ATOM    832  H   LEU A  52      -5.028   2.596  -1.878  1.00 89.11           H  
ATOM    833  CA  LEU A  52      -5.618   1.690  -3.686  1.00 89.11           C  
ATOM    834  HA  LEU A  52      -5.461   1.922  -4.739  1.00 89.11           H  
ATOM    835  C   LEU A  52      -7.122   1.585  -3.442  1.00 89.11           C  
ATOM    836  CB  LEU A  52      -4.840   0.411  -3.313  1.00 89.11           C  
ATOM    837  HB2 LEU A  52      -5.519  -0.347  -2.925  1.00 89.11           H  
ATOM    838  HB3 LEU A  52      -4.130   0.634  -2.516  1.00 89.11           H  
ATOM    839  O   LEU A  52      -7.554   1.438  -2.298  1.00 89.11           O  
ATOM    840  CG  LEU A  52      -4.059  -0.153  -4.505  1.00 89.11           C  
ATOM    841  HG  LEU A  52      -3.702   0.655  -5.144  1.00 89.11           H  
ATOM    842  CD1 LEU A  52      -2.863  -0.978  -4.051  1.00 89.11           C  
ATOM    843 HD11 LEU A  52      -2.063  -0.311  -3.728  1.00 89.11           H  
ATOM    844 HD12 LEU A  52      -3.148  -1.643  -3.236  1.00 89.11           H  
ATOM    845 HD13 LEU A  52      -2.497  -1.582  -4.881  1.00 89.11           H  
ATOM    846  CD2 LEU A  52      -4.945  -1.085  -5.299  1.00 89.11           C  
ATOM    847 HD21 LEU A  52      -5.161  -1.979  -4.714  1.00 89.11           H  
ATOM    848 HD22 LEU A  52      -4.430  -1.364  -6.218  1.00 89.11           H  
ATOM    849 HD23 LEU A  52      -5.873  -0.572  -5.553  1.00 89.11           H  
ATOM    850  N   VAL A  53      -7.923   1.656  -4.500  1.00 86.64           N  
ATOM    851  H   VAL A  53      -7.509   1.803  -5.410  1.00 86.64           H  
ATOM    852  CA  VAL A  53      -9.374   1.491  -4.424  1.00 86.64           C  
ATOM    853  HA  VAL A  53      -9.635   1.245  -3.394  1.00 86.64           H  
ATOM    854  C   VAL A  53      -9.791   0.322  -5.299  1.00 86.64           C  
ATOM    855  CB  VAL A  53     -10.145   2.770  -4.783  1.00 86.64           C  
ATOM    856  HB  VAL A  53     -10.129   2.921  -5.863  1.00 86.64           H  
ATOM    857  O   VAL A  53      -9.506   0.301  -6.486  1.00 86.64           O  
ATOM    858  CG1 VAL A  53     -11.592   2.594  -4.314  1.00 86.64           C  
ATOM    859 HG11 VAL A  53     -12.151   3.518  -4.464  1.00 86.64           H  
ATOM    860 HG12 VAL A  53     -11.621   2.331  -3.257  1.00 86.64           H  
ATOM    861 HG13 VAL A  53     -12.063   1.776  -4.858  1.00 86.64           H  
ATOM    862  CG2 VAL A  53      -9.574   4.032  -4.122  1.00 86.64           C  
ATOM    863 HG21 VAL A  53     -10.221   4.884  -4.326  1.00 86.64           H  
ATOM    864 HG22 VAL A  53      -8.590   4.249  -4.538  1.00 86.64           H  
ATOM    865 HG23 VAL A  53      -9.486   3.885  -3.046  1.00 86.64           H  
ATOM    866  N   CYS A  54     -10.437  -0.670  -4.706  1.00 81.94           N  
ATOM    867  H   CYS A  54     -10.695  -0.540  -3.738  1.00 81.94           H  
ATOM    868  CA  CYS A  54     -10.907  -1.880  -5.364  1.00 81.94           C  
ATOM    869  HA  CYS A  54     -10.545  -1.941  -6.391  1.00 81.94           H  
ATOM    870  C   CYS A  54     -12.431  -1.837  -5.404  1.00 81.94           C  
ATOM    871  CB  CYS A  54     -10.339  -3.064  -4.570  1.00 81.94           C  
ATOM    872  HB2 CYS A  54      -9.309  -3.223  -4.888  1.00 81.94           H  
ATOM    873  HB3 CYS A  54     -10.345  -2.822  -3.507  1.00 81.94           H  
ATOM    874  O   CYS A  54     -13.063  -1.881  -4.353  1.00 81.94           O  
ATOM    875  SG  CYS A  54     -11.284  -4.591  -4.805  1.00 81.94           S  
ATOM    876  HG  CYS A  54     -10.408  -5.368  -4.162  1.00 81.94           H  
ATOM    877  N   PHE A  55     -13.023  -1.753  -6.589  1.00 78.29           N  
ATOM    878  H   PHE A  55     -12.449  -1.770  -7.420  1.00 78.29           H  
ATOM    879  CA  PHE A  55     -14.471  -1.750  -6.784  1.00 78.29           C  
ATOM    880  HA  PHE A  55     -14.962  -1.574  -5.828  1.00 78.29           H  
ATOM    881  C   PHE A  55     -14.888  -3.120  -7.296  1.00 78.29           C  
ATOM    882  CB  PHE A  55     -14.930  -0.631  -7.733  1.00 78.29           C  
ATOM    883  HB2 PHE A  55     -15.946  -0.336  -7.470  1.00 78.29           H  
ATOM    884  HB3 PHE A  55     -14.966  -1.017  -8.752  1.00 78.29           H  
ATOM    885  O   PHE A  55     -14.361  -3.619  -8.289  1.00 78.29           O  
ATOM    886  CG  PHE A  55     -14.031   0.580  -7.730  1.00 78.29           C  
ATOM    887  CD1 PHE A  55     -14.247   1.655  -6.852  1.00 78.29           C  
ATOM    888  HD1 PHE A  55     -15.114   1.665  -6.208  1.00 78.29           H  
ATOM    889  CD2 PHE A  55     -12.931   0.588  -8.598  1.00 78.29           C  
ATOM    890  HD2 PHE A  55     -12.795  -0.218  -9.303  1.00 78.29           H  
ATOM    891  CE1 PHE A  55     -13.343   2.728  -6.842  1.00 78.29           C  
ATOM    892  HE1 PHE A  55     -13.514   3.571  -6.189  1.00 78.29           H  
ATOM    893  CE2 PHE A  55     -12.002   1.626  -8.544  1.00 78.29           C  
ATOM    894  HE2 PHE A  55     -11.157   1.578  -9.215  1.00 78.29           H  
ATOM    895  CZ  PHE A  55     -12.198   2.694  -7.656  1.00 78.29           C  
ATOM    896  HZ  PHE A  55     -11.495   3.513  -7.624  1.00 78.29           H  
ATOM    897  N   ARG A  56     -15.831  -3.738  -6.594  1.00 74.90           N  
ATOM    898  H   ARG A  56     -16.213  -3.248  -5.797  1.00 74.90           H  
ATOM    899  CA  ARG A  56     -16.462  -5.003  -6.980  1.00 74.90           C  
ATOM    900  HA  ARG A  56     -15.904  -5.472  -7.790  1.00 74.90           H  
ATOM    901  C   ARG A  56     -17.859  -4.787  -7.533  1.00 74.90           C  
ATOM    902  CB  ARG A  56     -16.508  -5.948  -5.779  1.00 74.90           C  
ATOM    903  HB2 ARG A  56     -17.140  -6.800  -6.031  1.00 74.90           H  
ATOM    904  HB3 ARG A  56     -16.944  -5.435  -4.922  1.00 74.90           H  
ATOM    905  O   ARG A  56     -18.284  -5.587  -8.354  1.00 74.90           O  
ATOM    906  CG  ARG A  56     -15.107  -6.463  -5.434  1.00 74.90           C  
ATOM    907  HG2 ARG A  56     -14.691  -6.959  -6.311  1.00 74.90           H  
ATOM    908  HG3 ARG A  56     -14.452  -5.635  -5.162  1.00 74.90           H  
ATOM    909  CD  ARG A  56     -15.172  -7.472  -4.285  1.00 74.90           C  
ATOM    910  HD2 ARG A  56     -15.989  -8.170  -4.470  1.00 74.90           H  
ATOM    911  HD3 ARG A  56     -14.246  -8.046  -4.279  1.00 74.90           H  
ATOM    912  NE  ARG A  56     -15.381  -6.799  -2.997  1.00 74.90           N  
ATOM    913  HE  ARG A  56     -16.301  -6.411  -2.846  1.00 74.90           H  
ATOM    914  NH1 ARG A  56     -13.310  -7.125  -2.062  1.00 74.90           N  
ATOM    915 HH11 ARG A  56     -12.642  -6.744  -1.408  1.00 74.90           H  
ATOM    916 HH12 ARG A  56     -13.022  -7.629  -2.889  1.00 74.90           H  
ATOM    917  NH2 ARG A  56     -14.790  -5.773  -1.102  1.00 74.90           N  
ATOM    918 HH21 ARG A  56     -14.077  -5.432  -0.473  1.00 74.90           H  
ATOM    919 HH22 ARG A  56     -15.666  -5.275  -1.157  1.00 74.90           H  
ATOM    920  CZ  ARG A  56     -14.489  -6.579  -2.063  1.00 74.90           C  
ATOM    921  N   SER A  57     -18.541  -3.737  -7.073  1.00 77.16           N  
ATOM    922  H   SER A  57     -18.116  -3.142  -6.376  1.00 77.16           H  
ATOM    923  CA  SER A  57     -19.776  -3.267  -7.680  1.00 77.16           C  
ATOM    924  HA  SER A  57     -19.658  -3.499  -8.738  1.00 77.16           H  
ATOM    925  C   SER A  57     -19.958  -1.750  -7.532  1.00 77.16           C  
ATOM    926  CB  SER A  57     -20.975  -4.047  -7.131  1.00 77.16           C  
ATOM    927  HB2 SER A  57     -20.814  -5.111  -7.304  1.00 77.16           H  
ATOM    928  HB3 SER A  57     -21.063  -3.874  -6.059  1.00 77.16           H  
ATOM    929  O   SER A  57     -19.480  -1.173  -6.550  1.00 77.16           O  
ATOM    930  OG  SER A  57     -22.177  -3.670  -7.759  1.00 77.16           O  
ATOM    931  HG  SER A  57     -22.004  -3.560  -8.696  1.00 77.16           H  
ATOM    932  N   GLY A  58     -20.642  -1.122  -8.482  1.00 79.35           N  
ATOM    933  H   GLY A  58     -20.990  -1.705  -9.230  1.00 79.35           H  
ATOM    934  CA  GLY A  58     -20.812   0.307  -8.678  1.00 79.35           C  
ATOM    935  HA2 GLY A  58     -20.467   0.857  -7.803  1.00 79.35           H  
ATOM    936  HA3 GLY A  58     -21.873   0.522  -8.809  1.00 79.35           H  
ATOM    937  C   GLY A  58     -20.047   0.817  -9.901  1.00 79.35           C  
ATOM    938  O   GLY A  58     -19.158   0.155 -10.439  1.00 79.35           O  
ATOM    939  N   LYS A  59     -20.361   2.046 -10.302  1.00 81.59           N  
ATOM    940  H   LYS A  59     -21.106   2.521  -9.812  1.00 81.59           H  
ATOM    941  CA  LYS A  59     -19.537   2.840 -11.214  1.00 81.59           C  
ATOM    942  HA  LYS A  59     -18.754   2.215 -11.644  1.00 81.59           H  
ATOM    943  C   LYS A  59     -18.852   3.951 -10.443  1.00 81.59           C  
ATOM    944  CB  LYS A  59     -20.375   3.397 -12.365  1.00 81.59           C  
ATOM    945  HB2 LYS A  59     -21.257   3.900 -11.967  1.00 81.59           H  
ATOM    946  HB3 LYS A  59     -19.780   4.121 -12.921  1.00 81.59           H  
ATOM    947  O   LYS A  59     -19.406   4.514  -9.497  1.00 81.59           O  
ATOM    948  CG  LYS A  59     -20.810   2.286 -13.320  1.00 81.59           C  
ATOM    949  HG2 LYS A  59     -21.392   1.538 -12.781  1.00 81.59           H  
ATOM    950  HG3 LYS A  59     -19.928   1.812 -13.749  1.00 81.59           H  
ATOM    951  CD  LYS A  59     -21.666   2.886 -14.432  1.00 81.59           C  
ATOM    952  HD2 LYS A  59     -22.558   3.341 -14.001  1.00 81.59           H  
ATOM    953  HD3 LYS A  59     -21.088   3.648 -14.955  1.00 81.59           H  
ATOM    954  CE  LYS A  59     -22.053   1.778 -15.405  1.00 81.59           C  
ATOM    955  HE2 LYS A  59     -21.136   1.332 -15.791  1.00 81.59           H  
ATOM    956  HE3 LYS A  59     -22.606   1.011 -14.864  1.00 81.59           H  
ATOM    957  NZ  LYS A  59     -22.861   2.335 -16.510  1.00 81.59           N  
ATOM    958  HZ1 LYS A  59     -23.667   2.818 -16.138  1.00 81.59           H  
ATOM    959  HZ2 LYS A  59     -23.147   1.598 -17.138  1.00 81.59           H  
ATOM    960  HZ3 LYS A  59     -22.292   2.994 -17.021  1.00 81.59           H  
ATOM    961  N   LEU A  60     -17.640   4.286 -10.863  1.00 84.32           N  
ATOM    962  H   LEU A  60     -17.243   3.774 -11.639  1.00 84.32           H  
ATOM    963  CA  LEU A  60     -16.885   5.387 -10.288  1.00 84.32           C  
ATOM    964  HA  LEU A  60     -17.554   6.011  -9.696  1.00 84.32           H  
ATOM    965  C   LEU A  60     -16.309   6.251 -11.400  1.00 84.32           C  
ATOM    966  CB  LEU A  60     -15.821   4.828  -9.336  1.00 84.32           C  
ATOM    967  HB2 LEU A  60     -16.337   4.302  -8.533  1.00 84.32           H  
ATOM    968  HB3 LEU A  60     -15.229   4.081  -9.864  1.00 84.32           H  
ATOM    969  O   LEU A  60     -15.553   5.787 -12.241  1.00 84.32           O  
ATOM    970  CG  LEU A  60     -14.892   5.918  -8.753  1.00 84.32           C  
ATOM    971  HG  LEU A  60     -15.172   6.907  -9.113  1.00 84.32           H  
ATOM    972  CD1 LEU A  60     -14.981   5.967  -7.234  1.00 84.32           C  
ATOM    973 HD11 LEU A  60     -15.877   6.532  -6.976  1.00 84.32           H  
ATOM    974 HD12 LEU A  60     -15.048   4.958  -6.828  1.00 84.32           H  
ATOM    975 HD13 LEU A  60     -14.109   6.466  -6.811  1.00 84.32           H  
ATOM    976  CD2 LEU A  60     -13.444   5.677  -9.161  1.00 84.32           C  
ATOM    977 HD21 LEU A  60     -13.353   5.847 -10.233  1.00 84.32           H  
ATOM    978 HD22 LEU A  60     -13.162   4.645  -8.952  1.00 84.32           H  
ATOM    979 HD23 LEU A  60     -12.777   6.367  -8.644  1.00 84.32           H  
ATOM    980  N   THR A  61     -16.622   7.537 -11.365  1.00 85.07           N  
ATOM    981  H   THR A  61     -17.235   7.852 -10.627  1.00 85.07           H  
ATOM    982  CA  THR A  61     -15.894   8.547 -12.128  1.00 85.07           C  
ATOM    983  HA  THR A  61     -15.284   8.072 -12.897  1.00 85.07           H  
ATOM    984  C   THR A  61     -14.981   9.290 -11.173  1.00 85.07           C  
ATOM    985  CB  THR A  61     -16.848   9.505 -12.836  1.00 85.07           C  
ATOM    986  HB  THR A  61     -17.403  10.083 -12.097  1.00 85.07           H  
ATOM    987  O   THR A  61     -15.434   9.796 -10.148  1.00 85.07           O  
ATOM    988  CG2 THR A  61     -16.110  10.464 -13.767  1.00 85.07           C  
ATOM    989 HG21 THR A  61     -16.835  11.072 -14.308  1.00 85.07           H  
ATOM    990 HG22 THR A  61     -15.459  11.123 -13.193  1.00 85.07           H  
ATOM    991 HG23 THR A  61     -15.514   9.900 -14.484  1.00 85.07           H  
ATOM    992  OG1 THR A  61     -17.764   8.771 -13.610  1.00 85.07           O  
ATOM    993  HG1 THR A  61     -18.066   8.028 -13.083  1.00 85.07           H  
ATOM    994  N   ILE A  62     -13.696   9.371 -11.491  1.00 88.06           N  
ATOM    995  H   ILE A  62     -13.375   8.932 -12.342  1.00 88.06           H  
ATOM    996  CA  ILE A  62     -12.744  10.169 -10.727  1.00 88.06           C  
ATOM    997  HA  ILE A  62     -13.301  10.752  -9.993  1.00 88.06           H  
ATOM    998  C   ILE A  62     -12.051  11.163 -11.641  1.00 88.06           C  
ATOM    999  CB  ILE A  62     -11.773   9.275  -9.945  1.00 88.06           C  
ATOM   1000  HB  ILE A  62     -12.378   8.577  -9.366  1.00 88.06           H  
ATOM   1001  O   ILE A  62     -11.651  10.818 -12.748  1.00 88.06           O  
ATOM   1002  CG1 ILE A  62     -10.974  10.141  -8.951  1.00 88.06           C  
ATOM   1003 HG12 ILE A  62     -11.649  10.827  -8.440  1.00 88.06           H  
ATOM   1004 HG13 ILE A  62     -10.233  10.735  -9.485  1.00 88.06           H  
ATOM   1005  CG2 ILE A  62     -10.868   8.461 -10.886  1.00 88.06           C  
ATOM   1006 HG21 ILE A  62     -10.217   9.118 -11.462  1.00 88.06           H  
ATOM   1007 HG22 ILE A  62     -11.475   7.873 -11.575  1.00 88.06           H  
ATOM   1008 HG23 ILE A  62     -10.252   7.765 -10.317  1.00 88.06           H  
ATOM   1009  CD1 ILE A  62     -10.274   9.300  -7.893  1.00 88.06           C  
ATOM   1010 HD11 ILE A  62      -9.780   9.949  -7.170  1.00 88.06           H  
ATOM   1011 HD12 ILE A  62      -9.517   8.705  -8.404  1.00 88.06           H  
ATOM   1012 HD13 ILE A  62     -10.984   8.651  -7.381  1.00 88.06           H  
ATOM   1013  N   SER A  63     -11.905  12.399 -11.187  1.00 85.56           N  
ATOM   1014  H   SER A  63     -12.299  12.648 -10.291  1.00 85.56           H  
ATOM   1015  CA  SER A  63     -11.216  13.431 -11.949  1.00 85.56           C  
ATOM   1016  HA  SER A  63     -10.598  12.939 -12.700  1.00 85.56           H  
ATOM   1017  C   SER A  63     -10.267  14.243 -11.090  1.00 85.56           C  
ATOM   1018  CB  SER A  63     -12.210  14.323 -12.697  1.00 85.56           C  
ATOM   1019  HB2 SER A  63     -11.659  15.041 -13.304  1.00 85.56           H  
ATOM   1020  HB3 SER A  63     -12.799  13.693 -13.364  1.00 85.56           H  
ATOM   1021  O   SER A  63     -10.490  14.435  -9.897  1.00 85.56           O  
ATOM   1022  OG  SER A  63     -13.093  15.019 -11.832  1.00 85.56           O  
ATOM   1023  HG  SER A  63     -13.824  15.302 -12.387  1.00 85.56           H  
ATOM   1024  N   ASN A  64      -9.198  14.731 -11.700  1.00 84.04           N  
ATOM   1025  H   ASN A  64      -9.104  14.537 -12.686  1.00 84.04           H  
ATOM   1026  CA  ASN A  64      -8.362  15.796 -11.157  1.00 84.04           C  
ATOM   1027  HA  ASN A  64      -8.812  16.183 -10.243  1.00 84.04           H  
ATOM   1028  C   ASN A  64      -8.361  16.969 -12.160  1.00 84.04           C  
ATOM   1029  CB  ASN A  64      -6.986  15.198 -10.773  1.00 84.04           C  
ATOM   1030  HB2 ASN A  64      -6.401  15.941 -10.231  1.00 84.04           H  
ATOM   1031  HB3 ASN A  64      -7.152  14.359 -10.098  1.00 84.04           H  
ATOM   1032  O   ASN A  64      -9.239  17.060 -13.016  1.00 84.04           O  
ATOM   1033  CG  ASN A  64      -6.163  14.703 -11.946  1.00 84.04           C  
ATOM   1034  ND2 ASN A  64      -5.224  13.812 -11.748  1.00 84.04           N  
ATOM   1035 HD21 ASN A  64      -5.122  13.361 -10.850  1.00 84.04           H  
ATOM   1036 HD22 ASN A  64      -4.799  13.455 -12.592  1.00 84.04           H  
ATOM   1037  OD1 ASN A  64      -6.312  15.159 -13.056  1.00 84.04           O  
ATOM   1038  N   ASN A  65      -7.398  17.886 -12.062  1.00 76.92           N  
ATOM   1039  H   ASN A  65      -6.708  17.791 -11.331  1.00 76.92           H  
ATOM   1040  CA  ASN A  65      -7.315  19.038 -12.971  1.00 76.92           C  
ATOM   1041  HA  ASN A  65      -8.302  19.494 -13.045  1.00 76.92           H  
ATOM   1042  C   ASN A  65      -6.903  18.684 -14.417  1.00 76.92           C  
ATOM   1043  CB  ASN A  65      -6.343  20.070 -12.376  1.00 76.92           C  
ATOM   1044  HB2 ASN A  65      -6.200  20.875 -13.097  1.00 76.92           H  
ATOM   1045  HB3 ASN A  65      -5.373  19.602 -12.208  1.00 76.92           H  
ATOM   1046  O   ASN A  65      -6.890  19.569 -15.268  1.00 76.92           O  
ATOM   1047  CG  ASN A  65      -6.826  20.711 -11.089  1.00 76.92           C  
ATOM   1048  ND2 ASN A  65      -5.963  21.438 -10.421  1.00 76.92           N  
ATOM   1049 HD21 ASN A  65      -5.047  21.614 -10.810  1.00 76.92           H  
ATOM   1050 HD22 ASN A  65      -6.321  21.901  -9.598  1.00 76.92           H  
ATOM   1051  OD1 ASN A  65      -7.956  20.579 -10.651  1.00 76.92           O  
ATOM   1052  N   HIS A  66      -6.519  17.436 -14.688  1.00 74.12           N  
ATOM   1053  H   HIS A  66      -6.604  16.738 -13.964  1.00 74.12           H  
ATOM   1054  CA  HIS A  66      -5.943  16.998 -15.962  1.00 74.12           C  
ATOM   1055  HA  HIS A  66      -6.004  17.801 -16.696  1.00 74.12           H  
ATOM   1056  C   HIS A  66      -6.680  15.801 -16.562  1.00 74.12           C  
ATOM   1057  CB  HIS A  66      -4.464  16.651 -15.739  1.00 74.12           C  
ATOM   1058  HB2 HIS A  66      -4.033  16.323 -16.686  1.00 74.12           H  
ATOM   1059  HB3 HIS A  66      -4.387  15.820 -15.038  1.00 74.12           H  
ATOM   1060  O   HIS A  66      -6.950  15.786 -17.758  1.00 74.12           O  
ATOM   1061  CG  HIS A  66      -3.658  17.814 -15.223  1.00 74.12           C  
ATOM   1062  CD2 HIS A  66      -3.051  17.913 -14.002  1.00 74.12           C  
ATOM   1063  HD2 HIS A  66      -3.046  17.144 -13.243  1.00 74.12           H  
ATOM   1064  ND1 HIS A  66      -3.452  19.005 -15.875  1.00 74.12           N  
ATOM   1065  HD1 HIS A  66      -3.856  19.264 -16.764  1.00 74.12           H  
ATOM   1066  CE1 HIS A  66      -2.730  19.801 -15.071  1.00 74.12           C  
ATOM   1067  HE1 HIS A  66      -2.431  20.811 -15.308  1.00 74.12           H  
ATOM   1068  NE2 HIS A  66      -2.468  19.183 -13.905  1.00 74.12           N  
ATOM   1069  N   ASP A  67      -7.030  14.829 -15.727  1.00 75.26           N  
ATOM   1070  H   ASP A  67      -6.788  14.929 -14.751  1.00 75.26           H  
ATOM   1071  CA  ASP A  67      -7.560  13.538 -16.130  1.00 75.26           C  
ATOM   1072  HA  ASP A  67      -7.596  13.481 -17.218  1.00 75.26           H  
ATOM   1073  C   ASP A  67      -8.973  13.349 -15.577  1.00 75.26           C  
ATOM   1074  CB  ASP A  67      -6.630  12.418 -15.636  1.00 75.26           C  
ATOM   1075  HB2 ASP A  67      -6.661  12.391 -14.547  1.00 75.26           H  
ATOM   1076  HB3 ASP A  67      -7.004  11.462 -16.003  1.00 75.26           H  
ATOM   1077  O   ASP A  67      -9.282  13.754 -14.453  1.00 75.26           O  
ATOM   1078  CG  ASP A  67      -5.178  12.590 -16.097  1.00 75.26           C  
ATOM   1079  OD1 ASP A  67      -4.964  12.694 -17.324  1.00 75.26           O  
ATOM   1080  OD2 ASP A  67      -4.294  12.604 -15.202  1.00 75.26           O  
ATOM   1081  N   THR A  68      -9.826  12.684 -16.352  1.00 80.96           N  
ATOM   1082  H   THR A  68      -9.501  12.377 -17.258  1.00 80.96           H  
ATOM   1083  CA  THR A  68     -11.086  12.101 -15.877  1.00 80.96           C  
ATOM   1084  HA  THR A  68     -11.128  12.155 -14.789  1.00 80.96           H  
ATOM   1085  C   THR A  68     -11.104  10.640 -16.284  1.00 80.96           C  
ATOM   1086  CB  THR A  68     -12.311  12.838 -16.429  1.00 80.96           C  
ATOM   1087  HB  THR A  68     -12.291  12.826 -17.518  1.00 80.96           H  
ATOM   1088  O   THR A  68     -10.963  10.322 -17.462  1.00 80.96           O  
ATOM   1089  CG2 THR A  68     -13.628  12.234 -15.935  1.00 80.96           C  
ATOM   1090 HG21 THR A  68     -14.458  12.859 -16.264  1.00 80.96           H  
ATOM   1091 HG22 THR A  68     -13.762  11.238 -16.356  1.00 80.96           H  
ATOM   1092 HG23 THR A  68     -13.630  12.167 -14.847  1.00 80.96           H  
ATOM   1093  OG1 THR A  68     -12.274  14.172 -15.975  1.00 80.96           O  
ATOM   1094  HG1 THR A  68     -11.390  14.498 -16.157  1.00 80.96           H  
ATOM   1095  N   ILE A  69     -11.249   9.755 -15.305  1.00 83.84           N  
ATOM   1096  H   ILE A  69     -11.383  10.096 -14.363  1.00 83.84           H  
ATOM   1097  CA  ILE A  69     -11.223   8.311 -15.497  1.00 83.84           C  
ATOM   1098  HA  ILE A  69     -11.090   8.096 -16.557  1.00 83.84           H  
ATOM   1099  C   ILE A  69     -12.570   7.742 -15.081  1.00 83.84           C  
ATOM   1100  CB  ILE A  69     -10.029   7.671 -14.760  1.00 83.84           C  
ATOM   1101  HB  ILE A  69     -10.100   7.899 -13.697  1.00 83.84           H  
ATOM   1102  O   ILE A  69     -13.023   7.917 -13.947  1.00 83.84           O  
ATOM   1103  CG1 ILE A  69      -8.719   8.280 -15.317  1.00 83.84           C  
ATOM   1104 HG12 ILE A  69      -8.711   8.188 -16.403  1.00 83.84           H  
ATOM   1105 HG13 ILE A  69      -8.682   9.341 -15.069  1.00 83.84           H  
ATOM   1106  CG2 ILE A  69     -10.043   6.141 -14.934  1.00 83.84           C  
ATOM   1107 HG21 ILE A  69      -9.259   5.691 -14.326  1.00 83.84           H  
ATOM   1108 HG22 ILE A  69      -9.888   5.877 -15.980  1.00 83.84           H  
ATOM   1109 HG23 ILE A  69     -10.991   5.717 -14.603  1.00 83.84           H  
ATOM   1110  CD1 ILE A  69      -7.437   7.646 -14.783  1.00 83.84           C  
ATOM   1111 HD11 ILE A  69      -6.580   8.243 -15.097  1.00 83.84           H  
ATOM   1112 HD12 ILE A  69      -7.492   7.628 -13.695  1.00 83.84           H  
ATOM   1113 HD13 ILE A  69      -7.316   6.632 -15.164  1.00 83.84           H  
ATOM   1114  N   TYR A  70     -13.187   7.044 -16.026  1.00 79.72           N  
ATOM   1115  H   TYR A  70     -12.727   6.937 -16.919  1.00 79.72           H  
ATOM   1116  CA  TYR A  70     -14.412   6.288 -15.833  1.00 79.72           C  
ATOM   1117  HA  TYR A  70     -14.970   6.698 -14.991  1.00 79.72           H  
ATOM   1118  C   TYR A  70     -14.035   4.842 -15.517  1.00 79.72           C  
ATOM   1119  CB  TYR A  70     -15.286   6.416 -17.085  1.00 79.72           C  
ATOM   1120  HB2 TYR A  70     -16.191   5.828 -16.942  1.00 79.72           H  
ATOM   1121  HB3 TYR A  70     -14.756   5.995 -17.940  1.00 79.72           H  
ATOM   1122  O   TYR A  70     -13.310   4.201 -16.275  1.00 79.72           O  
ATOM   1123  CG  TYR A  70     -15.674   7.851 -17.397  1.00 79.72           C  
ATOM   1124  CD1 TYR A  70     -16.815   8.412 -16.794  1.00 79.72           C  
ATOM   1125  HD1 TYR A  70     -17.417   7.817 -16.122  1.00 79.72           H  
ATOM   1126  CD2 TYR A  70     -14.884   8.633 -18.264  1.00 79.72           C  
ATOM   1127  HD2 TYR A  70     -14.008   8.208 -18.731  1.00 79.72           H  
ATOM   1128  CE1 TYR A  70     -17.176   9.745 -17.061  1.00 79.72           C  
ATOM   1129  HE1 TYR A  70     -18.055  10.163 -16.591  1.00 79.72           H  
ATOM   1130  CE2 TYR A  70     -15.237   9.970 -18.529  1.00 79.72           C  
ATOM   1131  HE2 TYR A  70     -14.639  10.576 -19.193  1.00 79.72           H  
ATOM   1132  OH  TYR A  70     -16.730  11.815 -18.190  1.00 79.72           O  
ATOM   1133  HH  TYR A  70     -17.556  12.049 -17.760  1.00 79.72           H  
ATOM   1134  CZ  TYR A  70     -16.386  10.526 -17.931  1.00 79.72           C  
ATOM   1135  N   CYS A  71     -14.476   4.364 -14.359  1.00 79.32           N  
ATOM   1136  H   CYS A  71     -15.060   4.953 -13.782  1.00 79.32           H  
ATOM   1137  CA  CYS A  71     -14.167   3.048 -13.826  1.00 79.32           C  
ATOM   1138  HA  CYS A  71     -13.445   2.539 -14.464  1.00 79.32           H  
ATOM   1139  C   CYS A  71     -15.453   2.226 -13.768  1.00 79.32           C  
ATOM   1140  CB  CYS A  71     -13.571   3.189 -12.418  1.00 79.32           C  
ATOM   1141  HB2 CYS A  71     -14.342   3.583 -11.756  1.00 79.32           H  
ATOM   1142  HB3 CYS A  71     -13.279   2.206 -12.048  1.00 79.32           H  
ATOM   1143  O   CYS A  71     -16.378   2.576 -13.026  1.00 79.32           O  
ATOM   1144  SG  CYS A  71     -12.148   4.313 -12.388  1.00 79.32           S  
ATOM   1145  HG  CYS A  71     -12.801   5.355 -12.910  1.00 79.32           H  
ATOM   1146  N   ASP A  72     -15.476   1.118 -14.501  1.00 73.68           N  
ATOM   1147  H   ASP A  72     -14.700   0.910 -15.114  1.00 73.68           H  
ATOM   1148  CA  ASP A  72     -16.546   0.128 -14.426  1.00 73.68           C  
ATOM   1149  HA  ASP A  72     -17.443   0.603 -14.027  1.00 73.68           H  
ATOM   1150  C   ASP A  72     -16.184  -1.008 -13.450  1.00 73.68           C  
ATOM   1151  CB  ASP A  72     -16.901  -0.368 -15.836  1.00 73.68           C  
ATOM   1152  HB2 ASP A  72     -17.571  -1.224 -15.750  1.00 73.68           H  
ATOM   1153  HB3 ASP A  72     -15.995  -0.700 -16.342  1.00 73.68           H  
ATOM   1154  O   ASP A  72     -15.014  -1.252 -13.129  1.00 73.68           O  
ATOM   1155  CG  ASP A  72     -17.614   0.710 -16.668  1.00 73.68           C  
ATOM   1156  OD1 ASP A  72     -18.662   1.222 -16.199  1.00 73.68           O  
ATOM   1157  OD2 ASP A  72     -17.128   0.997 -17.784  1.00 73.68           O  
ATOM   1158  N   GLU A  73     -17.204  -1.687 -12.929  1.00 70.22           N  
ATOM   1159  H   GLU A  73     -18.141  -1.453 -13.224  1.00 70.22           H  
ATOM   1160  CA  GLU A  73     -17.041  -2.863 -12.073  1.00 70.22           C  
ATOM   1161  HA  GLU A  73     -16.218  -2.639 -11.394  1.00 70.22           H  
ATOM   1162  C   GLU A  73     -16.691  -4.131 -12.886  1.00 70.22           C  
ATOM   1163  CB  GLU A  73     -18.297  -3.106 -11.202  1.00 70.22           C  
ATOM   1164  HB2 GLU A  73     -18.165  -4.046 -10.666  1.00 70.22           H  
ATOM   1165  HB3 GLU A  73     -18.374  -2.313 -10.459  1.00 70.22           H  
ATOM   1166  O   GLU A  73     -17.215  -4.326 -13.983  1.00 70.22           O  
ATOM   1167  CG  GLU A  73     -19.607  -3.174 -12.017  1.00 70.22           C  
ATOM   1168  HG2 GLU A  73     -19.463  -3.849 -12.860  1.00 70.22           H  
ATOM   1169  HG3 GLU A  73     -19.817  -2.186 -12.427  1.00 70.22           H  
ATOM   1170  CD  GLU A  73     -20.846  -3.651 -11.237  1.00 70.22           C  
ATOM   1171  OE1 GLU A  73     -21.511  -4.605 -11.676  1.00 70.22           O  
ATOM   1172  OE2 GLU A  73     -21.205  -3.054 -10.205  1.00 70.22           O  
ATOM   1173  N   PRO A  74     -15.877  -5.052 -12.340  1.00 72.90           N  
ATOM   1174  CA  PRO A  74     -14.947  -4.852 -11.237  1.00 72.90           C  
ATOM   1175  HA  PRO A  74     -15.403  -4.267 -10.439  1.00 72.90           H  
ATOM   1176  C   PRO A  74     -13.668  -4.155 -11.735  1.00 72.90           C  
ATOM   1177  CB  PRO A  74     -14.677  -6.263 -10.715  1.00 72.90           C  
ATOM   1178  HB2 PRO A  74     -15.496  -6.566 -10.062  1.00 72.90           H  
ATOM   1179  HB3 PRO A  74     -13.726  -6.343 -10.188  1.00 72.90           H  
ATOM   1180  O   PRO A  74     -13.213  -4.373 -12.855  1.00 72.90           O  
ATOM   1181  CG  PRO A  74     -14.705  -7.106 -11.991  1.00 72.90           C  
ATOM   1182  HG2 PRO A  74     -13.734  -7.063 -12.483  1.00 72.90           H  
ATOM   1183  HG3 PRO A  74     -14.982  -8.140 -11.784  1.00 72.90           H  
ATOM   1184  CD  PRO A  74     -15.752  -6.405 -12.860  1.00 72.90           C  
ATOM   1185  HD2 PRO A  74     -15.434  -6.391 -13.902  1.00 72.90           H  
ATOM   1186  HD3 PRO A  74     -16.713  -6.912 -12.770  1.00 72.90           H  
ATOM   1187  N   GLY A  75     -13.020  -3.374 -10.876  1.00 80.14           N  
ATOM   1188  H   GLY A  75     -13.384  -3.253  -9.942  1.00 80.14           H  
ATOM   1189  CA  GLY A  75     -11.725  -2.794 -11.216  1.00 80.14           C  
ATOM   1190  HA2 GLY A  75     -11.113  -3.543 -11.718  1.00 80.14           H  
ATOM   1191  HA3 GLY A  75     -11.872  -1.975 -11.920  1.00 80.14           H  
ATOM   1192  C   GLY A  75     -10.949  -2.300 -10.011  1.00 80.14           C  
ATOM   1193  O   GLY A  75     -11.448  -2.258  -8.884  1.00 80.14           O  
ATOM   1194  N   MET A  76      -9.705  -1.916 -10.254  1.00 85.32           N  
ATOM   1195  H   MET A  76      -9.350  -2.000 -11.196  1.00 85.32           H  
ATOM   1196  CA  MET A  76      -8.827  -1.360  -9.245  1.00 85.32           C  
ATOM   1197  HA  MET A  76      -9.430  -1.136  -8.365  1.00 85.32           H  
ATOM   1198  C   MET A  76      -8.227  -0.058  -9.737  1.00 85.32           C  
ATOM   1199  CB  MET A  76      -7.789  -2.403  -8.838  1.00 85.32           C  
ATOM   1200  HB2 MET A  76      -8.329  -3.339  -8.698  1.00 85.32           H  
ATOM   1201  HB3 MET A  76      -7.044  -2.535  -9.623  1.00 85.32           H  
ATOM   1202  O   MET A  76      -7.794   0.062 -10.878  1.00 85.32           O  
ATOM   1203  CG  MET A  76      -7.118  -2.081  -7.505  1.00 85.32           C  
ATOM   1204  HG2 MET A  76      -6.300  -1.381  -7.677  1.00 85.32           H  
ATOM   1205  HG3 MET A  76      -7.849  -1.599  -6.857  1.00 85.32           H  
ATOM   1206  SD  MET A  76      -6.531  -3.558  -6.623  1.00 85.32           S  
ATOM   1207  CE  MET A  76      -5.072  -4.004  -7.593  1.00 85.32           C  
ATOM   1208  HE1 MET A  76      -4.211  -3.435  -7.242  1.00 85.32           H  
ATOM   1209  HE2 MET A  76      -4.865  -5.065  -7.453  1.00 85.32           H  
ATOM   1210  HE3 MET A  76      -5.238  -3.806  -8.652  1.00 85.32           H  
ATOM   1211  N   LEU A  77      -8.204   0.920  -8.849  1.00 87.63           N  
ATOM   1212  H   LEU A  77      -8.597   0.731  -7.938  1.00 87.63           H  
ATOM   1213  CA  LEU A  77      -7.713   2.260  -9.080  1.00 87.63           C  
ATOM   1214  HA  LEU A  77      -7.366   2.348 -10.110  1.00 87.63           H  
ATOM   1215  C   LEU A  77      -6.566   2.538  -8.120  1.00 87.63           C  
ATOM   1216  CB  LEU A  77      -8.876   3.223  -8.868  1.00 87.63           C  
ATOM   1217  HB2 LEU A  77      -9.188   3.123  -7.829  1.00 87.63           H  
ATOM   1218  HB3 LEU A  77      -9.695   2.906  -9.514  1.00 87.63           H  
ATOM   1219  O   LEU A  77      -6.643   2.233  -6.930  1.00 87.63           O  
ATOM   1220  CG  LEU A  77      -8.630   4.701  -9.182  1.00 87.63           C  
ATOM   1221  HG  LEU A  77      -7.648   5.027  -8.837  1.00 87.63           H  
ATOM   1222  CD1 LEU A  77      -8.791   4.958 -10.678  1.00 87.63           C  
ATOM   1223 HD11 LEU A  77      -9.708   4.499 -11.047  1.00 87.63           H  
ATOM   1224 HD12 LEU A  77      -8.862   6.027 -10.877  1.00 87.63           H  
ATOM   1225 HD13 LEU A  77      -7.941   4.547 -11.222  1.00 87.63           H  
ATOM   1226  CD2 LEU A  77      -9.706   5.498  -8.453  1.00 87.63           C  
ATOM   1227 HD21 LEU A  77      -9.595   6.559  -8.678  1.00 87.63           H  
ATOM   1228 HD22 LEU A  77      -9.623   5.352  -7.376  1.00 87.63           H  
ATOM   1229 HD23 LEU A  77     -10.689   5.187  -8.806  1.00 87.63           H  
ATOM   1230  N   VAL A  78      -5.521   3.154  -8.640  1.00 88.08           N  
ATOM   1231  H   VAL A  78      -5.543   3.353  -9.630  1.00 88.08           H  
ATOM   1232  CA  VAL A  78      -4.404   3.690  -7.880  1.00 88.08           C  
ATOM   1233  HA  VAL A  78      -4.497   3.407  -6.832  1.00 88.08           H  
ATOM   1234  C   VAL A  78      -4.452   5.204  -7.961  1.00 88.08           C  
ATOM   1235  CB  VAL A  78      -3.083   3.115  -8.409  1.00 88.08           C  
ATOM   1236  HB  VAL A  78      -3.118   3.062  -9.497  1.00 88.08           H  
ATOM   1237  O   VAL A  78      -4.555   5.778  -9.044  1.00 88.08           O  
ATOM   1238  CG1 VAL A  78      -1.878   3.965  -8.008  1.00 88.08           C  
ATOM   1239 HG11 VAL A  78      -0.962   3.453  -8.302  1.00 88.08           H  
ATOM   1240 HG12 VAL A  78      -1.893   4.150  -6.934  1.00 88.08           H  
ATOM   1241 HG13 VAL A  78      -1.901   4.917  -8.540  1.00 88.08           H  
ATOM   1242  CG2 VAL A  78      -2.878   1.706  -7.846  1.00 88.08           C  
ATOM   1243 HG21 VAL A  78      -2.061   1.218  -8.377  1.00 88.08           H  
ATOM   1244 HG22 VAL A  78      -2.635   1.765  -6.785  1.00 88.08           H  
ATOM   1245 HG23 VAL A  78      -3.787   1.118  -7.970  1.00 88.08           H  
ATOM   1246  N   LEU A  79      -4.329   5.845  -6.804  1.00 89.07           N  
ATOM   1247  H   LEU A  79      -4.295   5.287  -5.962  1.00 89.07           H  
ATOM   1248  CA  LEU A  79      -4.191   7.284  -6.662  1.00 89.07           C  
ATOM   1249  HA  LEU A  79      -4.247   7.757  -7.643  1.00 89.07           H  
ATOM   1250  C   LEU A  79      -2.813   7.597  -6.102  1.00 89.07           C  
ATOM   1251  CB  LEU A  79      -5.310   7.845  -5.763  1.00 89.07           C  
ATOM   1252  HB2 LEU A  79      -5.148   7.475  -4.750  1.00 89.07           H  
ATOM   1253  HB3 LEU A  79      -5.228   8.932  -5.741  1.00 89.07           H  
ATOM   1254  O   LEU A  79      -2.485   7.200  -4.979  1.00 89.07           O  
ATOM   1255  CG  LEU A  79      -6.731   7.463  -6.197  1.00 89.07           C  
ATOM   1256  HG  LEU A  79      -6.814   6.380  -6.287  1.00 89.07           H  
ATOM   1257  CD1 LEU A  79      -7.783   7.929  -5.189  1.00 89.07           C  
ATOM   1258 HD11 LEU A  79      -8.773   7.642  -5.543  1.00 89.07           H  
ATOM   1259 HD12 LEU A  79      -7.741   9.012  -5.073  1.00 89.07           H  
ATOM   1260 HD13 LEU A  79      -7.600   7.453  -4.226  1.00 89.07           H  
ATOM   1261  CD2 LEU A  79      -7.034   8.099  -7.540  1.00 89.07           C  
ATOM   1262 HD21 LEU A  79      -6.191   7.983  -8.220  1.00 89.07           H  
ATOM   1263 HD22 LEU A  79      -7.868   7.554  -7.982  1.00 89.07           H  
ATOM   1264 HD23 LEU A  79      -7.263   9.160  -7.434  1.00 89.07           H  
ATOM   1265  N   LYS A  80      -2.029   8.358  -6.872  1.00 88.71           N  
ATOM   1266  H   LYS A  80      -2.360   8.596  -7.796  1.00 88.71           H  
ATOM   1267  CA  LYS A  80      -0.814   9.015  -6.382  1.00 88.71           C  
ATOM   1268  HA  LYS A  80      -0.091   8.247  -6.110  1.00 88.71           H  
ATOM   1269  C   LYS A  80      -1.151   9.842  -5.144  1.00 88.71           C  
ATOM   1270  CB  LYS A  80      -0.227   9.910  -7.490  1.00 88.71           C  
ATOM   1271  HB2 LYS A  80      -0.268   9.374  -8.439  1.00 88.71           H  
ATOM   1272  HB3 LYS A  80      -0.841  10.804  -7.600  1.00 88.71           H  
ATOM   1273  O   LYS A  80      -2.224  10.448  -5.074  1.00 88.71           O  
ATOM   1274  CG  LYS A  80       1.227  10.337  -7.218  1.00 88.71           C  
ATOM   1275  HG2 LYS A  80       1.254  11.075  -6.416  1.00 88.71           H  
ATOM   1276  HG3 LYS A  80       1.812   9.469  -6.915  1.00 88.71           H  
ATOM   1277  CD  LYS A  80       1.890  10.920  -8.472  1.00 88.71           C  
ATOM   1278  HD2 LYS A  80       1.271  11.724  -8.870  1.00 88.71           H  
ATOM   1279  HD3 LYS A  80       1.962  10.131  -9.221  1.00 88.71           H  
ATOM   1280  CE  LYS A  80       3.291  11.471  -8.169  1.00 88.71           C  
ATOM   1281  HE2 LYS A  80       3.802  10.777  -7.503  1.00 88.71           H  
ATOM   1282  HE3 LYS A  80       3.193  12.423  -7.648  1.00 88.71           H  
ATOM   1283  NZ  LYS A  80       4.095  11.628  -9.415  1.00 88.71           N  
ATOM   1284  HZ1 LYS A  80       3.599  12.080 -10.170  1.00 88.71           H  
ATOM   1285  HZ2 LYS A  80       4.972  12.103  -9.253  1.00 88.71           H  
ATOM   1286  HZ3 LYS A  80       4.367  10.722  -9.767  1.00 88.71           H  
ATOM   1287  N   LYS A  81      -0.234   9.906  -4.184  1.00 83.82           N  
ATOM   1288  H   LYS A  81       0.638   9.417  -4.327  1.00 83.82           H  
ATOM   1289  CA  LYS A  81      -0.357  10.856  -3.073  1.00 83.82           C  
ATOM   1290  HA  LYS A  81      -1.351  10.749  -2.639  1.00 83.82           H  
ATOM   1291  C   LYS A  81      -0.247  12.306  -3.563  1.00 83.82           C  
ATOM   1292  CB  LYS A  81       0.670  10.523  -1.986  1.00 83.82           C  
ATOM   1293  HB2 LYS A  81       0.564   9.473  -1.712  1.00 83.82           H  
ATOM   1294  HB3 LYS A  81       0.451  11.128  -1.106  1.00 83.82           H  
ATOM   1295  O   LYS A  81       0.167  12.562  -4.690  1.00 83.82           O  
ATOM   1296  CG  LYS A  81       2.126  10.769  -2.404  1.00 83.82           C  
ATOM   1297  HG2 LYS A  81       2.380  10.149  -3.263  1.00 83.82           H  
ATOM   1298  HG3 LYS A  81       2.267  11.817  -2.671  1.00 83.82           H  
ATOM   1299  CD  LYS A  81       3.047  10.417  -1.233  1.00 83.82           C  
ATOM   1300  HD2 LYS A  81       2.711  10.926  -0.330  1.00 83.82           H  
ATOM   1301  HD3 LYS A  81       3.014   9.340  -1.065  1.00 83.82           H  
ATOM   1302  CE  LYS A  81       4.481  10.849  -1.527  1.00 83.82           C  
ATOM   1303  HE2 LYS A  81       4.789  10.457  -2.497  1.00 83.82           H  
ATOM   1304  HE3 LYS A  81       4.531  11.937  -1.570  1.00 83.82           H  
ATOM   1305  NZ  LYS A  81       5.386  10.339  -0.480  1.00 83.82           N  
ATOM   1306  HZ1 LYS A  81       6.348  10.538  -0.711  1.00 83.82           H  
ATOM   1307  HZ2 LYS A  81       5.227  10.760   0.424  1.00 83.82           H  
ATOM   1308  HZ3 LYS A  81       5.309   9.335  -0.396  1.00 83.82           H  
ATOM   1309  N   GLU A  82      -0.586  13.247  -2.689  1.00 77.35           N  
ATOM   1310  H   GLU A  82      -1.034  12.947  -1.835  1.00 77.35           H  
ATOM   1311  CA  GLU A  82      -0.407  14.689  -2.899  1.00 77.35           C  
ATOM   1312  HA  GLU A  82      -0.871  15.187  -2.048  1.00 77.35           H  
ATOM   1313  C   GLU A  82      -1.160  15.226  -4.129  1.00 77.35           C  
ATOM   1314  CB  GLU A  82       1.083  15.072  -2.855  1.00 77.35           C  
ATOM   1315  HB2 GLU A  82       1.168  16.152  -2.978  1.00 77.35           H  
ATOM   1316  HB3 GLU A  82       1.606  14.584  -3.678  1.00 77.35           H  
ATOM   1317  O   GLU A  82      -0.646  16.001  -4.938  1.00 77.35           O  
ATOM   1318  CG  GLU A  82       1.744  14.688  -1.519  1.00 77.35           C  
ATOM   1319  HG2 GLU A  82       1.676  13.611  -1.365  1.00 77.35           H  
ATOM   1320  HG3 GLU A  82       1.194  15.166  -0.708  1.00 77.35           H  
ATOM   1321  CD  GLU A  82       3.219  15.102  -1.435  1.00 77.35           C  
ATOM   1322  OE1 GLU A  82       3.708  15.228  -0.285  1.00 77.35           O  
ATOM   1323  OE2 GLU A  82       3.851  15.251  -2.501  1.00 77.35           O  
ATOM   1324  N   GLN A  83      -2.425  14.827  -4.268  1.00 80.15           N  
ATOM   1325  H   GLN A  83      -2.801  14.179  -3.591  1.00 80.15           H  
ATOM   1326  CA  GLN A  83      -3.325  15.371  -5.285  1.00 80.15           C  
ATOM   1327  HA  GLN A  83      -2.933  16.333  -5.614  1.00 80.15           H  
ATOM   1328  C   GLN A  83      -4.716  15.643  -4.724  1.00 80.15           C  
ATOM   1329  CB  GLN A  83      -3.375  14.457  -6.517  1.00 80.15           C  
ATOM   1330  HB2 GLN A  83      -2.357  14.269  -6.860  1.00 80.15           H  
ATOM   1331  HB3 GLN A  83      -3.912  14.973  -7.313  1.00 80.15           H  
ATOM   1332  O   GLN A  83      -5.100  15.109  -3.685  1.00 80.15           O  
ATOM   1333  CG  GLN A  83      -4.064  13.116  -6.241  1.00 80.15           C  
ATOM   1334  HG2 GLN A  83      -5.083  13.275  -5.886  1.00 80.15           H  
ATOM   1335  HG3 GLN A  83      -3.514  12.596  -5.457  1.00 80.15           H  
ATOM   1336  CD  GLN A  83      -4.124  12.244  -7.485  1.00 80.15           C  
ATOM   1337  NE2 GLN A  83      -3.704  11.011  -7.374  1.00 80.15           N  
ATOM   1338 HE21 GLN A  83      -3.300  10.703  -6.502  1.00 80.15           H  
ATOM   1339 HE22 GLN A  83      -3.676  10.444  -8.210  1.00 80.15           H  
ATOM   1340  OE1 GLN A  83      -4.516  12.665  -8.564  1.00 80.15           O  
ATOM   1341  N   VAL A  84      -5.474  16.470  -5.435  1.00 78.43           N  
ATOM   1342  H   VAL A  84      -5.118  16.814  -6.315  1.00 78.43           H  
ATOM   1343  CA  VAL A  84      -6.889  16.709  -5.165  1.00 78.43           C  
ATOM   1344  HA  VAL A  84      -7.170  16.217  -4.235  1.00 78.43           H  
ATOM   1345  C   VAL A  84      -7.695  16.085  -6.294  1.00 78.43           C  
ATOM   1346  CB  VAL A  84      -7.180  18.209  -5.002  1.00 78.43           C  
ATOM   1347  HB  VAL A  84      -6.888  18.741  -5.907  1.00 78.43           H  
ATOM   1348  O   VAL A  84      -7.382  16.297  -7.465  1.00 78.43           O  
ATOM   1349  CG1 VAL A  84      -8.665  18.451  -4.737  1.00 78.43           C  
ATOM   1350 HG11 VAL A  84      -8.845  19.512  -4.565  1.00 78.43           H  
ATOM   1351 HG12 VAL A  84      -8.976  17.878  -3.863  1.00 78.43           H  
ATOM   1352 HG13 VAL A  84      -9.249  18.151  -5.606  1.00 78.43           H  
ATOM   1353  CG2 VAL A  84      -6.409  18.793  -3.810  1.00 78.43           C  
ATOM   1354 HG21 VAL A  84      -6.698  18.281  -2.892  1.00 78.43           H  
ATOM   1355 HG22 VAL A  84      -6.633  19.855  -3.714  1.00 78.43           H  
ATOM   1356 HG23 VAL A  84      -5.335  18.686  -3.965  1.00 78.43           H  
ATOM   1357  N   VAL A  85      -8.716  15.316  -5.930  1.00 84.82           N  
ATOM   1358  H   VAL A  85      -8.885  15.172  -4.945  1.00 84.82           H  
ATOM   1359  CA  VAL A  85      -9.603  14.624  -6.865  1.00 84.82           C  
ATOM   1360  HA  VAL A  85      -9.403  15.005  -7.866  1.00 84.82           H  
ATOM   1361  C   VAL A  85     -11.065  14.931  -6.558  1.00 84.82           C  
ATOM   1362  CB  VAL A  85      -9.340  13.102  -6.898  1.00 84.82           C  
ATOM   1363  HB  VAL A  85     -10.012  12.654  -7.629  1.00 84.82           H  
ATOM   1364  O   VAL A  85     -11.438  15.226  -5.423  1.00 84.82           O  
ATOM   1365  CG1 VAL A  85      -7.905  12.783  -7.326  1.00 84.82           C  
ATOM   1366 HG11 VAL A  85      -7.686  13.283  -8.269  1.00 84.82           H  
ATOM   1367 HG12 VAL A  85      -7.789  11.708  -7.468  1.00 84.82           H  
ATOM   1368 HG13 VAL A  85      -7.202  13.124  -6.566  1.00 84.82           H  
ATOM   1369  CG2 VAL A  85      -9.587  12.428  -5.543  1.00 84.82           C  
ATOM   1370 HG21 VAL A  85     -10.642  12.516  -5.283  1.00 84.82           H  
ATOM   1371 HG22 VAL A  85      -8.980  12.894  -4.767  1.00 84.82           H  
ATOM   1372 HG23 VAL A  85      -9.325  11.371  -5.588  1.00 84.82           H  
ATOM   1373  N   ASN A  86     -11.911  14.838  -7.571  1.00 79.32           N  
ATOM   1374  H   ASN A  86     -11.531  14.604  -8.477  1.00 79.32           H  
ATOM   1375  CA  ASN A  86     -13.354  14.757  -7.430  1.00 79.32           C  
ATOM   1376  HA  ASN A  86     -13.641  15.007  -6.409  1.00 79.32           H  
ATOM   1377  C   ASN A  86     -13.762  13.317  -7.718  1.00 79.32           C  
ATOM   1378  CB  ASN A  86     -14.031  15.743  -8.385  1.00 79.32           C  
ATOM   1379  HB2 ASN A  86     -13.849  15.419  -9.410  1.00 79.32           H  
ATOM   1380  HB3 ASN A  86     -15.108  15.734  -8.216  1.00 79.32           H  
ATOM   1381  O   ASN A  86     -13.297  12.732  -8.690  1.00 79.32           O  
ATOM   1382  CG  ASN A  86     -13.523  17.157  -8.207  1.00 79.32           C  
ATOM   1383  ND2 ASN A  86     -13.026  17.768  -9.254  1.00 79.32           N  
ATOM   1384 HD21 ASN A  86     -12.597  18.670  -9.106  1.00 79.32           H  
ATOM   1385 HD22 ASN A  86     -12.884  17.247 -10.107  1.00 79.32           H  
ATOM   1386  OD1 ASN A  86     -13.578  17.728  -7.128  1.00 79.32           O  
ATOM   1387  N   VAL A  87     -14.612  12.748  -6.875  1.00 84.01           N  
ATOM   1388  H   VAL A  87     -14.975  13.297  -6.109  1.00 84.01           H  
ATOM   1389  CA  VAL A  87     -15.060  11.363  -6.994  1.00 84.01           C  
ATOM   1390  HA  VAL A  87     -14.653  10.917  -7.902  1.00 84.01           H  
ATOM   1391  C   VAL A  87     -16.570  11.352  -7.096  1.00 84.01           C  
ATOM   1392  CB  VAL A  87     -14.595  10.513  -5.800  1.00 84.01           C  
ATOM   1393  HB  VAL A  87     -15.080  10.861  -4.888  1.00 84.01           H  
ATOM   1394  O   VAL A  87     -17.252  11.873  -6.220  1.00 84.01           O  
ATOM   1395  CG1 VAL A  87     -14.966   9.051  -6.032  1.00 84.01           C  
ATOM   1396 HG11 VAL A  87     -14.595   8.432  -5.214  1.00 84.01           H  
ATOM   1397 HG12 VAL A  87     -14.531   8.717  -6.974  1.00 84.01           H  
ATOM   1398 HG13 VAL A  87     -16.049   8.943  -6.081  1.00 84.01           H  
ATOM   1399  CG2 VAL A  87     -13.080  10.581  -5.591  1.00 84.01           C  
ATOM   1400 HG21 VAL A  87     -12.785   9.921  -4.776  1.00 84.01           H  
ATOM   1401 HG22 VAL A  87     -12.570  10.272  -6.504  1.00 84.01           H  
ATOM   1402 HG23 VAL A  87     -12.786  11.599  -5.336  1.00 84.01           H  
ATOM   1403  N   THR A  88     -17.087  10.729  -8.137  1.00 80.76           N  
ATOM   1404  H   THR A  88     -16.459  10.351  -8.831  1.00 80.76           H  
ATOM   1405  CA  THR A  88     -18.507  10.497  -8.343  1.00 80.76           C  
ATOM   1406  HA  THR A  88     -19.084  10.937  -7.530  1.00 80.76           H  
ATOM   1407  C   THR A  88     -18.741   9.000  -8.344  1.00 80.76           C  
ATOM   1408  CB  THR A  88     -18.961  11.160  -9.639  1.00 80.76           C  
ATOM   1409  HB  THR A  88     -18.339  10.814 -10.465  1.00 80.76           H  
ATOM   1410  O   THR A  88     -18.228   8.283  -9.196  1.00 80.76           O  
ATOM   1411  CG2 THR A  88     -20.417  10.880  -9.943  1.00 80.76           C  
ATOM   1412 HG21 THR A  88     -20.546   9.834 -10.222  1.00 80.76           H  
ATOM   1413 HG22 THR A  88     -20.707  11.510 -10.784  1.00 80.76           H  
ATOM   1414 HG23 THR A  88     -21.027  11.109  -9.069  1.00 80.76           H  
ATOM   1415  OG1 THR A  88     -18.847  12.560  -9.528  1.00 80.76           O  
ATOM   1416  HG1 THR A  88     -19.666  12.881  -9.143  1.00 80.76           H  
ATOM   1417  N   LEU A  89     -19.487   8.535  -7.356  1.00 78.53           N  
ATOM   1418  H   LEU A  89     -19.905   9.200  -6.721  1.00 78.53           H  
ATOM   1419  CA  LEU A  89     -19.874   7.146  -7.181  1.00 78.53           C  
ATOM   1420  HA  LEU A  89     -19.258   6.485  -7.791  1.00 78.53           H  
ATOM   1421  C   LEU A  89     -21.330   6.981  -7.597  1.00 78.53           C  
ATOM   1422  CB  LEU A  89     -19.708   6.800  -5.705  1.00 78.53           C  
ATOM   1423  HB2 LEU A  89     -20.216   7.561  -5.112  1.00 78.53           H  
ATOM   1424  HB3 LEU A  89     -20.218   5.851  -5.537  1.00 78.53           H  
ATOM   1425  O   LEU A  89     -22.158   7.818  -7.241  1.00 78.53           O  
ATOM   1426  CG  LEU A  89     -18.259   6.651  -5.236  1.00 78.53           C  
ATOM   1427  HG  LEU A  89     -17.629   7.415  -5.691  1.00 78.53           H  
ATOM   1428  CD1 LEU A  89     -18.212   6.817  -3.725  1.00 78.53           C  
ATOM   1429 HD11 LEU A  89     -18.912   6.108  -3.284  1.00 78.53           H  
ATOM   1430 HD12 LEU A  89     -17.204   6.612  -3.364  1.00 78.53           H  
ATOM   1431 HD13 LEU A  89     -18.499   7.834  -3.459  1.00 78.53           H  
ATOM   1432  CD2 LEU A  89     -17.711   5.260  -5.552  1.00 78.53           C  
ATOM   1433 HD21 LEU A  89     -16.689   5.165  -5.185  1.00 78.53           H  
ATOM   1434 HD22 LEU A  89     -18.321   4.497  -5.068  1.00 78.53           H  
ATOM   1435 HD23 LEU A  89     -17.741   5.086  -6.628  1.00 78.53           H  
ATOM   1436  N   GLU A  90     -21.640   5.910  -8.307  1.00 77.84           N  
ATOM   1437  H   GLU A  90     -20.907   5.271  -8.582  1.00 77.84           H  
ATOM   1438  CA  GLU A  90     -22.990   5.580  -8.747  1.00 77.84           C  
ATOM   1439  HA  GLU A  90     -23.720   6.183  -8.208  1.00 77.84           H  
ATOM   1440  C   GLU A  90     -23.266   4.108  -8.439  1.00 77.84           C  
ATOM   1441  CB  GLU A  90     -23.108   5.905 -10.242  1.00 77.84           C  
ATOM   1442  HB2 GLU A  90     -22.789   6.935 -10.399  1.00 77.84           H  
ATOM   1443  HB3 GLU A  90     -22.433   5.249 -10.791  1.00 77.84           H  
ATOM   1444  O   GLU A  90     -22.493   3.223  -8.816  1.00 77.84           O  
ATOM   1445  CG  GLU A  90     -24.531   5.752 -10.796  1.00 77.84           C  
ATOM   1446  HG2 GLU A  90     -25.167   6.491 -10.308  1.00 77.84           H  
ATOM   1447  HG3 GLU A  90     -24.905   4.759 -10.547  1.00 77.84           H  
ATOM   1448  CD  GLU A  90     -24.602   5.942 -12.323  1.00 77.84           C  
ATOM   1449  OE1 GLU A  90     -25.684   5.674 -12.891  1.00 77.84           O  
ATOM   1450  OE2 GLU A  90     -23.584   6.354 -12.928  1.00 77.84           O  
ATOM   1451  N   GLU A  91     -24.357   3.839  -7.725  1.00 73.54           N  
ATOM   1452  H   GLU A  91     -24.955   4.594  -7.421  1.00 73.54           H  
ATOM   1453  CA  GLU A  91     -24.779   2.464  -7.462  1.00 73.54           C  
ATOM   1454  HA  GLU A  91     -23.918   1.899  -7.105  1.00 73.54           H  
ATOM   1455  C   GLU A  91     -25.282   1.792  -8.744  1.00 73.54           C  
ATOM   1456  CB  GLU A  91     -25.867   2.403  -6.383  1.00 73.54           C  
ATOM   1457  HB2 GLU A  91     -26.111   1.354  -6.220  1.00 73.54           H  
ATOM   1458  HB3 GLU A  91     -26.760   2.914  -6.742  1.00 73.54           H  
ATOM   1459  O   GLU A  91     -26.037   2.379  -9.518  1.00 73.54           O  
ATOM   1460  CG  GLU A  91     -25.435   3.022  -5.045  1.00 73.54           C  
ATOM   1461  HG2 GLU A  91     -24.429   2.683  -4.800  1.00 73.54           H  
ATOM   1462  HG3 GLU A  91     -25.404   4.107  -5.146  1.00 73.54           H  
ATOM   1463  CD  GLU A  91     -26.384   2.647  -3.899  1.00 73.54           C  
ATOM   1464  OE1 GLU A  91     -25.886   2.553  -2.750  1.00 73.54           O  
ATOM   1465  OE2 GLU A  91     -27.586   2.438  -4.178  1.00 73.54           O  
ATOM   1466  N   VAL A  92     -24.925   0.522  -8.934  1.00 69.97           N  
ATOM   1467  H   VAL A  92     -24.368   0.062  -8.228  1.00 69.97           H  
ATOM   1468  CA  VAL A  92     -25.434  -0.307 -10.032  1.00 69.97           C  
ATOM   1469  HA  VAL A  92     -25.996   0.313 -10.731  1.00 69.97           H  
ATOM   1470  C   VAL A  92     -26.384  -1.334  -9.431  1.00 69.97           C  
ATOM   1471  CB  VAL A  92     -24.282  -0.955 -10.820  1.00 69.97           C  
ATOM   1472  HB  VAL A  92     -23.669  -1.548 -10.140  1.00 69.97           H  
ATOM   1473  O   VAL A  92     -26.023  -2.052  -8.503  1.00 69.97           O  
ATOM   1474  CG1 VAL A  92     -24.809  -1.862 -11.940  1.00 69.97           C  
ATOM   1475 HG11 VAL A  92     -25.455  -1.302 -12.616  1.00 69.97           H  
ATOM   1476 HG12 VAL A  92     -23.966  -2.272 -12.496  1.00 69.97           H  
ATOM   1477 HG13 VAL A  92     -25.357  -2.701 -11.512  1.00 69.97           H  
ATOM   1478  CG2 VAL A  92     -23.401   0.113 -11.481  1.00 69.97           C  
ATOM   1479 HG21 VAL A  92     -22.554  -0.373 -11.966  1.00 69.97           H  
ATOM   1480 HG22 VAL A  92     -23.018   0.809 -10.734  1.00 69.97           H  
ATOM   1481 HG23 VAL A  92     -23.977   0.677 -12.215  1.00 69.97           H  
ATOM   1482  N   ASN A  93     -27.626  -1.393  -9.919  1.00 67.20           N  
ATOM   1483  H   ASN A  93     -27.861  -0.798 -10.701  1.00 67.20           H  
ATOM   1484  CA  ASN A  93     -28.677  -2.270  -9.375  1.00 67.20           C  
ATOM   1485  HA  ASN A  93     -29.616  -1.974  -9.843  1.00 67.20           H  
ATOM   1486  C   ASN A  93     -28.905  -2.104  -7.854  1.00 67.20           C  
ATOM   1487  CB  ASN A  93     -28.399  -3.727  -9.794  1.00 67.20           C  
ATOM   1488  HB2 ASN A  93     -27.467  -4.064  -9.339  1.00 67.20           H  
ATOM   1489  HB3 ASN A  93     -29.200  -4.369  -9.428  1.00 67.20           H  
ATOM   1490  O   ASN A  93     -29.192  -3.076  -7.158  1.00 67.20           O  
ATOM   1491  CG  ASN A  93     -28.327  -3.904 -11.296  1.00 67.20           C  
ATOM   1492  ND2 ASN A  93     -27.429  -4.729 -11.780  1.00 67.20           N  
ATOM   1493 HD21 ASN A  93     -26.744  -5.151 -11.169  1.00 67.20           H  
ATOM   1494 HD22 ASN A  93     -27.367  -4.781 -12.787  1.00 67.20           H  
ATOM   1495  OD1 ASN A  93     -29.071  -3.305 -12.052  1.00 67.20           O  
ATOM   1496  N   GLY A  94     -28.748  -0.882  -7.328  1.00 63.48           N  
ATOM   1497  H   GLY A  94     -28.491  -0.121  -7.940  1.00 63.48           H  
ATOM   1498  CA  GLY A  94     -28.875  -0.595  -5.890  1.00 63.48           C  
ATOM   1499  HA2 GLY A  94     -28.868   0.484  -5.741  1.00 63.48           H  
ATOM   1500  HA3 GLY A  94     -29.823  -0.988  -5.522  1.00 63.48           H  
ATOM   1501  C   GLY A  94     -27.748  -1.185  -5.034  1.00 63.48           C  
ATOM   1502  O   GLY A  94     -27.899  -1.375  -3.823  1.00 63.48           O  
ATOM   1503  N   HIS A  95     -26.622  -1.538  -5.656  1.00 69.92           N  
ATOM   1504  H   HIS A  95     -26.562  -1.444  -6.660  1.00 69.92           H  
ATOM   1505  CA  HIS A  95     -25.461  -2.081  -4.979  1.00 69.92           C  
ATOM   1506  HA  HIS A  95     -25.599  -1.964  -3.904  1.00 69.92           H  
ATOM   1507  C   HIS A  95     -24.197  -1.297  -5.322  1.00 69.92           C  
ATOM   1508  CB  HIS A  95     -25.340  -3.584  -5.268  1.00 69.92           C  
ATOM   1509  HB2 HIS A  95     -25.381  -3.746  -6.345  1.00 69.92           H  
ATOM   1510  HB3 HIS A  95     -24.370  -3.935  -4.917  1.00 69.92           H  
ATOM   1511  O   HIS A  95     -23.942  -0.897  -6.456  1.00 69.92           O  
ATOM   1512  CG  HIS A  95     -26.410  -4.409  -4.587  1.00 69.92           C  
ATOM   1513  CD2 HIS A  95     -27.065  -5.493  -5.105  1.00 69.92           C  
ATOM   1514  HD2 HIS A  95     -26.911  -5.911  -6.089  1.00 69.92           H  
ATOM   1515  ND1 HIS A  95     -26.938  -4.179  -3.336  1.00 69.92           N  
ATOM   1516  HD1 HIS A  95     -26.973  -3.261  -2.916  1.00 69.92           H  
ATOM   1517  CE1 HIS A  95     -27.862  -5.123  -3.099  1.00 69.92           C  
ATOM   1518  HE1 HIS A  95     -28.530  -5.133  -2.251  1.00 69.92           H  
ATOM   1519  NE2 HIS A  95     -27.960  -5.964  -4.136  1.00 69.92           N  
ATOM   1520  N   MET A  96     -23.394  -1.084  -4.284  1.00 72.06           N  
ATOM   1521  H   MET A  96     -23.718  -1.351  -3.365  1.00 72.06           H  
ATOM   1522  CA  MET A  96     -22.042  -0.568  -4.391  1.00 72.06           C  
ATOM   1523  HA  MET A  96     -21.660  -0.822  -5.379  1.00 72.06           H  
ATOM   1524  C   MET A  96     -21.179  -1.260  -3.337  1.00 72.06           C  
ATOM   1525  CB  MET A  96     -22.076   0.958  -4.280  1.00 72.06           C  
ATOM   1526  HB2 MET A  96     -22.778   1.311  -5.036  1.00 72.06           H  
ATOM   1527  HB3 MET A  96     -22.430   1.269  -3.297  1.00 72.06           H  
ATOM   1528  O   MET A  96     -21.489  -1.252  -2.140  1.00 72.06           O  
ATOM   1529  CG  MET A  96     -20.722   1.600  -4.584  1.00 72.06           C  
ATOM   1530  HG2 MET A  96     -20.146   0.932  -5.225  1.00 72.06           H  
ATOM   1531  HG3 MET A  96     -20.178   1.744  -3.650  1.00 72.06           H  
ATOM   1532  SD  MET A  96     -20.860   3.178  -5.455  1.00 72.06           S  
ATOM   1533  CE  MET A  96     -21.523   4.208  -4.126  1.00 72.06           C  
ATOM   1534  HE1 MET A  96     -21.957   5.117  -4.543  1.00 72.06           H  
ATOM   1535  HE2 MET A  96     -22.315   3.674  -3.601  1.00 72.06           H  
ATOM   1536  HE3 MET A  96     -20.716   4.458  -3.437  1.00 72.06           H  
ATOM   1537  N   ASP A  97     -20.114  -1.916  -3.792  1.00 73.85           N  
ATOM   1538  H   ASP A  97     -19.909  -1.839  -4.778  1.00 73.85           H  
ATOM   1539  CA  ASP A  97     -19.147  -2.618  -2.949  1.00 73.85           C  
ATOM   1540  HA  ASP A  97     -19.260  -2.278  -1.920  1.00 73.85           H  
ATOM   1541  C   ASP A  97     -17.744  -2.261  -3.412  1.00 73.85           C  
ATOM   1542  CB  ASP A  97     -19.363  -4.147  -2.957  1.00 73.85           C  
ATOM   1543  HB2 ASP A  97     -19.236  -4.527  -3.970  1.00 73.85           H  
ATOM   1544  HB3 ASP A  97     -20.385  -4.358  -2.643  1.00 73.85           H  
ATOM   1545  O   ASP A  97     -17.305  -2.661  -4.490  1.00 73.85           O  
ATOM   1546  CG  ASP A  97     -18.398  -4.888  -2.004  1.00 73.85           C  
ATOM   1547  OD1 ASP A  97     -18.031  -4.360  -0.930  1.00 73.85           O  
ATOM   1548  OD2 ASP A  97     -17.994  -6.046  -2.256  1.00 73.85           O  
ATOM   1549  N   PHE A  98     -17.025  -1.521  -2.578  1.00 78.60           N  
ATOM   1550  H   PHE A  98     -17.430  -1.224  -1.702  1.00 78.60           H  
ATOM   1551  CA  PHE A  98     -15.641  -1.165  -2.834  1.00 78.60           C  
ATOM   1552  HA  PHE A  98     -15.218  -1.944  -3.468  1.00 78.60           H  
ATOM   1553  C   PHE A  98     -14.832  -1.153  -1.536  1.00 78.60           C  
ATOM   1554  CB  PHE A  98     -15.554   0.170  -3.601  1.00 78.60           C  
ATOM   1555  HB2 PHE A  98     -16.141   0.096  -4.517  1.00 78.60           H  
ATOM   1556  HB3 PHE A  98     -14.518   0.350  -3.890  1.00 78.60           H  
ATOM   1557  O   PHE A  98     -15.331  -0.886  -0.436  1.00 78.60           O  
ATOM   1558  CG  PHE A  98     -16.050   1.340  -2.787  1.00 78.60           C  
ATOM   1559  CD1 PHE A  98     -17.425   1.621  -2.746  1.00 78.60           C  
ATOM   1560  HD1 PHE A  98     -18.100   1.087  -3.398  1.00 78.60           H  
ATOM   1561  CD2 PHE A  98     -15.155   2.042  -1.962  1.00 78.60           C  
ATOM   1562  HD2 PHE A  98     -14.098   1.829  -2.021  1.00 78.60           H  
ATOM   1563  CE1 PHE A  98     -17.922   2.530  -1.801  1.00 78.60           C  
ATOM   1564  HE1 PHE A  98     -18.986   2.700  -1.727  1.00 78.60           H  
ATOM   1565  CE2 PHE A  98     -15.651   2.947  -1.012  1.00 78.60           C  
ATOM   1566  HE2 PHE A  98     -14.985   3.443  -0.322  1.00 78.60           H  
ATOM   1567  CZ  PHE A  98     -17.032   3.148  -0.905  1.00 78.60           C  
ATOM   1568  HZ  PHE A  98     -17.411   3.749  -0.091  1.00 78.60           H  
ATOM   1569  N   ASP A  99     -13.543  -1.428  -1.672  1.00 76.79           N  
ATOM   1570  H   ASP A  99     -13.206  -1.600  -2.608  1.00 76.79           H  
ATOM   1571  CA  ASP A  99     -12.556  -1.307  -0.620  1.00 76.79           C  
ATOM   1572  HA  ASP A  99     -13.070  -0.955   0.274  1.00 76.79           H  
ATOM   1573  C   ASP A  99     -11.536  -0.231  -0.931  1.00 76.79           C  
ATOM   1574  CB  ASP A  99     -11.897  -2.655  -0.306  1.00 76.79           C  
ATOM   1575  HB2 ASP A  99     -10.923  -2.481   0.150  1.00 76.79           H  
ATOM   1576  HB3 ASP A  99     -11.748  -3.224  -1.223  1.00 76.79           H  
ATOM   1577  O   ASP A  99     -11.184   0.015  -2.075  1.00 76.79           O  
ATOM   1578  CG  ASP A  99     -12.738  -3.438   0.693  1.00 76.79           C  
ATOM   1579  OD1 ASP A  99     -13.149  -2.801   1.701  1.00 76.79           O  
ATOM   1580  OD2 ASP A  99     -12.945  -4.651   0.459  1.00 76.79           O  
ATOM   1581  N   ILE A 100     -11.062   0.408   0.131  1.00 82.83           N  
ATOM   1582  H   ILE A 100     -11.268   0.027   1.044  1.00 82.83           H  
ATOM   1583  CA  ILE A 100     -10.055   1.456   0.075  1.00 82.83           C  
ATOM   1584  HA  ILE A 100      -9.662   1.539  -0.939  1.00 82.83           H  
ATOM   1585  C   ILE A 100      -8.925   1.035   0.999  1.00 82.83           C  
ATOM   1586  CB  ILE A 100     -10.646   2.820   0.474  1.00 82.83           C  
ATOM   1587  HB  ILE A 100     -11.087   2.737   1.467  1.00 82.83           H  
ATOM   1588  O   ILE A 100      -9.174   0.671   2.157  1.00 82.83           O  
ATOM   1589  CG1 ILE A 100     -11.737   3.279  -0.518  1.00 82.83           C  
ATOM   1590 HG12 ILE A 100     -12.483   2.491  -0.619  1.00 82.83           H  
ATOM   1591 HG13 ILE A 100     -11.269   3.445  -1.488  1.00 82.83           H  
ATOM   1592  CG2 ILE A 100      -9.529   3.862   0.524  1.00 82.83           C  
ATOM   1593 HG21 ILE A 100      -8.755   3.603   1.247  1.00 82.83           H  
ATOM   1594 HG22 ILE A 100      -9.079   3.993  -0.460  1.00 82.83           H  
ATOM   1595 HG23 ILE A 100      -9.973   4.798   0.865  1.00 82.83           H  
ATOM   1596  CD1 ILE A 100     -12.474   4.569  -0.140  1.00 82.83           C  
ATOM   1597 HD11 ILE A 100     -11.800   5.423  -0.213  1.00 82.83           H  
ATOM   1598 HD12 ILE A 100     -13.282   4.742  -0.851  1.00 82.83           H  
ATOM   1599 HD13 ILE A 100     -12.879   4.494   0.869  1.00 82.83           H  
ATOM   1600  N   LEU A 101      -7.708   1.112   0.477  1.00 85.83           N  
ATOM   1601  H   LEU A 101      -7.630   1.385  -0.493  1.00 85.83           H  
ATOM   1602  CA  LEU A 101      -6.468   0.850   1.175  1.00 85.83           C  
ATOM   1603  HA  LEU A 101      -6.673   0.746   2.240  1.00 85.83           H  
ATOM   1604  C   LEU A 101      -5.519   2.030   0.972  1.00 85.83           C  
ATOM   1605  CB  LEU A 101      -5.883  -0.467   0.644  1.00 85.83           C  
ATOM   1606  HB2 LEU A 101      -6.635  -1.250   0.737  1.00 85.83           H  
ATOM   1607  HB3 LEU A 101      -5.650  -0.346  -0.414  1.00 85.83           H  
ATOM   1608  O   LEU A 101      -4.922   2.195  -0.088  1.00 85.83           O  
ATOM   1609  CG  LEU A 101      -4.619  -0.916   1.389  1.00 85.83           C  
ATOM   1610  HG  LEU A 101      -3.880  -0.114   1.397  1.00 85.83           H  
ATOM   1611  CD1 LEU A 101      -4.943  -1.313   2.831  1.00 85.83           C  
ATOM   1612 HD11 LEU A 101      -5.730  -2.067   2.844  1.00 85.83           H  
ATOM   1613 HD12 LEU A 101      -4.053  -1.726   3.307  1.00 85.83           H  
ATOM   1614 HD13 LEU A 101      -5.255  -0.440   3.405  1.00 85.83           H  
ATOM   1615  CD2 LEU A 101      -4.016  -2.120   0.671  1.00 85.83           C  
ATOM   1616 HD21 LEU A 101      -3.096  -2.421   1.172  1.00 85.83           H  
ATOM   1617 HD22 LEU A 101      -3.776  -1.852  -0.358  1.00 85.83           H  
ATOM   1618 HD23 LEU A 101      -4.721  -2.952   0.668  1.00 85.83           H  
ATOM   1619  N   GLU A 102      -5.368   2.837   2.013  1.00 83.86           N  
ATOM   1620  H   GLU A 102      -5.894   2.664   2.857  1.00 83.86           H  
ATOM   1621  CA  GLU A 102      -4.314   3.844   2.078  1.00 83.86           C  
ATOM   1622  HA  GLU A 102      -4.184   4.324   1.109  1.00 83.86           H  
ATOM   1623  C   GLU A 102      -3.002   3.163   2.467  1.00 83.86           C  
ATOM   1624  CB  GLU A 102      -4.684   4.918   3.101  1.00 83.86           C  
ATOM   1625  HB2 GLU A 102      -4.983   4.443   4.035  1.00 83.86           H  
ATOM   1626  HB3 GLU A 102      -3.795   5.518   3.294  1.00 83.86           H  
ATOM   1627  O   GLU A 102      -2.909   2.529   3.521  1.00 83.86           O  
ATOM   1628  CG  GLU A 102      -5.818   5.827   2.604  1.00 83.86           C  
ATOM   1629  HG2 GLU A 102      -5.524   6.270   1.652  1.00 83.86           H  
ATOM   1630  HG3 GLU A 102      -6.710   5.222   2.440  1.00 83.86           H  
ATOM   1631  CD  GLU A 102      -6.139   6.953   3.600  1.00 83.86           C  
ATOM   1632  OE1 GLU A 102      -7.266   7.491   3.530  1.00 83.86           O  
ATOM   1633  OE2 GLU A 102      -5.274   7.259   4.454  1.00 83.86           O  
ATOM   1634  N   ILE A 103      -1.991   3.277   1.611  1.00 87.63           N  
ATOM   1635  H   ILE A 103      -2.123   3.819   0.769  1.00 87.63           H  
ATOM   1636  CA  ILE A 103      -0.689   2.648   1.801  1.00 87.63           C  
ATOM   1637  HA  ILE A 103      -0.792   1.853   2.540  1.00 87.63           H  
ATOM   1638  C   ILE A 103       0.285   3.714   2.307  1.00 87.63           C  
ATOM   1639  CB  ILE A 103      -0.196   1.961   0.515  1.00 87.63           C  
ATOM   1640  HB  ILE A 103      -0.078   2.710  -0.268  1.00 87.63           H  
ATOM   1641  O   ILE A 103       0.588   4.667   1.583  1.00 87.63           O  
ATOM   1642  CG1 ILE A 103      -1.217   0.893   0.061  1.00 87.63           C  
ATOM   1643 HG12 ILE A 103      -2.236   1.276   0.121  1.00 87.63           H  
ATOM   1644 HG13 ILE A 103      -1.153   0.040   0.737  1.00 87.63           H  
ATOM   1645  CG2 ILE A 103       1.171   1.299   0.798  1.00 87.63           C  
ATOM   1646 HG21 ILE A 103       1.089   0.604   1.633  1.00 87.63           H  
ATOM   1647 HG22 ILE A 103       1.916   2.060   1.032  1.00 87.63           H  
ATOM   1648 HG23 ILE A 103       1.525   0.758  -0.079  1.00 87.63           H  
ATOM   1649  CD1 ILE A 103      -1.031   0.397  -1.370  1.00 87.63           C  
ATOM   1650 HD11 ILE A 103      -1.498  -0.583  -1.465  1.00 87.63           H  
ATOM   1651 HD12 ILE A 103      -1.541   1.086  -2.043  1.00 87.63           H  
ATOM   1652 HD13 ILE A 103       0.021   0.328  -1.647  1.00 87.63           H  
ATOM   1653  N   PRO A 104       0.812   3.573   3.537  1.00 81.14           N  
ATOM   1654  CA  PRO A 104       1.808   4.501   4.053  1.00 81.14           C  
ATOM   1655  HA  PRO A 104       1.365   5.495   4.107  1.00 81.14           H  
ATOM   1656  C   PRO A 104       3.050   4.531   3.157  1.00 81.14           C  
ATOM   1657  CB  PRO A 104       2.139   4.006   5.467  1.00 81.14           C  
ATOM   1658  HB2 PRO A 104       3.004   3.343   5.443  1.00 81.14           H  
ATOM   1659  HB3 PRO A 104       2.319   4.836   6.150  1.00 81.14           H  
ATOM   1660  O   PRO A 104       3.550   3.472   2.771  1.00 81.14           O  
ATOM   1661  CG  PRO A 104       0.905   3.201   5.873  1.00 81.14           C  
ATOM   1662  HG2 PRO A 104       0.137   3.874   6.255  1.00 81.14           H  
ATOM   1663  HG3 PRO A 104       1.141   2.431   6.607  1.00 81.14           H  
ATOM   1664  CD  PRO A 104       0.440   2.598   4.553  1.00 81.14           C  
ATOM   1665  HD2 PRO A 104       0.955   1.656   4.364  1.00 81.14           H  
ATOM   1666  HD3 PRO A 104      -0.638   2.439   4.591  1.00 81.14           H  
ATOM   1667  N   THR A 105       3.604   5.721   2.906  1.00 81.35           N  
ATOM   1668  H   THR A 105       3.092   6.556   3.153  1.00 81.35           H  
ATOM   1669  CA  THR A 105       4.811   5.932   2.080  1.00 81.35           C  
ATOM   1670  HA  THR A 105       4.561   5.760   1.033  1.00 81.35           H  
ATOM   1671  C   THR A 105       5.943   4.968   2.454  1.00 81.35           C  
ATOM   1672  CB  THR A 105       5.276   7.396   2.227  1.00 81.35           C  
ATOM   1673  HB  THR A 105       5.527   7.590   3.270  1.00 81.35           H  
ATOM   1674  O   THR A 105       6.567   4.359   1.592  1.00 81.35           O  
ATOM   1675  CG2 THR A 105       6.490   7.713   1.359  1.00 81.35           C  
ATOM   1676 HG21 THR A 105       6.739   8.770   1.449  1.00 81.35           H  
ATOM   1677 HG22 THR A 105       6.282   7.472   0.317  1.00 81.35           H  
ATOM   1678 HG23 THR A 105       7.351   7.125   1.676  1.00 81.35           H  
ATOM   1679  OG1 THR A 105       4.207   8.243   1.853  1.00 81.35           O  
ATOM   1680  HG1 THR A 105       4.361   9.148   2.134  1.00 81.35           H  
ATOM   1681  N   GLN A 106       6.147   4.725   3.752  1.00 74.95           N  
ATOM   1682  H   GLN A 106       5.595   5.244   4.420  1.00 74.95           H  
ATOM   1683  CA  GLN A 106       7.175   3.810   4.254  1.00 74.95           C  
ATOM   1684  HA  GLN A 106       8.133   4.112   3.830  1.00 74.95           H  
ATOM   1685  C   GLN A 106       6.934   2.339   3.860  1.00 74.95           C  
ATOM   1686  CB  GLN A 106       7.226   3.978   5.777  1.00 74.95           C  
ATOM   1687  HB2 GLN A 106       7.128   5.037   6.016  1.00 74.95           H  
ATOM   1688  HB3 GLN A 106       6.388   3.448   6.231  1.00 74.95           H  
ATOM   1689  O   GLN A 106       7.880   1.606   3.578  1.00 74.95           O  
ATOM   1690  CG  GLN A 106       8.545   3.492   6.390  1.00 74.95           C  
ATOM   1691  HG2 GLN A 106       9.375   4.001   5.899  1.00 74.95           H  
ATOM   1692  HG3 GLN A 106       8.656   2.420   6.233  1.00 74.95           H  
ATOM   1693  CD  GLN A 106       8.613   3.779   7.888  1.00 74.95           C  
ATOM   1694  NE2 GLN A 106       9.785   3.759   8.481  1.00 74.95           N  
ATOM   1695 HE21 GLN A 106      10.629   3.556   7.964  1.00 74.95           H  
ATOM   1696 HE22 GLN A 106       9.783   3.955   9.471  1.00 74.95           H  
ATOM   1697  OE1 GLN A 106       7.619   4.016   8.553  1.00 74.95           O  
ATOM   1698  N   ARG A 107       5.670   1.898   3.809  1.00 82.31           N  
ATOM   1699  H   ARG A 107       4.934   2.586   3.888  1.00 82.31           H  
ATOM   1700  CA  ARG A 107       5.299   0.545   3.360  1.00 82.31           C  
ATOM   1701  HA  ARG A 107       5.999  -0.179   3.777  1.00 82.31           H  
ATOM   1702  C   ARG A 107       5.440   0.413   1.845  1.00 82.31           C  
ATOM   1703  CB  ARG A 107       3.867   0.199   3.807  1.00 82.31           C  
ATOM   1704  HB2 ARG A 107       3.180   0.947   3.411  1.00 82.31           H  
ATOM   1705  HB3 ARG A 107       3.586  -0.761   3.374  1.00 82.31           H  
ATOM   1706  O   ARG A 107       5.882  -0.631   1.376  1.00 82.31           O  
ATOM   1707  CG  ARG A 107       3.676   0.116   5.331  1.00 82.31           C  
ATOM   1708  HG2 ARG A 107       2.609   0.022   5.532  1.00 82.31           H  
ATOM   1709  HG3 ARG A 107       4.022   1.038   5.800  1.00 82.31           H  
ATOM   1710  CD  ARG A 107       4.407  -1.083   5.958  1.00 82.31           C  
ATOM   1711  HD2 ARG A 107       4.145  -1.984   5.403  1.00 82.31           H  
ATOM   1712  HD3 ARG A 107       5.482  -0.924   5.876  1.00 82.31           H  
ATOM   1713  NE  ARG A 107       4.040  -1.263   7.379  1.00 82.31           N  
ATOM   1714  HE  ARG A 107       3.348  -0.630   7.754  1.00 82.31           H  
ATOM   1715  NH1 ARG A 107       5.461  -3.009   7.907  1.00 82.31           N  
ATOM   1716 HH11 ARG A 107       5.814  -3.061   6.962  1.00 82.31           H  
ATOM   1717 HH12 ARG A 107       5.826  -3.607   8.634  1.00 82.31           H  
ATOM   1718  NH2 ARG A 107       4.177  -2.155   9.479  1.00 82.31           N  
ATOM   1719 HH21 ARG A 107       4.665  -2.760  10.124  1.00 82.31           H  
ATOM   1720 HH22 ARG A 107       3.437  -1.561   9.824  1.00 82.31           H  
ATOM   1721  CZ  ARG A 107       4.556  -2.135   8.235  1.00 82.31           C  
ATOM   1722  N   LEU A 108       5.133   1.476   1.099  1.00 83.90           N  
ATOM   1723  H   LEU A 108       4.756   2.294   1.555  1.00 83.90           H  
ATOM   1724  CA  LEU A 108       5.359   1.527  -0.345  1.00 83.90           C  
ATOM   1725  HA  LEU A 108       4.921   0.629  -0.783  1.00 83.90           H  
ATOM   1726  C   LEU A 108       6.860   1.506  -0.688  1.00 83.90           C  
ATOM   1727  CB  LEU A 108       4.651   2.767  -0.920  1.00 83.90           C  
ATOM   1728  HB2 LEU A 108       5.325   3.621  -0.844  1.00 83.90           H  
ATOM   1729  HB3 LEU A 108       3.762   2.997  -0.332  1.00 83.90           H  
ATOM   1730  O   LEU A 108       7.265   0.819  -1.618  1.00 83.90           O  
ATOM   1731  CG  LEU A 108       4.223   2.579  -2.386  1.00 83.90           C  
ATOM   1732  HG  LEU A 108       5.042   2.150  -2.963  1.00 83.90           H  
ATOM   1733  CD1 LEU A 108       2.988   1.680  -2.506  1.00 83.90           C  
ATOM   1734 HD11 LEU A 108       2.712   1.585  -3.557  1.00 83.90           H  
ATOM   1735 HD12 LEU A 108       2.150   2.122  -1.967  1.00 83.90           H  
ATOM   1736 HD13 LEU A 108       3.197   0.683  -2.119  1.00 83.90           H  
ATOM   1737  CD2 LEU A 108       3.855   3.930  -2.981  1.00 83.90           C  
ATOM   1738 HD21 LEU A 108       4.750   4.551  -3.022  1.00 83.90           H  
ATOM   1739 HD22 LEU A 108       3.096   4.420  -2.370  1.00 83.90           H  
ATOM   1740 HD23 LEU A 108       3.484   3.799  -3.998  1.00 83.90           H  
ATOM   1741  N   GLY A 109       7.703   2.164   0.114  1.00 79.85           N  
ATOM   1742  H   GLY A 109       7.317   2.807   0.789  1.00 79.85           H  
ATOM   1743  CA  GLY A 109       9.163   2.074  -0.009  1.00 79.85           C  
ATOM   1744  HA2 GLY A 109       9.620   2.743   0.720  1.00 79.85           H  
ATOM   1745  HA3 GLY A 109       9.467   2.392  -1.007  1.00 79.85           H  
ATOM   1746  C   GLY A 109       9.706   0.659   0.226  1.00 79.85           C  
ATOM   1747  O   GLY A 109      10.572   0.199  -0.513  1.00 79.85           O  
ATOM   1748  N   ALA A 110       9.156  -0.073   1.203  1.00 75.15           N  
ATOM   1749  H   ALA A 110       8.476   0.362   1.810  1.00 75.15           H  
ATOM   1750  CA  ALA A 110       9.522  -1.473   1.435  1.00 75.15           C  
ATOM   1751  HA  ALA A 110      10.606  -1.538   1.531  1.00 75.15           H  
ATOM   1752  C   ALA A 110       9.116  -2.391   0.270  1.00 75.15           C  
ATOM   1753  CB  ALA A 110       8.889  -1.940   2.750  1.00 75.15           C  
ATOM   1754  HB1 ALA A 110       9.216  -2.958   2.964  1.00 75.15           H  
ATOM   1755  HB2 ALA A 110       7.802  -1.923   2.672  1.00 75.15           H  
ATOM   1756  HB3 ALA A 110       9.207  -1.287   3.563  1.00 75.15           H  
ATOM   1757  O   ALA A 110       9.845  -3.322  -0.059  1.00 75.15           O  
ATOM   1758  N   LEU A 111       7.970  -2.120  -0.366  1.00 76.21           N  
ATOM   1759  H   LEU A 111       7.398  -1.360  -0.028  1.00 76.21           H  
ATOM   1760  CA  LEU A 111       7.581  -2.783  -1.609  1.00 76.21           C  
ATOM   1761  HA  LEU A 111       7.586  -3.863  -1.456  1.00 76.21           H  
ATOM   1762  C   LEU A 111       8.576  -2.476  -2.730  1.00 76.21           C  
ATOM   1763  CB  LEU A 111       6.163  -2.337  -1.997  1.00 76.21           C  
ATOM   1764  HB2 LEU A 111       6.090  -1.252  -1.921  1.00 76.21           H  
ATOM   1765  HB3 LEU A 111       5.449  -2.763  -1.293  1.00 76.21           H  
ATOM   1766  O   LEU A 111       9.028  -3.396  -3.399  1.00 76.21           O  
ATOM   1767  CG  LEU A 111       5.777  -2.728  -3.433  1.00 76.21           C  
ATOM   1768  HG  LEU A 111       6.527  -2.405  -4.155  1.00 76.21           H  
ATOM   1769  CD1 LEU A 111       5.602  -4.230  -3.533  1.00 76.21           C  
ATOM   1770 HD11 LEU A 111       4.877  -4.570  -2.793  1.00 76.21           H  
ATOM   1771 HD12 LEU A 111       6.556  -4.730  -3.366  1.00 76.21           H  
ATOM   1772 HD13 LEU A 111       5.268  -4.468  -4.543  1.00 76.21           H  
ATOM   1773  CD2 LEU A 111       4.485  -2.032  -3.816  1.00 76.21           C  
ATOM   1774 HD21 LEU A 111       3.727  -2.235  -3.059  1.00 76.21           H  
ATOM   1775 HD22 LEU A 111       4.152  -2.387  -4.792  1.00 76.21           H  
ATOM   1776 HD23 LEU A 111       4.655  -0.957  -3.877  1.00 76.21           H  
ATOM   1777  N   TYR A 112       8.909  -1.201  -2.932  1.00 71.93           N  
ATOM   1778  H   TYR A 112       8.470  -0.488  -2.368  1.00 71.93           H  
ATOM   1779  CA  TYR A 112       9.813  -0.775  -3.996  1.00 71.93           C  
ATOM   1780  HA  TYR A 112       9.373  -1.036  -4.959  1.00 71.93           H  
ATOM   1781  C   TYR A 112      11.174  -1.482  -3.914  1.00 71.93           C  
ATOM   1782  CB  TYR A 112       9.964   0.747  -3.928  1.00 71.93           C  
ATOM   1783  HB2 TYR A 112      10.351   1.036  -2.951  1.00 71.93           H  
ATOM   1784  HB3 TYR A 112       8.984   1.210  -4.050  1.00 71.93           H  
ATOM   1785  O   TYR A 112      11.697  -1.937  -4.926  1.00 71.93           O  
ATOM   1786  CG  TYR A 112      10.886   1.273  -4.998  1.00 71.93           C  
ATOM   1787  CD1 TYR A 112      12.221   1.600  -4.685  1.00 71.93           C  
ATOM   1788  HD1 TYR A 112      12.579   1.514  -3.670  1.00 71.93           H  
ATOM   1789  CD2 TYR A 112      10.430   1.337  -6.326  1.00 71.93           C  
ATOM   1790  HD2 TYR A 112       9.417   1.056  -6.576  1.00 71.93           H  
ATOM   1791  CE1 TYR A 112      13.102   2.005  -5.704  1.00 71.93           C  
ATOM   1792  HE1 TYR A 112      14.133   2.241  -5.483  1.00 71.93           H  
ATOM   1793  CE2 TYR A 112      11.316   1.722  -7.343  1.00 71.93           C  
ATOM   1794  HE2 TYR A 112      10.995   1.731  -8.374  1.00 71.93           H  
ATOM   1795  OH  TYR A 112      13.493   2.461  -8.019  1.00 71.93           O  
ATOM   1796  HH  TYR A 112      14.397   2.208  -7.818  1.00 71.93           H  
ATOM   1797  CZ  TYR A 112      12.644   2.080  -7.033  1.00 71.93           C  
ATOM   1798  N   ALA A 113      11.689  -1.683  -2.698  1.00 69.41           N  
ATOM   1799  H   ALA A 113      11.219  -1.268  -1.906  1.00 69.41           H  
ATOM   1800  CA  ALA A 113      12.922  -2.428  -2.458  1.00 69.41           C  
ATOM   1801  HA  ALA A 113      13.720  -1.969  -3.041  1.00 69.41           H  
ATOM   1802  C   ALA A 113      12.862  -3.914  -2.876  1.00 69.41           C  
ATOM   1803  CB  ALA A 113      13.266  -2.291  -0.970  1.00 69.41           C  
ATOM   1804  HB1 ALA A 113      13.343  -1.237  -0.703  1.00 69.41           H  
ATOM   1805  HB2 ALA A 113      14.220  -2.778  -0.773  1.00 69.41           H  
ATOM   1806  HB3 ALA A 113      12.493  -2.764  -0.364  1.00 69.41           H  
ATOM   1807  O   ALA A 113      13.909  -4.527  -3.067  1.00 69.41           O  
ATOM   1808  N   LEU A 114      11.667  -4.502  -3.017  1.00 67.13           N  
ATOM   1809  H   LEU A 114      10.837  -3.944  -2.876  1.00 67.13           H  
ATOM   1810  CA  LEU A 114      11.492  -5.862  -3.541  1.00 67.13           C  
ATOM   1811  HA  LEU A 114      12.351  -6.470  -3.259  1.00 67.13           H  
ATOM   1812  C   LEU A 114      11.430  -5.917  -5.069  1.00 67.13           C  
ATOM   1813  CB  LEU A 114      10.211  -6.497  -2.971  1.00 67.13           C  
ATOM   1814  HB2 LEU A 114       9.358  -5.863  -3.214  1.00 67.13           H  
ATOM   1815  HB3 LEU A 114      10.055  -7.448  -3.480  1.00 67.13           H  
ATOM   1816  O   LEU A 114      11.517  -7.008  -5.631  1.00 67.13           O  
ATOM   1817  CG  LEU A 114      10.221  -6.770  -1.463  1.00 67.13           C  
ATOM   1818  HG  LEU A 114      10.341  -5.841  -0.907  1.00 67.13           H  
ATOM   1819  CD1 LEU A 114       8.883  -7.406  -1.090  1.00 67.13           C  
ATOM   1820 HD11 LEU A 114       8.930  -7.756  -0.059  1.00 67.13           H  
ATOM   1821 HD12 LEU A 114       8.085  -6.673  -1.214  1.00 67.13           H  
ATOM   1822 HD13 LEU A 114       8.683  -8.264  -1.733  1.00 67.13           H  
ATOM   1823  CD2 LEU A 114      11.323  -7.750  -1.054  1.00 67.13           C  
ATOM   1824 HD21 LEU A 114      12.299  -7.296  -1.227  1.00 67.13           H  
ATOM   1825 HD22 LEU A 114      11.245  -8.668  -1.637  1.00 67.13           H  
ATOM   1826 HD23 LEU A 114      11.244  -7.978   0.009  1.00 67.13           H  
ATOM   1827  N   ILE A 115      11.239  -4.781  -5.741  1.00 64.18           N  
ATOM   1828  H   ILE A 115      11.267  -3.900  -5.247  1.00 64.18           H  
ATOM   1829  CA  ILE A 115      11.102  -4.757  -7.193  1.00 64.18           C  
ATOM   1830  HA  ILE A 115      10.554  -5.656  -7.475  1.00 64.18           H  
ATOM   1831  C   ILE A 115      12.502  -4.771  -7.823  1.00 64.18           C  
ATOM   1832  CB  ILE A 115      10.252  -3.574  -7.685  1.00 64.18           C  
ATOM   1833  HB  ILE A 115      10.769  -2.638  -7.472  1.00 64.18           H  
ATOM   1834  O   ILE A 115      13.301  -3.887  -7.504  1.00 64.18           O  
ATOM   1835  CG1 ILE A 115       8.876  -3.564  -6.977  1.00 64.18           C  
ATOM   1836 HG12 ILE A 115       8.318  -4.462  -7.245  1.00 64.18           H  
ATOM   1837 HG13 ILE A 115       9.028  -3.576  -5.897  1.00 64.18           H  
ATOM   1838  CG2 ILE A 115      10.118  -3.752  -9.209  1.00 64.18           C  
ATOM   1839 HG21 ILE A 115      11.073  -3.581  -9.707  1.00 64.18           H  
ATOM   1840 HG22 ILE A 115       9.392  -3.058  -9.631  1.00 64.18           H  
ATOM   1841 HG23 ILE A 115       9.766  -4.755  -9.450  1.00 64.18           H  
ATOM   1842  CD1 ILE A 115       8.019  -2.334  -7.270  1.00 64.18           C  
ATOM   1843 HD11 ILE A 115       7.185  -2.297  -6.569  1.00 64.18           H  
ATOM   1844 HD12 ILE A 115       7.615  -2.415  -8.279  1.00 64.18           H  
ATOM   1845 HD13 ILE A 115       8.612  -1.424  -7.175  1.00 64.18           H  
ATOM   1846  N   PRO A 116      12.815  -5.729  -8.717  1.00 52.64           N  
ATOM   1847  CA  PRO A 116      14.136  -5.854  -9.329  1.00 52.64           C  
ATOM   1848  HA  PRO A 116      14.841  -6.127  -8.544  1.00 52.64           H  
ATOM   1849  C   PRO A 116      14.622  -4.577 -10.025  1.00 52.64           C  
ATOM   1850  CB  PRO A 116      14.027  -7.014 -10.323  1.00 52.64           C  
ATOM   1851  HB2 PRO A 116      14.960  -7.573 -10.397  1.00 52.64           H  
ATOM   1852  HB3 PRO A 116      13.729  -6.642 -11.304  1.00 52.64           H  
ATOM   1853  O   PRO A 116      13.865  -3.881 -10.703  1.00 52.64           O  
ATOM   1854  CG  PRO A 116      12.900  -7.869  -9.754  1.00 52.64           C  
ATOM   1855  HG2 PRO A 116      13.293  -8.522  -8.975  1.00 52.64           H  
ATOM   1856  HG3 PRO A 116      12.400  -8.450 -10.529  1.00 52.64           H  
ATOM   1857  CD  PRO A 116      11.967  -6.839  -9.133  1.00 52.64           C  
ATOM   1858  HD2 PRO A 116      11.254  -6.491  -9.881  1.00 52.64           H  
ATOM   1859  HD3 PRO A 116      11.447  -7.298  -8.292  1.00 52.64           H  
ATOM   1860  N   ASN A 117      15.923  -4.304  -9.909  1.00 51.90           N  
ATOM   1861  H   ASN A 117      16.484  -4.927  -9.346  1.00 51.90           H  
ATOM   1862  CA  ASN A 117      16.543  -3.051 -10.352  1.00 51.90           C  
ATOM   1863  HA  ASN A 117      15.992  -2.239  -9.876  1.00 51.90           H  
ATOM   1864  C   ASN A 117      16.463  -2.814 -11.877  1.00 51.90           C  
ATOM   1865  CB  ASN A 117      18.006  -3.048  -9.853  1.00 51.90           C  
ATOM   1866  HB2 ASN A 117      18.152  -3.816  -9.094  1.00 51.90           H  
ATOM   1867  HB3 ASN A 117      18.678  -3.270 -10.682  1.00 51.90           H  
ATOM   1868  O   ASN A 117      16.372  -1.675 -12.331  1.00 51.90           O  
ATOM   1869  CG  ASN A 117      18.440  -1.739  -9.217  1.00 51.90           C  
ATOM   1870  ND2 ASN A 117      19.694  -1.623  -8.851  1.00 51.90           N  
ATOM   1871 HD21 ASN A 117      19.944  -0.733  -8.445  1.00 51.90           H  
ATOM   1872 HD22 ASN A 117      20.364  -2.353  -9.046  1.00 51.90           H  
ATOM   1873  OD1 ASN A 117      17.678  -0.822  -9.001  1.00 51.90           O  
ATOM   1874  N   GLU A 118      16.459  -3.876 -12.688  1.00 46.31           N  
ATOM   1875  H   GLU A 118      16.590  -4.798 -12.296  1.00 46.31           H  
ATOM   1876  CA  GLU A 118      16.268  -3.763 -14.144  1.00 46.31           C  
ATOM   1877  HA  GLU A 118      16.997  -3.070 -14.565  1.00 46.31           H  
ATOM   1878  C   GLU A 118      14.873  -3.244 -14.513  1.00 46.31           C  
ATOM   1879  CB  GLU A 118      16.445  -5.126 -14.814  1.00 46.31           C  
ATOM   1880  HB2 GLU A 118      15.803  -5.854 -14.318  1.00 46.31           H  
ATOM   1881  HB3 GLU A 118      16.123  -5.030 -15.851  1.00 46.31           H  
ATOM   1882  O   GLU A 118      14.723  -2.484 -15.470  1.00 46.31           O  
ATOM   1883  CG  GLU A 118      17.894  -5.623 -14.807  1.00 46.31           C  
ATOM   1884  HG2 GLU A 118      18.200  -5.809 -13.778  1.00 46.31           H  
ATOM   1885  HG3 GLU A 118      18.532  -4.842 -15.221  1.00 46.31           H  
ATOM   1886  CD  GLU A 118      18.055  -6.907 -15.634  1.00 46.31           C  
ATOM   1887  OE1 GLU A 118      19.221  -7.292 -15.851  1.00 46.31           O  
ATOM   1888  OE2 GLU A 118      17.016  -7.471 -16.054  1.00 46.31           O  
ATOM   1889  N   GLN A 119      13.847  -3.618 -13.739  1.00 51.32           N  
ATOM   1890  H   GLN A 119      14.033  -4.185 -12.925  1.00 51.32           H  
ATOM   1891  CA  GLN A 119      12.516  -3.029 -13.881  1.00 51.32           C  
ATOM   1892  HA  GLN A 119      12.257  -2.983 -14.938  1.00 51.32           H  
ATOM   1893  C   GLN A 119      12.517  -1.585 -13.375  1.00 51.32           C  
ATOM   1894  CB  GLN A 119      11.455  -3.877 -13.164  1.00 51.32           C  
ATOM   1895  HB2 GLN A 119      11.788  -4.122 -12.155  1.00 51.32           H  
ATOM   1896  HB3 GLN A 119      10.540  -3.290 -13.084  1.00 51.32           H  
ATOM   1897  O   GLN A 119      11.957  -0.725 -14.048  1.00 51.32           O  
ATOM   1898  CG  GLN A 119      11.126  -5.163 -13.934  1.00 51.32           C  
ATOM   1899  HG2 GLN A 119      10.817  -4.897 -14.945  1.00 51.32           H  
ATOM   1900  HG3 GLN A 119      12.013  -5.793 -13.999  1.00 51.32           H  
ATOM   1901  CD  GLN A 119      10.010  -5.965 -13.268  1.00 51.32           C  
ATOM   1902  NE2 GLN A 119       9.142  -6.592 -14.032  1.00 51.32           N  
ATOM   1903 HE21 GLN A 119       8.411  -7.098 -13.553  1.00 51.32           H  
ATOM   1904 HE22 GLN A 119       9.179  -6.506 -15.037  1.00 51.32           H  
ATOM   1905  OE1 GLN A 119       9.903  -6.061 -12.056  1.00 51.32           O  
ATOM   1906  N   GLN A 120      13.218  -1.293 -12.267  1.00 52.34           N  
ATOM   1907  H   GLN A 120      13.643  -2.051 -11.753  1.00 52.34           H  
ATOM   1908  CA  GLN A 120      13.360   0.079 -11.757  1.00 52.34           C  
ATOM   1909  HA  GLN A 120      12.368   0.446 -11.494  1.00 52.34           H  
ATOM   1910  C   GLN A 120      13.913   1.028 -12.828  1.00 52.34           C  
ATOM   1911  CB  GLN A 120      14.248   0.153 -10.495  1.00 52.34           C  
ATOM   1912  HB2 GLN A 120      15.240  -0.250 -10.701  1.00 52.34           H  
ATOM   1913  HB3 GLN A 120      14.377   1.205 -10.245  1.00 52.34           H  
ATOM   1914  O   GLN A 120      13.311   2.056 -13.113  1.00 52.34           O  
ATOM   1915  CG  GLN A 120      13.658  -0.558  -9.270  1.00 52.34           C  
ATOM   1916  HG2 GLN A 120      13.478  -1.612  -9.485  1.00 52.34           H  
ATOM   1917  HG3 GLN A 120      12.718  -0.063  -9.027  1.00 52.34           H  
ATOM   1918  CD  GLN A 120      14.462  -0.427  -7.985  1.00 52.34           C  
ATOM   1919  NE2 GLN A 120      14.146  -1.201  -6.976  1.00 52.34           N  
ATOM   1920 HE21 GLN A 120      13.528  -1.990  -7.098  1.00 52.34           H  
ATOM   1921 HE22 GLN A 120      14.678  -1.076  -6.127  1.00 52.34           H  
ATOM   1922  OE1 GLN A 120      15.308   0.435  -7.805  1.00 52.34           O  
ATOM   1923  N   THR A 121      15.034   0.668 -13.455  1.00 48.14           N  
ATOM   1924  H   THR A 121      15.454  -0.212 -13.193  1.00 48.14           H  
ATOM   1925  CA  THR A 121      15.719   1.515 -14.448  1.00 48.14           C  
ATOM   1926  HA  THR A 121      15.792   2.524 -14.043  1.00 48.14           H  
ATOM   1927  C   THR A 121      14.950   1.652 -15.758  1.00 48.14           C  
ATOM   1928  CB  THR A 121      17.143   1.020 -14.744  1.00 48.14           C  
ATOM   1929  HB  THR A 121      17.444   1.367 -15.733  1.00 48.14           H  
ATOM   1930  O   THR A 121      14.849   2.762 -16.273  1.00 48.14           O  
ATOM   1931  CG2 THR A 121      18.146   1.564 -13.733  1.00 48.14           C  
ATOM   1932 HG21 THR A 121      17.867   1.258 -12.724  1.00 48.14           H  
ATOM   1933 HG22 THR A 121      18.168   2.652 -13.787  1.00 48.14           H  
ATOM   1934 HG23 THR A 121      19.140   1.181 -13.965  1.00 48.14           H  
ATOM   1935  OG1 THR A 121      17.227  -0.388 -14.707  1.00 48.14           O  
ATOM   1936  HG1 THR A 121      17.131  -0.681 -13.798  1.00 48.14           H  
ATOM   1937  N   LYS A 122      14.361   0.570 -16.285  1.00 49.85           N  
ATOM   1938  H   LYS A 122      14.500  -0.323 -15.836  1.00 49.85           H  
ATOM   1939  CA  LYS A 122      13.550   0.639 -17.516  1.00 49.85           C  
ATOM   1940  HA  LYS A 122      14.130   1.126 -18.301  1.00 49.85           H  
ATOM   1941  C   LYS A 122      12.292   1.491 -17.356  1.00 49.85           C  
ATOM   1942  CB  LYS A 122      13.159  -0.773 -17.975  1.00 49.85           C  
ATOM   1943  HB2 LYS A 122      12.819  -1.356 -17.119  1.00 49.85           H  
ATOM   1944  HB3 LYS A 122      12.334  -0.696 -18.683  1.00 49.85           H  
ATOM   1945  O   LYS A 122      11.864   2.125 -18.314  1.00 49.85           O  
ATOM   1946  CG  LYS A 122      14.321  -1.483 -18.678  1.00 49.85           C  
ATOM   1947  HG2 LYS A 122      15.174  -1.551 -18.002  1.00 49.85           H  
ATOM   1948  HG3 LYS A 122      14.614  -0.906 -19.555  1.00 49.85           H  
ATOM   1949  CD  LYS A 122      13.906  -2.893 -19.114  1.00 49.85           C  
ATOM   1950  HD2 LYS A 122      13.043  -2.832 -19.777  1.00 49.85           H  
ATOM   1951  HD3 LYS A 122      13.643  -3.469 -18.227  1.00 49.85           H  
ATOM   1952  CE  LYS A 122      15.074  -3.569 -19.841  1.00 49.85           C  
ATOM   1953  HE2 LYS A 122      15.954  -3.505 -19.201  1.00 49.85           H  
ATOM   1954  HE3 LYS A 122      15.288  -3.014 -20.755  1.00 49.85           H  
ATOM   1955  NZ  LYS A 122      14.790  -4.993 -20.150  1.00 49.85           N  
ATOM   1956  HZ1 LYS A 122      13.977  -5.085 -20.743  1.00 49.85           H  
ATOM   1957  HZ2 LYS A 122      15.584  -5.416 -20.610  1.00 49.85           H  
ATOM   1958  HZ3 LYS A 122      14.641  -5.509 -19.294  1.00 49.85           H  
ATOM   1959  N   MET A 123      11.691   1.486 -16.170  1.00 49.42           N  
ATOM   1960  H   MET A 123      12.077   0.908 -15.437  1.00 49.42           H  
ATOM   1961  CA  MET A 123      10.401   2.134 -15.921  1.00 49.42           C  
ATOM   1962  HA  MET A 123       9.865   2.250 -16.863  1.00 49.42           H  
ATOM   1963  C   MET A 123      10.535   3.542 -15.324  1.00 49.42           C  
ATOM   1964  CB  MET A 123       9.560   1.227 -15.020  1.00 49.42           C  
ATOM   1965  HB2 MET A 123      10.094   1.087 -14.081  1.00 49.42           H  
ATOM   1966  HB3 MET A 123       8.607   1.717 -14.823  1.00 49.42           H  
ATOM   1967  O   MET A 123       9.549   4.268 -15.263  1.00 49.42           O  
ATOM   1968  CG  MET A 123       9.274  -0.151 -15.630  1.00 49.42           C  
ATOM   1969  HG2 MET A 123       8.674  -0.031 -16.532  1.00 49.42           H  
ATOM   1970  HG3 MET A 123      10.218  -0.614 -15.918  1.00 49.42           H  
ATOM   1971  SD  MET A 123       8.443  -1.292 -14.494  1.00 49.42           S  
ATOM   1972  CE  MET A 123       6.735  -0.855 -14.868  1.00 49.42           C  
ATOM   1973  HE1 MET A 123       6.430  -1.337 -15.797  1.00 49.42           H  
ATOM   1974  HE2 MET A 123       6.665   0.226 -14.991  1.00 49.42           H  
ATOM   1975  HE3 MET A 123       6.084  -1.189 -14.060  1.00 49.42           H  
ATOM   1976  N   ALA A 124      11.734   3.951 -14.898  1.00 51.18           N  
ATOM   1977  H   ALA A 124      12.502   3.296 -14.921  1.00 51.18           H  
ATOM   1978  CA  ALA A 124      11.974   5.246 -14.260  1.00 51.18           C  
ATOM   1979  HA  ALA A 124      11.108   5.477 -13.640  1.00 51.18           H  
ATOM   1980  C   ALA A 124      12.112   6.429 -15.233  1.00 51.18           C  
ATOM   1981  CB  ALA A 124      13.187   5.134 -13.324  1.00 51.18           C  
ATOM   1982  HB1 ALA A 124      12.966   4.431 -12.521  1.00 51.18           H  
ATOM   1983  HB2 ALA A 124      13.402   6.100 -12.866  1.00 51.18           H  
ATOM   1984  HB3 ALA A 124      14.061   4.800 -13.883  1.00 51.18           H  
ATOM   1985  O   ALA A 124      12.557   7.489 -14.799  1.00 51.18           O  
ATOM   1986  N   VAL A 125      11.758   6.296 -16.518  1.00 46.13           N  
ATOM   1987  H   VAL A 125      11.330   5.432 -16.820  1.00 46.13           H  
ATOM   1988  CA  VAL A 125      11.733   7.461 -17.416  1.00 46.13           C  
ATOM   1989  HA  VAL A 125      12.700   7.959 -17.350  1.00 46.13           H  
ATOM   1990  C   VAL A 125      10.626   8.398 -16.925  1.00 46.13           C  
ATOM   1991  CB  VAL A 125      11.533   7.093 -18.896  1.00 46.13           C  
ATOM   1992  HB  VAL A 125      10.570   6.602 -19.032  1.00 46.13           H  
ATOM   1993  O   VAL A 125       9.450   8.038 -17.032  1.00 46.13           O  
ATOM   1994  CG1 VAL A 125      11.587   8.353 -19.776  1.00 46.13           C  
ATOM   1995 HG11 VAL A 125      11.483   8.073 -20.824  1.00 46.13           H  
ATOM   1996 HG12 VAL A 125      10.766   9.025 -19.526  1.00 46.13           H  
ATOM   1997 HG13 VAL A 125      12.535   8.874 -19.636  1.00 46.13           H  
ATOM   1998  CG2 VAL A 125      12.639   6.143 -19.375  1.00 46.13           C  
ATOM   1999 HG21 VAL A 125      13.619   6.596 -19.222  1.00 46.13           H  
ATOM   2000 HG22 VAL A 125      12.504   5.925 -20.434  1.00 46.13           H  
ATOM   2001 HG23 VAL A 125      12.589   5.202 -18.828  1.00 46.13           H  
ATOM   2002  N   PRO A 126      10.958   9.585 -16.380  1.00 46.44           N  
ATOM   2003  CA  PRO A 126       9.945  10.519 -15.925  1.00 46.44           C  
ATOM   2004  HA  PRO A 126       9.290  10.029 -15.205  1.00 46.44           H  
ATOM   2005  C   PRO A 126       9.159  10.952 -17.157  1.00 46.44           C  
ATOM   2006  CB  PRO A 126      10.686  11.679 -15.243  1.00 46.44           C  
ATOM   2007  HB2 PRO A 126      10.712  12.559 -15.887  1.00 46.44           H  
ATOM   2008  HB3 PRO A 126      10.227  11.931 -14.287  1.00 46.44           H  
ATOM   2009  O   PRO A 126       9.687  11.626 -18.041  1.00 46.44           O  
ATOM   2010  CG  PRO A 126      12.108  11.155 -15.052  1.00 46.44           C  
ATOM   2011  HG2 PRO A 126      12.847  11.956 -15.087  1.00 46.44           H  
ATOM   2012  HG3 PRO A 126      12.174  10.609 -14.111  1.00 46.44           H  
ATOM   2013  CD  PRO A 126      12.273  10.183 -16.211  1.00 46.44           C  
ATOM   2014  HD2 PRO A 126      12.531  10.733 -17.117  1.00 46.44           H  
ATOM   2015  HD3 PRO A 126      13.061   9.466 -15.982  1.00 46.44           H  
ATOM   2016  N   THR A 127       7.907  10.521 -17.253  1.00 46.16           N  
ATOM   2017  H   THR A 127       7.528   9.954 -16.508  1.00 46.16           H  
ATOM   2018  CA  THR A 127       7.026  11.019 -18.304  1.00 46.16           C  
ATOM   2019  HA  THR A 127       7.598  11.138 -19.224  1.00 46.16           H  
ATOM   2020  C   THR A 127       6.532  12.382 -17.843  1.00 46.16           C  
ATOM   2021  CB  THR A 127       5.881  10.045 -18.595  1.00 46.16           C  
ATOM   2022  HB  THR A 127       5.186  10.028 -17.756  1.00 46.16           H  
ATOM   2023  O   THR A 127       5.989  12.503 -16.749  1.00 46.16           O  
ATOM   2024  CG2 THR A 127       5.143  10.423 -19.880  1.00 46.16           C  
ATOM   2025 HG21 THR A 127       4.666  11.396 -19.764  1.00 46.16           H  
ATOM   2026 HG22 THR A 127       5.838  10.447 -20.720  1.00 46.16           H  
ATOM   2027 HG23 THR A 127       4.372   9.678 -20.078  1.00 46.16           H  
ATOM   2028  OG1 THR A 127       6.396   8.750 -18.798  1.00 46.16           O  
ATOM   2029  HG1 THR A 127       7.123   8.599 -18.189  1.00 46.16           H  
ATOM   2030  N   GLU A 128       6.740  13.421 -18.651  1.00 48.38           N  
ATOM   2031  H   GLU A 128       7.273  13.262 -19.494  1.00 48.38           H  
ATOM   2032  CA  GLU A 128       6.471  14.822 -18.283  1.00 48.38           C  
ATOM   2033  HA  GLU A 128       7.184  15.128 -17.517  1.00 48.38           H  
ATOM   2034  C   GLU A 128       5.048  15.033 -17.727  1.00 48.38           C  
ATOM   2035  CB  GLU A 128       6.678  15.672 -19.547  1.00 48.38           C  
ATOM   2036  HB2 GLU A 128       7.316  15.137 -20.251  1.00 48.38           H  
ATOM   2037  HB3 GLU A 128       5.712  15.829 -20.027  1.00 48.38           H  
ATOM   2038  O   GLU A 128       4.835  15.741 -16.743  1.00 48.38           O  
ATOM   2039  CG  GLU A 128       7.346  17.020 -19.258  1.00 48.38           C  
ATOM   2040  HG2 GLU A 128       8.338  16.831 -18.848  1.00 48.38           H  
ATOM   2041  HG3 GLU A 128       6.761  17.549 -18.506  1.00 48.38           H  
ATOM   2042  CD  GLU A 128       7.465  17.893 -20.518  1.00 48.38           C  
ATOM   2043  OE1 GLU A 128       8.223  18.884 -20.453  1.00 48.38           O  
ATOM   2044  OE2 GLU A 128       6.766  17.595 -21.516  1.00 48.38           O  
ATOM   2045  N   LYS A 129       4.069  14.342 -18.325  1.00 55.57           N  
ATOM   2046  H   LYS A 129       4.346  13.764 -19.105  1.00 55.57           H  
ATOM   2047  CA  LYS A 129       2.689  14.236 -17.841  1.00 55.57           C  
ATOM   2048  HA  LYS A 129       2.507  15.012 -17.097  1.00 55.57           H  
ATOM   2049  C   LYS A 129       2.478  12.910 -17.121  1.00 55.57           C  
ATOM   2050  CB  LYS A 129       1.694  14.429 -18.991  1.00 55.57           C  
ATOM   2051  HB2 LYS A 129       1.970  13.783 -19.824  1.00 55.57           H  
ATOM   2052  HB3 LYS A 129       0.701  14.139 -18.648  1.00 55.57           H  
ATOM   2053  O   LYS A 129       1.735  12.052 -17.593  1.00 55.57           O  
ATOM   2054  CG  LYS A 129       1.619  15.885 -19.455  1.00 55.57           C  
ATOM   2055  HG2 LYS A 129       2.593  16.207 -19.823  1.00 55.57           H  
ATOM   2056  HG3 LYS A 129       1.321  16.519 -18.619  1.00 55.57           H  
ATOM   2057  CD  LYS A 129       0.584  15.993 -20.577  1.00 55.57           C  
ATOM   2058  HD2 LYS A 129      -0.382  15.641 -20.215  1.00 55.57           H  
ATOM   2059  HD3 LYS A 129       0.903  15.366 -21.409  1.00 55.57           H  
ATOM   2060  CE  LYS A 129       0.463  17.444 -21.042  1.00 55.57           C  
ATOM   2061  HE2 LYS A 129       1.456  17.800 -21.318  1.00 55.57           H  
ATOM   2062  HE3 LYS A 129       0.109  18.050 -20.208  1.00 55.57           H  
ATOM   2063  NZ  LYS A 129      -0.460  17.551 -22.197  1.00 55.57           N  
ATOM   2064  HZ1 LYS A 129      -0.535  18.510 -22.504  1.00 55.57           H  
ATOM   2065  HZ2 LYS A 129      -1.377  17.205 -21.952  1.00 55.57           H  
ATOM   2066  HZ3 LYS A 129      -0.108  17.000 -22.967  1.00 55.57           H  
ATOM   2067  N   ALA A 130       3.138  12.738 -15.983  1.00 59.06           N  
ATOM   2068  H   ALA A 130       3.864  13.395 -15.736  1.00 59.06           H  
ATOM   2069  CA  ALA A 130       2.891  11.595 -15.121  1.00 59.06           C  
ATOM   2070  HA  ALA A 130       3.094  10.676 -15.671  1.00 59.06           H  
ATOM   2071  C   ALA A 130       1.421  11.599 -14.683  1.00 59.06           C  
ATOM   2072  CB  ALA A 130       3.842  11.654 -13.928  1.00 59.06           C  
ATOM   2073  HB1 ALA A 130       3.554  10.879 -13.217  1.00 59.06           H  
ATOM   2074  HB2 ALA A 130       4.866  11.480 -14.257  1.00 59.06           H  
ATOM   2075  HB3 ALA A 130       3.778  12.626 -13.439  1.00 59.06           H  
ATOM   2076  O   ALA A 130       1.002  12.446 -13.881  1.00 59.06           O  
ATOM   2077  N   GLN A 131       0.638  10.661 -15.224  1.00 71.92           N  
ATOM   2078  H   GLN A 131       1.031  10.055 -15.931  1.00 71.92           H  
ATOM   2079  CA  GLN A 131      -0.719  10.402 -14.760  1.00 71.92           C  
ATOM   2080  HA  GLN A 131      -1.345  11.264 -14.992  1.00 71.92           H  
ATOM   2081  C   GLN A 131      -0.676  10.236 -13.243  1.00 71.92           C  
ATOM   2082  CB  GLN A 131      -1.300   9.159 -15.452  1.00 71.92           C  
ATOM   2083  HB2 GLN A 131      -2.049   8.696 -14.809  1.00 71.92           H  
ATOM   2084  HB3 GLN A 131      -0.496   8.445 -15.633  1.00 71.92           H  
ATOM   2085  O   GLN A 131       0.253   9.654 -12.689  1.00 71.92           O  
ATOM   2086  CG  GLN A 131      -1.968   9.522 -16.785  1.00 71.92           C  
ATOM   2087  HG2 GLN A 131      -2.783  10.220 -16.590  1.00 71.92           H  
ATOM   2088  HG3 GLN A 131      -1.244  10.022 -17.429  1.00 71.92           H  
ATOM   2089  CD  GLN A 131      -2.533   8.324 -17.547  1.00 71.92           C  
ATOM   2090  NE2 GLN A 131      -3.393   8.549 -18.511  1.00 71.92           N  
ATOM   2091 HE21 GLN A 131      -3.724   7.732 -19.003  1.00 71.92           H  
ATOM   2092 HE22 GLN A 131      -3.706   9.490 -18.705  1.00 71.92           H  
ATOM   2093  OE1 GLN A 131      -2.217   7.173 -17.322  1.00 71.92           O  
ATOM   2094  N   LYS A 132      -1.657  10.806 -12.544  1.00 82.51           N  
ATOM   2095  H   LYS A 132      -2.349  11.332 -13.059  1.00 82.51           H  
ATOM   2096  CA  LYS A 132      -1.753  10.688 -11.078  1.00 82.51           C  
ATOM   2097  HA  LYS A 132      -0.798  10.334 -10.690  1.00 82.51           H  
ATOM   2098  C   LYS A 132      -2.774   9.640 -10.652  1.00 82.51           C  
ATOM   2099  CB  LYS A 132      -2.018  12.056 -10.447  1.00 82.51           C  
ATOM   2100  HB2 LYS A 132      -2.980  12.436 -10.790  1.00 82.51           H  
ATOM   2101  HB3 LYS A 132      -2.052  11.926  -9.365  1.00 82.51           H  
ATOM   2102  O   LYS A 132      -2.913   9.355  -9.460  1.00 82.51           O  
ATOM   2103  CG  LYS A 132      -0.919  13.075 -10.771  1.00 82.51           C  
ATOM   2104  HG2 LYS A 132      -0.976  13.351 -11.825  1.00 82.51           H  
ATOM   2105  HG3 LYS A 132       0.059  12.635 -10.577  1.00 82.51           H  
ATOM   2106  CD  LYS A 132      -1.096  14.329  -9.910  1.00 82.51           C  
ATOM   2107  HD2 LYS A 132      -1.042  14.050  -8.858  1.00 82.51           H  
ATOM   2108  HD3 LYS A 132      -2.070  14.773 -10.117  1.00 82.51           H  
ATOM   2109  CE  LYS A 132       0.017  15.329 -10.234  1.00 82.51           C  
ATOM   2110  HE2 LYS A 132       0.979  14.843 -10.074  1.00 82.51           H  
ATOM   2111  HE3 LYS A 132      -0.046  15.586 -11.291  1.00 82.51           H  
ATOM   2112  NZ  LYS A 132      -0.083  16.552  -9.399  1.00 82.51           N  
ATOM   2113  HZ1 LYS A 132      -0.956  17.028  -9.576  1.00 82.51           H  
ATOM   2114  HZ2 LYS A 132      -0.022  16.322  -8.418  1.00 82.51           H  
ATOM   2115  HZ3 LYS A 132       0.671  17.186  -9.623  1.00 82.51           H  
ATOM   2116  N   ILE A 133      -3.495   9.086 -11.617  1.00 86.09           N  
ATOM   2117  H   ILE A 133      -3.275   9.320 -12.574  1.00 86.09           H  
ATOM   2118  CA  ILE A 133      -4.577   8.140 -11.419  1.00 86.09           C  
ATOM   2119  HA  ILE A 133      -4.500   7.701 -10.424  1.00 86.09           H  
ATOM   2120  C   ILE A 133      -4.406   7.043 -12.471  1.00 86.09           C  
ATOM   2121  CB  ILE A 133      -5.942   8.854 -11.546  1.00 86.09           C  
ATOM   2122  HB  ILE A 133      -6.071   9.162 -12.584  1.00 86.09           H  
ATOM   2123  O   ILE A 133      -4.340   7.351 -13.655  1.00 86.09           O  
ATOM   2124  CG1 ILE A 133      -6.069  10.122 -10.662  1.00 86.09           C  
ATOM   2125 HG12 ILE A 133      -5.239  10.798 -10.867  1.00 86.09           H  
ATOM   2126 HG13 ILE A 133      -6.022   9.847  -9.609  1.00 86.09           H  
ATOM   2127  CG2 ILE A 133      -7.035   7.838 -11.189  1.00 86.09           C  
ATOM   2128 HG21 ILE A 133      -8.022   8.257 -11.387  1.00 86.09           H  
ATOM   2129 HG22 ILE A 133      -6.928   6.931 -11.784  1.00 86.09           H  
ATOM   2130 HG23 ILE A 133      -6.963   7.536 -10.144  1.00 86.09           H  
ATOM   2131  CD1 ILE A 133      -7.344  10.934 -10.915  1.00 86.09           C  
ATOM   2132 HD11 ILE A 133      -8.228  10.360 -10.635  1.00 86.09           H  
ATOM   2133 HD12 ILE A 133      -7.405  11.209 -11.968  1.00 86.09           H  
ATOM   2134 HD13 ILE A 133      -7.317  11.844 -10.315  1.00 86.09           H  
ATOM   2135  N   PHE A 134      -4.355   5.781 -12.045  1.00 84.68           N  
ATOM   2136  H   PHE A 134      -4.429   5.607 -11.053  1.00 84.68           H  
ATOM   2137  CA  PHE A 134      -4.412   4.628 -12.951  1.00 84.68           C  
ATOM   2138  HA  PHE A 134      -4.584   4.970 -13.972  1.00 84.68           H  
ATOM   2139  C   PHE A 134      -5.559   3.728 -12.572  1.00 84.68           C  
ATOM   2140  CB  PHE A 134      -3.129   3.790 -12.947  1.00 84.68           C  
ATOM   2141  HB2 PHE A 134      -3.355   2.778 -13.283  1.00 84.68           H  
ATOM   2142  HB3 PHE A 134      -2.728   3.720 -11.936  1.00 84.68           H  
ATOM   2143  O   PHE A 134      -5.758   3.446 -11.395  1.00 84.68           O  
ATOM   2144  CG  PHE A 134      -2.101   4.354 -13.883  1.00 84.68           C  
ATOM   2145  CD1 PHE A 134      -2.020   3.942 -15.221  1.00 84.68           C  
ATOM   2146  HD1 PHE A 134      -2.649   3.150 -15.600  1.00 84.68           H  
ATOM   2147  CD2 PHE A 134      -1.300   5.389 -13.414  1.00 84.68           C  
ATOM   2148  HD2 PHE A 134      -1.446   5.675 -12.383  1.00 84.68           H  
ATOM   2149  CE1 PHE A 134      -1.159   4.625 -16.090  1.00 84.68           C  
ATOM   2150  HE1 PHE A 134      -1.129   4.376 -17.141  1.00 84.68           H  
ATOM   2151  CE2 PHE A 134      -0.425   6.069 -14.267  1.00 84.68           C  
ATOM   2152  HE2 PHE A 134       0.173   6.901 -13.926  1.00 84.68           H  
ATOM   2153  CZ  PHE A 134      -0.404   5.710 -15.615  1.00 84.68           C  
ATOM   2154  HZ  PHE A 134       0.135   6.329 -16.316  1.00 84.68           H  
ATOM   2155  N   TYR A 135      -6.251   3.215 -13.576  1.00 83.22           N  
ATOM   2156  H   TYR A 135      -5.985   3.449 -14.522  1.00 83.22           H  
ATOM   2157  CA  TYR A 135      -7.296   2.221 -13.419  1.00 83.22           C  
ATOM   2158  HA  TYR A 135      -7.389   1.937 -12.370  1.00 83.22           H  
ATOM   2159  C   TYR A 135      -6.938   0.966 -14.216  1.00 83.22           C  
ATOM   2160  CB  TYR A 135      -8.627   2.832 -13.854  1.00 83.22           C  
ATOM   2161  HB2 TYR A 135      -8.927   3.597 -13.137  1.00 83.22           H  
ATOM   2162  HB3 TYR A 135      -8.492   3.323 -14.818  1.00 83.22           H  
ATOM   2163  O   TYR A 135      -6.450   1.056 -15.341  1.00 83.22           O  
ATOM   2164  CG  TYR A 135      -9.741   1.822 -13.983  1.00 83.22           C  
ATOM   2165  CD1 TYR A 135     -10.060   1.328 -15.259  1.00 83.22           C  
ATOM   2166  HD1 TYR A 135      -9.530   1.685 -16.129  1.00 83.22           H  
ATOM   2167  CD2 TYR A 135     -10.439   1.365 -12.847  1.00 83.22           C  
ATOM   2168  HD2 TYR A 135     -10.197   1.760 -11.871  1.00 83.22           H  
ATOM   2169  CE1 TYR A 135     -11.079   0.375 -15.403  1.00 83.22           C  
ATOM   2170  HE1 TYR A 135     -11.349   0.001 -16.380  1.00 83.22           H  
ATOM   2171  CE2 TYR A 135     -11.487   0.433 -12.997  1.00 83.22           C  
ATOM   2172  HE2 TYR A 135     -12.070   0.121 -12.143  1.00 83.22           H  
ATOM   2173  OH  TYR A 135     -12.780  -0.978 -14.497  1.00 83.22           O  
ATOM   2174  HH  TYR A 135     -13.417  -1.115 -13.791  1.00 83.22           H  
ATOM   2175  CZ  TYR A 135     -11.797  -0.071 -14.280  1.00 83.22           C  
ATOM   2176  N   THR A 136      -7.203  -0.203 -13.639  1.00 75.26           N  
ATOM   2177  H   THR A 136      -7.586  -0.198 -12.705  1.00 75.26           H  
ATOM   2178  CA  THR A 136      -7.147  -1.487 -14.336  1.00 75.26           C  
ATOM   2179  HA  THR A 136      -7.155  -1.278 -15.406  1.00 75.26           H  
ATOM   2180  C   THR A 136      -8.366  -2.337 -13.975  1.00 75.26           C  
ATOM   2181  CB  THR A 136      -5.841  -2.251 -14.065  1.00 75.26           C  
ATOM   2182  HB  THR A 136      -5.003  -1.643 -14.407  1.00 75.26           H  
ATOM   2183  O   THR A 136      -8.663  -2.507 -12.790  1.00 75.26           O  
ATOM   2184  CG2 THR A 136      -5.606  -2.625 -12.602  1.00 75.26           C  
ATOM   2185 HG21 THR A 136      -4.565  -2.914 -12.463  1.00 75.26           H  
ATOM   2186 HG22 THR A 136      -6.256  -3.453 -12.317  1.00 75.26           H  
ATOM   2187 HG23 THR A 136      -5.823  -1.770 -11.961  1.00 75.26           H  
ATOM   2188  OG1 THR A 136      -5.873  -3.456 -14.800  1.00 75.26           O  
ATOM   2189  HG1 THR A 136      -5.353  -4.106 -14.323  1.00 75.26           H  
ATOM   2190  N   PRO A 137      -9.069  -2.916 -14.961  1.00 72.39           N  
ATOM   2191  CA  PRO A 137     -10.101  -3.919 -14.704  1.00 72.39           C  
ATOM   2192  HA  PRO A 137     -10.737  -3.619 -13.871  1.00 72.39           H  
ATOM   2193  C   PRO A 137      -9.500  -5.302 -14.392  1.00 72.39           C  
ATOM   2194  CB  PRO A 137     -10.940  -3.930 -15.982  1.00 72.39           C  
ATOM   2195  HB2 PRO A 137     -11.427  -4.891 -16.148  1.00 72.39           H  
ATOM   2196  HB3 PRO A 137     -11.684  -3.135 -15.933  1.00 72.39           H  
ATOM   2197  O   PRO A 137     -10.175  -6.172 -13.852  1.00 72.39           O  
ATOM   2198  CG  PRO A 137      -9.918  -3.608 -17.071  1.00 72.39           C  
ATOM   2199  HG2 PRO A 137     -10.388  -3.156 -17.945  1.00 72.39           H  
ATOM   2200  HG3 PRO A 137      -9.392  -4.524 -17.342  1.00 72.39           H  
ATOM   2201  CD  PRO A 137      -8.949  -2.648 -16.386  1.00 72.39           C  
ATOM   2202  HD2 PRO A 137      -9.248  -1.619 -16.585  1.00 72.39           H  
ATOM   2203  HD3 PRO A 137      -7.934  -2.827 -16.741  1.00 72.39           H  
ATOM   2204  N   ASP A 138      -8.222  -5.519 -14.718  1.00 65.58           N  
ATOM   2205  H   ASP A 138      -7.677  -4.745 -15.071  1.00 65.58           H  
ATOM   2206  CA  ASP A 138      -7.516  -6.779 -14.497  1.00 65.58           C  
ATOM   2207  HA  ASP A 138      -8.233  -7.591 -14.372  1.00 65.58           H  
ATOM   2208  C   ASP A 138      -6.688  -6.682 -13.217  1.00 65.58           C  
ATOM   2209  CB  ASP A 138      -6.669  -7.112 -15.731  1.00 65.58           C  
ATOM   2210  HB2 ASP A 138      -7.325  -7.243 -16.591  1.00 65.58           H  
ATOM   2211  HB3 ASP A 138      -5.996  -6.281 -15.942  1.00 65.58           H  
ATOM   2212  O   ASP A 138      -5.572  -6.155 -13.221  1.00 65.58           O  
ATOM   2213  CG  ASP A 138      -5.853  -8.390 -15.531  1.00 65.58           C  
ATOM   2214  OD1 ASP A 138      -6.339  -9.304 -14.830  1.00 65.58           O  
ATOM   2215  OD2 ASP A 138      -4.709  -8.416 -16.041  1.00 65.58           O  
ATOM   2216  N   PHE A 139      -7.264  -7.127 -12.101  1.00 62.37           N  
ATOM   2217  H   PHE A 139      -8.186  -7.536 -12.160  1.00 62.37           H  
ATOM   2218  CA  PHE A 139      -6.609  -7.061 -10.805  1.00 62.37           C  
ATOM   2219  HA  PHE A 139      -5.538  -7.008 -10.998  1.00 62.37           H  
ATOM   2220  C   PHE A 139      -6.882  -8.289  -9.933  1.00 62.37           C  
ATOM   2221  CB  PHE A 139      -7.003  -5.781 -10.068  1.00 62.37           C  
ATOM   2222  HB2 PHE A 139      -6.894  -4.926 -10.736  1.00 62.37           H  
ATOM   2223  HB3 PHE A 139      -6.296  -5.649  -9.249  1.00 62.37           H  
ATOM   2224  O   PHE A 139      -7.965  -8.881  -9.976  1.00 62.37           O  
ATOM   2225  CG  PHE A 139      -8.400  -5.781  -9.493  1.00 62.37           C  
ATOM   2226  CD1 PHE A 139      -9.510  -5.596 -10.332  1.00 62.37           C  
ATOM   2227  HD1 PHE A 139      -9.376  -5.481 -11.397  1.00 62.37           H  
ATOM   2228  CD2 PHE A 139      -8.589  -5.944  -8.111  1.00 62.37           C  
ATOM   2229  HD2 PHE A 139      -7.741  -6.096  -7.460  1.00 62.37           H  
ATOM   2230  CE1 PHE A 139     -10.803  -5.589  -9.793  1.00 62.37           C  
ATOM   2231  HE1 PHE A 139     -11.647  -5.510 -10.463  1.00 62.37           H  
ATOM   2232  CE2 PHE A 139      -9.879  -5.856  -7.574  1.00 62.37           C  
ATOM   2233  HE2 PHE A 139     -10.006  -5.970  -6.507  1.00 62.37           H  
ATOM   2234  CZ  PHE A 139     -10.996  -5.677  -8.408  1.00 62.37           C  
ATOM   2235  HZ  PHE A 139     -11.993  -5.621  -7.996  1.00 62.37           H  
ATOM   2236  N   PRO A 140      -5.928  -8.654  -9.064  1.00 55.53           N  
ATOM   2237  CA  PRO A 140      -6.144  -9.690  -8.070  1.00 55.53           C  
ATOM   2238  HA  PRO A 140      -6.581 -10.565  -8.551  1.00 55.53           H  
ATOM   2239  C   PRO A 140      -7.105  -9.207  -6.969  1.00 55.53           C  
ATOM   2240  CB  PRO A 140      -4.755 -10.063  -7.579  1.00 55.53           C  
ATOM   2241  HB2 PRO A 140      -4.784 -10.242  -6.504  1.00 55.53           H  
ATOM   2242  HB3 PRO A 140      -4.397 -10.941  -8.117  1.00 55.53           H  
ATOM   2243  O   PRO A 140      -6.726  -8.643  -5.942  1.00 55.53           O  
ATOM   2244  CG  PRO A 140      -3.864  -8.869  -7.899  1.00 55.53           C  
ATOM   2245  HG2 PRO A 140      -2.863  -9.194  -8.182  1.00 55.53           H  
ATOM   2246  HG3 PRO A 140      -3.838  -8.197  -7.041  1.00 55.53           H  
ATOM   2247  CD  PRO A 140      -4.553  -8.175  -9.058  1.00 55.53           C  
ATOM   2248  HD2 PRO A 140      -4.501  -7.094  -8.923  1.00 55.53           H  
ATOM   2249  HD3 PRO A 140      -4.066  -8.461  -9.990  1.00 55.53           H  
ATOM   2250  N   ALA A 141      -8.395  -9.447  -7.192  1.00 56.22           N  
ATOM   2251  H   ALA A 141      -8.628  -9.763  -8.123  1.00 56.22           H  
ATOM   2252  CA  ALA A 141      -9.493  -8.912  -6.399  1.00 56.22           C  
ATOM   2253  HA  ALA A 141      -9.208  -7.916  -6.060  1.00 56.22           H  
ATOM   2254  C   ALA A 141      -9.832  -9.734  -5.147  1.00 56.22           C  
ATOM   2255  CB  ALA A 141     -10.708  -8.789  -7.333  1.00 56.22           C  
ATOM   2256  HB1 ALA A 141     -11.098  -9.778  -7.575  1.00 56.22           H  
ATOM   2257  HB2 ALA A 141     -11.493  -8.203  -6.855  1.00 56.22           H  
ATOM   2258  HB3 ALA A 141     -10.421  -8.321  -8.274  1.00 56.22           H  
ATOM   2259  O   ALA A 141     -10.926 -10.296  -5.064  1.00 56.22           O  
ATOM   2260  N   ARG A 142      -8.951  -9.809  -4.137  1.00 59.64           N  
ATOM   2261  H   ARG A 142      -8.056  -9.350  -4.236  1.00 59.64           H  
ATOM   2262  CA  ARG A 142      -9.343 -10.467  -2.872  1.00 59.64           C  
ATOM   2263  HA  ARG A 142     -10.353 -10.858  -2.992  1.00 59.64           H  
ATOM   2264  C   ARG A 142      -9.455  -9.572  -1.670  1.00 59.64           C  
ATOM   2265  CB  ARG A 142      -8.536 -11.694  -2.546  1.00 59.64           C  
ATOM   2266  HB2 ARG A 142      -7.498 -11.359  -2.524  1.00 59.64           H  
ATOM   2267  HB3 ARG A 142      -8.789 -12.032  -1.542  1.00 59.64           H  
ATOM   2268  O   ARG A 142      -8.502  -8.950  -1.199  1.00 59.64           O  
ATOM   2269  CG  ARG A 142      -8.883 -12.802  -3.561  1.00 59.64           C  
ATOM   2270  HG2 ARG A 142      -9.906 -12.652  -3.905  1.00 59.64           H  
ATOM   2271  HG3 ARG A 142      -8.299 -12.757  -4.480  1.00 59.64           H  
ATOM   2272  CD  ARG A 142      -8.914 -14.201  -2.956  1.00 59.64           C  
ATOM   2273  HD2 ARG A 142      -9.668 -14.208  -2.168  1.00 59.64           H  
ATOM   2274  HD3 ARG A 142      -9.261 -14.863  -3.748  1.00 59.64           H  
ATOM   2275  NE  ARG A 142      -7.651 -14.698  -2.388  1.00 59.64           N  
ATOM   2276  HE  ARG A 142      -6.967 -14.025  -2.073  1.00 59.64           H  
ATOM   2277  NH1 ARG A 142      -8.125 -16.877  -2.809  1.00 59.64           N  
ATOM   2278 HH11 ARG A 142      -8.987 -16.603  -3.259  1.00 59.64           H  
ATOM   2279 HH12 ARG A 142      -7.813 -17.835  -2.742  1.00 59.64           H  
ATOM   2280  NH2 ARG A 142      -6.308 -16.394  -1.649  1.00 59.64           N  
ATOM   2281 HH21 ARG A 142      -5.612 -15.728  -1.346  1.00 59.64           H  
ATOM   2282 HH22 ARG A 142      -6.145 -17.391  -1.671  1.00 59.64           H  
ATOM   2283  CZ  ARG A 142      -7.355 -15.973  -2.285  1.00 59.64           C  
ATOM   2284  N   ARG A 143     -10.671  -9.631  -1.137  1.00 64.12           N  
ATOM   2285  H   ARG A 143     -11.310 -10.288  -1.562  1.00 64.12           H  
ATOM   2286  CA  ARG A 143     -11.124  -8.943   0.059  1.00 64.12           C  
ATOM   2287  HA  ARG A 143     -11.042  -7.866  -0.089  1.00 64.12           H  
ATOM   2288  C   ARG A 143     -10.251  -9.288   1.256  1.00 64.12           C  
ATOM   2289  CB  ARG A 143     -12.590  -9.343   0.284  1.00 64.12           C  
ATOM   2290  HB2 ARG A 143     -13.085  -9.440  -0.683  1.00 64.12           H  
ATOM   2291  HB3 ARG A 143     -12.643 -10.312   0.779  1.00 64.12           H  
ATOM   2292  O   ARG A 143      -9.930  -8.395   2.022  1.00 64.12           O  
ATOM   2293  CG  ARG A 143     -13.348  -8.296   1.108  1.00 64.12           C  
ATOM   2294  HG2 ARG A 143     -12.985  -8.296   2.135  1.00 64.12           H  
ATOM   2295  HG3 ARG A 143     -13.176  -7.307   0.683  1.00 64.12           H  
ATOM   2296  CD  ARG A 143     -14.851  -8.606   1.085  1.00 64.12           C  
ATOM   2297  HD2 ARG A 143     -15.044  -9.476   1.713  1.00 64.12           H  
ATOM   2298  HD3 ARG A 143     -15.137  -8.847   0.061  1.00 64.12           H  
ATOM   2299  NE  ARG A 143     -15.643  -7.455   1.562  1.00 64.12           N  
ATOM   2300  HE  ARG A 143     -15.200  -6.866   2.253  1.00 64.12           H  
ATOM   2301  NH1 ARG A 143     -17.420  -7.635   0.104  1.00 64.12           N  
ATOM   2302 HH11 ARG A 143     -17.133  -8.568  -0.156  1.00 64.12           H  
ATOM   2303 HH12 ARG A 143     -17.982  -7.102  -0.544  1.00 64.12           H  
ATOM   2304  NH2 ARG A 143     -17.140  -5.773   1.278  1.00 64.12           N  
ATOM   2305 HH21 ARG A 143     -17.715  -5.307   0.591  1.00 64.12           H  
ATOM   2306 HH22 ARG A 143     -16.583  -5.186   1.883  1.00 64.12           H  
ATOM   2307  CZ  ARG A 143     -16.742  -6.978   1.001  1.00 64.12           C  
ATOM   2308  N   GLU A 144      -9.803 -10.536   1.373  1.00 64.98           N  
ATOM   2309  H   GLU A 144     -10.104 -11.227   0.701  1.00 64.98           H  
ATOM   2310  CA  GLU A 144      -8.990 -11.008   2.495  1.00 64.98           C  
ATOM   2311  HA  GLU A 144      -9.511 -10.791   3.428  1.00 64.98           H  
ATOM   2312  C   GLU A 144      -7.630 -10.304   2.567  1.00 64.98           C  
ATOM   2313  CB  GLU A 144      -8.768 -12.530   2.408  1.00 64.98           C  
ATOM   2314  HB2 GLU A 144      -8.187 -12.772   1.518  1.00 64.98           H  
ATOM   2315  HB3 GLU A 144      -8.165 -12.816   3.270  1.00 64.98           H  
ATOM   2316  O   GLU A 144      -7.181  -9.957   3.657  1.00 64.98           O  
ATOM   2317  CG  GLU A 144     -10.051 -13.381   2.446  1.00 64.98           C  
ATOM   2318  HG2 GLU A 144     -10.719 -12.974   3.205  1.00 64.98           H  
ATOM   2319  HG3 GLU A 144      -9.768 -14.384   2.765  1.00 64.98           H  
ATOM   2320  CD  GLU A 144     -10.798 -13.504   1.104  1.00 64.98           C  
ATOM   2321  OE1 GLU A 144     -11.855 -14.167   1.093  1.00 64.98           O  
ATOM   2322  OE2 GLU A 144     -10.343 -12.915   0.094  1.00 64.98           O  
ATOM   2323  N   VAL A 145      -6.986 -10.043   1.422  1.00 71.46           N  
ATOM   2324  H   VAL A 145      -7.434 -10.281   0.549  1.00 71.46           H  
ATOM   2325  CA  VAL A 145      -5.705  -9.319   1.403  1.00 71.46           C  
ATOM   2326  HA  VAL A 145      -5.086  -9.695   2.217  1.00 71.46           H  
ATOM   2327  C   VAL A 145      -5.907  -7.840   1.702  1.00 71.46           C  
ATOM   2328  CB  VAL A 145      -4.935  -9.558   0.092  1.00 71.46           C  
ATOM   2329  HB  VAL A 145      -5.605  -9.466  -0.763  1.00 71.46           H  
ATOM   2330  O   VAL A 145      -5.136  -7.273   2.475  1.00 71.46           O  
ATOM   2331  CG1 VAL A 145      -3.747  -8.612  -0.096  1.00 71.46           C  
ATOM   2332 HG11 VAL A 145      -4.101  -7.592  -0.245  1.00 71.46           H  
ATOM   2333 HG12 VAL A 145      -3.111  -8.639   0.789  1.00 71.46           H  
ATOM   2334 HG13 VAL A 145      -3.165  -8.900  -0.972  1.00 71.46           H  
ATOM   2335  CG2 VAL A 145      -4.349 -10.969   0.153  1.00 71.46           C  
ATOM   2336 HG21 VAL A 145      -3.692 -11.059   1.018  1.00 71.46           H  
ATOM   2337 HG22 VAL A 145      -5.147 -11.705   0.250  1.00 71.46           H  
ATOM   2338 HG23 VAL A 145      -3.750 -11.161  -0.736  1.00 71.46           H  
ATOM   2339  N   PHE A 146      -6.970  -7.228   1.176  1.00 75.50           N  
ATOM   2340  H   PHE A 146      -7.579  -7.752   0.565  1.00 75.50           H  
ATOM   2341  CA  PHE A 146      -7.331  -5.852   1.523  1.00 75.50           C  
ATOM   2342  HA  PHE A 146      -6.488  -5.199   1.296  1.00 75.50           H  
ATOM   2343  C   PHE A 146      -7.614  -5.693   3.020  1.00 75.50           C  
ATOM   2344  CB  PHE A 146      -8.537  -5.398   0.691  1.00 75.50           C  
ATOM   2345  HB2 PHE A 146      -9.170  -6.251   0.445  1.00 75.50           H  
ATOM   2346  HB3 PHE A 146      -9.145  -4.718   1.287  1.00 75.50           H  
ATOM   2347  O   PHE A 146      -7.043  -4.810   3.654  1.00 75.50           O  
ATOM   2348  CG  PHE A 146      -8.144  -4.674  -0.578  1.00 75.50           C  
ATOM   2349  CD1 PHE A 146      -8.082  -3.268  -0.582  1.00 75.50           C  
ATOM   2350  HD1 PHE A 146      -8.328  -2.715   0.312  1.00 75.50           H  
ATOM   2351  CD2 PHE A 146      -7.834  -5.393  -1.747  1.00 75.50           C  
ATOM   2352  HD2 PHE A 146      -7.869  -6.473  -1.749  1.00 75.50           H  
ATOM   2353  CE1 PHE A 146      -7.710  -2.579  -1.749  1.00 75.50           C  
ATOM   2354  HE1 PHE A 146      -7.671  -1.500  -1.758  1.00 75.50           H  
ATOM   2355  CE2 PHE A 146      -7.475  -4.703  -2.918  1.00 75.50           C  
ATOM   2356  HE2 PHE A 146      -7.248  -5.246  -3.823  1.00 75.50           H  
ATOM   2357  CZ  PHE A 146      -7.404  -3.299  -2.915  1.00 75.50           C  
ATOM   2358  HZ  PHE A 146      -7.131  -2.771  -3.817  1.00 75.50           H  
ATOM   2359  N   GLU A 147      -8.445  -6.558   3.600  1.00 72.45           N  
ATOM   2360  H   GLU A 147      -8.902  -7.246   3.017  1.00 72.45           H  
ATOM   2361  CA  GLU A 147      -8.768  -6.568   5.032  1.00 72.45           C  
ATOM   2362  HA  GLU A 147      -9.212  -5.616   5.322  1.00 72.45           H  
ATOM   2363  C   GLU A 147      -7.512  -6.762   5.893  1.00 72.45           C  
ATOM   2364  CB  GLU A 147      -9.785  -7.691   5.309  1.00 72.45           C  
ATOM   2365  HB2 GLU A 147      -9.513  -8.569   4.724  1.00 72.45           H  
ATOM   2366  HB3 GLU A 147      -9.726  -7.988   6.356  1.00 72.45           H  
ATOM   2367  O   GLU A 147      -7.291  -6.020   6.856  1.00 72.45           O  
ATOM   2368  CG  GLU A 147     -11.236  -7.296   4.972  1.00 72.45           C  
ATOM   2369  HG2 GLU A 147     -11.839  -8.203   4.950  1.00 72.45           H  
ATOM   2370  HG3 GLU A 147     -11.266  -6.859   3.974  1.00 72.45           H  
ATOM   2371  CD  GLU A 147     -11.856  -6.323   5.992  1.00 72.45           C  
ATOM   2372  OE1 GLU A 147     -12.691  -5.486   5.578  1.00 72.45           O  
ATOM   2373  OE2 GLU A 147     -11.481  -6.393   7.182  1.00 72.45           O  
ATOM   2374  N   HIS A 148      -6.642  -7.705   5.516  1.00 73.34           N  
ATOM   2375  H   HIS A 148      -6.873  -8.295   4.729  1.00 73.34           H  
ATOM   2376  CA  HIS A 148      -5.399  -7.963   6.238  1.00 73.34           C  
ATOM   2377  HA  HIS A 148      -5.645  -8.149   7.284  1.00 73.34           H  
ATOM   2378  C   HIS A 148      -4.454  -6.754   6.204  1.00 73.34           C  
ATOM   2379  CB  HIS A 148      -4.730  -9.222   5.675  1.00 73.34           C  
ATOM   2380  HB2 HIS A 148      -5.445 -10.044   5.693  1.00 73.34           H  
ATOM   2381  HB3 HIS A 148      -4.434  -9.053   4.640  1.00 73.34           H  
ATOM   2382  O   HIS A 148      -3.975  -6.315   7.250  1.00 73.34           O  
ATOM   2383  CG  HIS A 148      -3.526  -9.631   6.480  1.00 73.34           C  
ATOM   2384  CD2 HIS A 148      -2.216  -9.401   6.165  1.00 73.34           C  
ATOM   2385  HD2 HIS A 148      -1.855  -8.906   5.275  1.00 73.34           H  
ATOM   2386  ND1 HIS A 148      -3.545 -10.262   7.704  1.00 73.34           N  
ATOM   2387  HD1 HIS A 148      -4.368 -10.549   8.215  1.00 73.34           H  
ATOM   2388  CE1 HIS A 148      -2.274 -10.413   8.114  1.00 73.34           C  
ATOM   2389  HE1 HIS A 148      -1.961 -10.866   9.043  1.00 73.34           H  
ATOM   2390  NE2 HIS A 148      -1.430  -9.905   7.204  1.00 73.34           N  
ATOM   2391  N   LEU A 149      -4.230  -6.164   5.025  1.00 82.05           N  
ATOM   2392  H   LEU A 149      -4.666  -6.552   4.201  1.00 82.05           H  
ATOM   2393  CA  LEU A 149      -3.388  -4.975   4.873  1.00 82.05           C  
ATOM   2394  HA  LEU A 149      -2.416  -5.163   5.329  1.00 82.05           H  
ATOM   2395  C   LEU A 149      -3.977  -3.762   5.593  1.00 82.05           C  
ATOM   2396  CB  LEU A 149      -3.202  -4.664   3.381  1.00 82.05           C  
ATOM   2397  HB2 LEU A 149      -4.178  -4.670   2.895  1.00 82.05           H  
ATOM   2398  HB3 LEU A 149      -2.790  -3.660   3.286  1.00 82.05           H  
ATOM   2399  O   LEU A 149      -3.258  -3.044   6.282  1.00 82.05           O  
ATOM   2400  CG  LEU A 149      -2.259  -5.629   2.645  1.00 82.05           C  
ATOM   2401  HG  LEU A 149      -2.596  -6.659   2.765  1.00 82.05           H  
ATOM   2402  CD1 LEU A 149      -2.249  -5.289   1.160  1.00 82.05           C  
ATOM   2403 HD11 LEU A 149      -1.683  -6.039   0.608  1.00 82.05           H  
ATOM   2404 HD12 LEU A 149      -1.800  -4.310   0.994  1.00 82.05           H  
ATOM   2405 HD13 LEU A 149      -3.276  -5.293   0.795  1.00 82.05           H  
ATOM   2406  CD2 LEU A 149      -0.829  -5.511   3.170  1.00 82.05           C  
ATOM   2407 HD21 LEU A 149      -0.756  -6.033   4.125  1.00 82.05           H  
ATOM   2408 HD22 LEU A 149      -0.128  -5.963   2.468  1.00 82.05           H  
ATOM   2409 HD23 LEU A 149      -0.561  -4.463   3.298  1.00 82.05           H  
ATOM   2410  N   LYS A 150      -5.291  -3.555   5.499  1.00 76.36           N  
ATOM   2411  H   LYS A 150      -5.827  -4.167   4.899  1.00 76.36           H  
ATOM   2412  CA  LYS A 150      -5.982  -2.465   6.189  1.00 76.36           C  
ATOM   2413  HA  LYS A 150      -5.516  -1.522   5.901  1.00 76.36           H  
ATOM   2414  C   LYS A 150      -5.844  -2.596   7.700  1.00 76.36           C  
ATOM   2415  CB  LYS A 150      -7.444  -2.468   5.744  1.00 76.36           C  
ATOM   2416  HB2 LYS A 150      -7.953  -3.332   6.170  1.00 76.36           H  
ATOM   2417  HB3 LYS A 150      -7.479  -2.546   4.657  1.00 76.36           H  
ATOM   2418  O   LYS A 150      -5.572  -1.601   8.371  1.00 76.36           O  
ATOM   2419  CG  LYS A 150      -8.170  -1.179   6.128  1.00 76.36           C  
ATOM   2420  HG2 LYS A 150      -7.726  -0.337   5.598  1.00 76.36           H  
ATOM   2421  HG3 LYS A 150      -8.102  -1.012   7.203  1.00 76.36           H  
ATOM   2422  CD  LYS A 150      -9.635  -1.338   5.731  1.00 76.36           C  
ATOM   2423  HD2 LYS A 150     -10.054  -2.159   6.314  1.00 76.36           H  
ATOM   2424  HD3 LYS A 150      -9.708  -1.588   4.673  1.00 76.36           H  
ATOM   2425  CE  LYS A 150     -10.407  -0.051   6.003  1.00 76.36           C  
ATOM   2426  HE2 LYS A 150     -10.245   0.631   5.168  1.00 76.36           H  
ATOM   2427  HE3 LYS A 150     -10.010   0.414   6.905  1.00 76.36           H  
ATOM   2428  NZ  LYS A 150     -11.841  -0.370   6.186  1.00 76.36           N  
ATOM   2429  HZ1 LYS A 150     -12.407   0.464   6.250  1.00 76.36           H  
ATOM   2430  HZ2 LYS A 150     -11.951  -0.888   7.046  1.00 76.36           H  
ATOM   2431  HZ3 LYS A 150     -12.160  -0.999   5.463  1.00 76.36           H  
ATOM   2432  N   THR A 151      -5.960  -3.813   8.228  1.00 71.90           N  
ATOM   2433  H   THR A 151      -6.216  -4.577   7.618  1.00 71.90           H  
ATOM   2434  CA  THR A 151      -5.682  -4.097   9.639  1.00 71.90           C  
ATOM   2435  HA  THR A 151      -6.308  -3.454  10.258  1.00 71.90           H  
ATOM   2436  C   THR A 151      -4.225  -3.775   9.965  1.00 71.90           C  
ATOM   2437  CB  THR A 151      -6.013  -5.552   9.993  1.00 71.90           C  
ATOM   2438  HB  THR A 151      -5.359  -6.231   9.444  1.00 71.90           H  
ATOM   2439  O   THR A 151      -3.966  -2.970  10.854  1.00 71.90           O  
ATOM   2440  CG2 THR A 151      -5.855  -5.819  11.491  1.00 71.90           C  
ATOM   2441 HG21 THR A 151      -6.225  -6.816  11.728  1.00 71.90           H  
ATOM   2442 HG22 THR A 151      -4.799  -5.768  11.759  1.00 71.90           H  
ATOM   2443 HG23 THR A 151      -6.413  -5.082  12.068  1.00 71.90           H  
ATOM   2444  OG1 THR A 151      -7.350  -5.827   9.648  1.00 71.90           O  
ATOM   2445  HG1 THR A 151      -7.416  -5.875   8.691  1.00 71.90           H  
ATOM   2446  N   ALA A 152      -3.269  -4.293   9.193  1.00 75.15           N  
ATOM   2447  H   ALA A 152      -3.527  -4.923   8.446  1.00 75.15           H  
ATOM   2448  CA  ALA A 152      -1.845  -4.080   9.436  1.00 75.15           C  
ATOM   2449  HA  ALA A 152      -1.611  -4.447  10.436  1.00 75.15           H  
ATOM   2450  C   ALA A 152      -1.412  -2.603   9.378  1.00 75.15           C  
ATOM   2451  CB  ALA A 152      -1.073  -4.913   8.417  1.00 75.15           C  
ATOM   2452  HB1 ALA A 152      -1.375  -5.957   8.493  1.00 75.15           H  
ATOM   2453  HB2 ALA A 152      -0.004  -4.832   8.615  1.00 75.15           H  
ATOM   2454  HB3 ALA A 152      -1.281  -4.551   7.410  1.00 75.15           H  
ATOM   2455  O   ALA A 152      -0.553  -2.181  10.152  1.00 75.15           O  
ATOM   2456  N   PHE A 153      -2.004  -1.802   8.489  1.00 76.66           N  
ATOM   2457  H   PHE A 153      -2.627  -2.220   7.813  1.00 76.66           H  
ATOM   2458  CA  PHE A 153      -1.720  -0.368   8.374  1.00 76.66           C  
ATOM   2459  HA  PHE A 153      -0.661  -0.192   8.564  1.00 76.66           H  
ATOM   2460  C   PHE A 153      -2.467   0.471   9.404  1.00 76.66           C  
ATOM   2461  CB  PHE A 153      -2.048   0.121   6.961  1.00 76.66           C  
ATOM   2462  HB2 PHE A 153      -3.115  -0.019   6.791  1.00 76.66           H  
ATOM   2463  HB3 PHE A 153      -1.846   1.191   6.909  1.00 76.66           H  
ATOM   2464  O   PHE A 153      -1.964   1.511   9.810  1.00 76.66           O  
ATOM   2465  CG  PHE A 153      -1.293  -0.542   5.826  1.00 76.66           C  
ATOM   2466  CD1 PHE A 153      -0.059  -1.194   6.029  1.00 76.66           C  
ATOM   2467  HD1 PHE A 153       0.394  -1.239   7.009  1.00 76.66           H  
ATOM   2468  CD2 PHE A 153      -1.843  -0.492   4.535  1.00 76.66           C  
ATOM   2469  HD2 PHE A 153      -2.773   0.030   4.367  1.00 76.66           H  
ATOM   2470  CE1 PHE A 153       0.595  -1.806   4.950  1.00 76.66           C  
ATOM   2471  HE1 PHE A 153       1.549  -2.289   5.101  1.00 76.66           H  
ATOM   2472  CE2 PHE A 153      -1.199  -1.131   3.465  1.00 76.66           C  
ATOM   2473  HE2 PHE A 153      -1.653  -1.121   2.485  1.00 76.66           H  
ATOM   2474  CZ  PHE A 153       0.016  -1.795   3.673  1.00 76.66           C  
ATOM   2475  HZ  PHE A 153       0.494  -2.307   2.851  1.00 76.66           H  
ATOM   2476  N   SER A 154      -3.633   0.022   9.869  1.00 64.59           N  
ATOM   2477  H   SER A 154      -4.016  -0.829   9.481  1.00 64.59           H  
ATOM   2478  CA  SER A 154      -4.335   0.677  10.981  1.00 64.59           C  
ATOM   2479  HA  SER A 154      -4.359   1.753  10.809  1.00 64.59           H  
ATOM   2480  C   SER A 154      -3.614   0.428  12.307  1.00 64.59           C  
ATOM   2481  CB  SER A 154      -5.774   0.172  11.081  1.00 64.59           C  
ATOM   2482  HB2 SER A 154      -6.278   0.694  11.894  1.00 64.59           H  
ATOM   2483  HB3 SER A 154      -5.776  -0.897  11.295  1.00 64.59           H  
ATOM   2484  O   SER A 154      -3.561   1.297  13.176  1.00 64.59           O  
ATOM   2485  OG  SER A 154      -6.470   0.410   9.873  1.00 64.59           O  
ATOM   2486  HG  SER A 154      -6.122  -0.213   9.231  1.00 64.59           H  
ATOM   2487  N   CYS A 155      -3.015  -0.753  12.452  1.00 55.04           N  
ATOM   2488  H   CYS A 155      -3.167  -1.448  11.735  1.00 55.04           H  
ATOM   2489  CA  CYS A 155      -2.187  -1.149  13.579  1.00 55.04           C  
ATOM   2490  HA  CYS A 155      -2.552  -0.656  14.480  1.00 55.04           H  
ATOM   2491  C   CYS A 155      -0.734  -0.708  13.372  1.00 55.04           C  
ATOM   2492  CB  CYS A 155      -2.300  -2.669  13.771  1.00 55.04           C  
ATOM   2493  HB2 CYS A 155      -1.734  -2.973  14.651  1.00 55.04           H  
ATOM   2494  HB3 CYS A 155      -1.882  -3.169  12.898  1.00 55.04           H  
ATOM   2495  O   CYS A 155       0.183  -1.518  13.483  1.00 55.04           O  
ATOM   2496  SG  CYS A 155      -4.035  -3.160  13.955  1.00 55.04           S  
ATOM   2497  HG  CYS A 155      -4.259  -2.547  15.121  1.00 55.04           H  
ATOM   2498  N   THR A 156      -0.471   0.562  13.057  1.00 47.83           N  
ATOM   2499  H   THR A 156      -1.227   1.217  12.915  1.00 47.83           H  
ATOM   2500  CA  THR A 156       0.914   1.049  13.115  1.00 47.83           C  
ATOM   2501  HA  THR A 156       1.523   0.470  12.422  1.00 47.83           H  
ATOM   2502  C   THR A 156       1.441   0.832  14.531  1.00 47.83           C  
ATOM   2503  CB  THR A 156       1.050   2.533  12.752  1.00 47.83           C  
ATOM   2504  HB  THR A 156       2.045   2.870  13.044  1.00 47.83           H  
ATOM   2505  O   THR A 156       0.887   1.398  15.479  1.00 47.83           O  
ATOM   2506  CG2 THR A 156       0.886   2.776  11.257  1.00 47.83           C  
ATOM   2507 HG21 THR A 156      -0.157   2.625  10.976  1.00 47.83           H  
ATOM   2508 HG22 THR A 156       1.525   2.101  10.687  1.00 47.83           H  
ATOM   2509 HG23 THR A 156       1.160   3.806  11.030  1.00 47.83           H  
ATOM   2510  OG1 THR A 156       0.084   3.276  13.463  1.00 47.83           O  
ATOM   2511  HG1 THR A 156       0.045   2.864  14.329  1.00 47.83           H  
ATOM   2512  N   LYS A 157       2.487   0.008  14.671  1.00 41.75           N  
ATOM   2513  H   LYS A 157       2.807  -0.492  13.854  1.00 41.75           H  
ATOM   2514  CA  LYS A 157       3.259  -0.126  15.907  1.00 41.75           C  
ATOM   2515  HA  LYS A 157       2.623  -0.474  16.721  1.00 41.75           H  
ATOM   2516  C   LYS A 157       3.796   1.257  16.280  1.00 41.75           C  
ATOM   2517  CB  LYS A 157       4.441  -1.105  15.709  1.00 41.75           C  
ATOM   2518  HB2 LYS A 157       5.155  -0.937  16.516  1.00 41.75           H  
ATOM   2519  HB3 LYS A 157       4.946  -0.863  14.773  1.00 41.75           H  
ATOM   2520  O   LYS A 157       4.853   1.649  15.801  1.00 41.75           O  
ATOM   2521  CG  LYS A 157       4.088  -2.600  15.720  1.00 41.75           C  
ATOM   2522  HG2 LYS A 157       3.687  -2.866  16.698  1.00 41.75           H  
ATOM   2523  HG3 LYS A 157       3.339  -2.809  14.956  1.00 41.75           H  
ATOM   2524  CD  LYS A 157       5.355  -3.427  15.435  1.00 41.75           C  
ATOM   2525  HD2 LYS A 157       6.153  -3.116  16.109  1.00 41.75           H  
ATOM   2526  HD3 LYS A 157       5.670  -3.230  14.410  1.00 41.75           H  
ATOM   2527  CE  LYS A 157       5.119  -4.932  15.605  1.00 41.75           C  
ATOM   2528  HE2 LYS A 157       4.941  -5.148  16.658  1.00 41.75           H  
ATOM   2529  HE3 LYS A 157       4.230  -5.206  15.037  1.00 41.75           H  
ATOM   2530  NZ  LYS A 157       6.273  -5.712  15.096  1.00 41.75           N  
ATOM   2531  HZ1 LYS A 157       7.155  -5.407  15.484  1.00 41.75           H  
ATOM   2532  HZ2 LYS A 157       6.149  -6.706  15.224  1.00 41.75           H  
ATOM   2533  HZ3 LYS A 157       6.322  -5.584  14.095  1.00 41.75           H  
ATOM   2534  N   ASP A 158       3.119   1.970  17.173  1.00 38.56           N  
ATOM   2535  H   ASP A 158       2.204   1.647  17.455  1.00 38.56           H  
ATOM   2536  CA  ASP A 158       3.879   2.793  18.106  1.00 38.56           C  
ATOM   2537  HA  ASP A 158       4.596   3.412  17.566  1.00 38.56           H  
ATOM   2538  C   ASP A 158       4.655   1.783  18.956  1.00 38.56           C  
ATOM   2539  CB  ASP A 158       2.975   3.715  18.945  1.00 38.56           C  
ATOM   2540  HB2 ASP A 158       2.092   3.164  19.269  1.00 38.56           H  
ATOM   2541  HB3 ASP A 158       3.526   4.015  19.837  1.00 38.56           H  
ATOM   2542  O   ASP A 158       4.091   1.112  19.815  1.00 38.56           O  
ATOM   2543  CG  ASP A 158       2.552   4.997  18.215  1.00 38.56           C  
ATOM   2544  OD1 ASP A 158       3.252   5.433  17.282  1.00 38.56           O  
ATOM   2545  OD2 ASP A 158       1.479   5.553  18.555  1.00 38.56           O  
ATOM   2546  N   THR A 159       5.936   1.590  18.644  1.00 39.13           N  
ATOM   2547  H   THR A 159       6.339   2.154  17.909  1.00 39.13           H  
ATOM   2548  CA  THR A 159       6.809   0.559  19.236  1.00 39.13           C  
ATOM   2549  HA  THR A 159       6.456  -0.426  18.932  1.00 39.13           H  
ATOM   2550  C   THR A 159       6.830   0.564  20.764  1.00 39.13           C  
ATOM   2551  CB  THR A 159       8.260   0.747  18.755  1.00 39.13           C  
ATOM   2552  HB  THR A 159       8.948   0.295  19.468  1.00 39.13           H  
ATOM   2553  O   THR A 159       7.137  -0.459  21.367  1.00 39.13           O  
ATOM   2554  CG2 THR A 159       8.495   0.099  17.394  1.00 39.13           C  
ATOM   2555 HG21 THR A 159       8.301  -0.971  17.460  1.00 39.13           H  
ATOM   2556 HG22 THR A 159       7.831   0.541  16.651  1.00 39.13           H  
ATOM   2557 HG23 THR A 159       9.530   0.249  17.087  1.00 39.13           H  
ATOM   2558  OG1 THR A 159       8.559   2.121  18.620  1.00 39.13           O  
ATOM   2559  HG1 THR A 159       9.461   2.197  18.301  1.00 39.13           H  
ATOM   2560  N   SER A 160       6.512   1.692  21.400  1.00 39.93           N  
ATOM   2561  H   SER A 160       6.229   2.483  20.839  1.00 39.93           H  
ATOM   2562  CA  SER A 160       6.576   1.846  22.855  1.00 39.93           C  
ATOM   2563  HA  SER A 160       7.499   1.387  23.210  1.00 39.93           H  
ATOM   2564  C   SER A 160       5.427   1.180  23.617  1.00 39.93           C  
ATOM   2565  CB  SER A 160       6.627   3.333  23.210  1.00 39.93           C  
ATOM   2566  HB2 SER A 160       6.675   3.441  24.294  1.00 39.93           H  
ATOM   2567  HB3 SER A 160       7.528   3.770  22.779  1.00 39.93           H  
ATOM   2568  O   SER A 160       5.649   0.634  24.696  1.00 39.93           O  
ATOM   2569  OG  SER A 160       5.488   4.022  22.716  1.00 39.93           O  
ATOM   2570  HG  SER A 160       5.786   4.696  22.101  1.00 39.93           H  
ATOM   2571  N   LYS A 161       4.192   1.241  23.109  1.00 39.03           N  
ATOM   2572  H   LYS A 161       4.084   1.617  22.178  1.00 39.03           H  
ATOM   2573  CA  LYS A 161       3.008   0.677  23.770  1.00 39.03           C  
ATOM   2574  HA  LYS A 161       3.325   0.028  24.587  1.00 39.03           H  
ATOM   2575  C   LYS A 161       2.274  -0.193  22.768  1.00 39.03           C  
ATOM   2576  CB  LYS A 161       2.106   1.785  24.347  1.00 39.03           C  
ATOM   2577  HB2 LYS A 161       1.127   1.353  24.558  1.00 39.03           H  
ATOM   2578  HB3 LYS A 161       1.979   2.580  23.612  1.00 39.03           H  
ATOM   2579  O   LYS A 161       1.898   0.290  21.707  1.00 39.03           O  
ATOM   2580  CG  LYS A 161       2.681   2.356  25.653  1.00 39.03           C  
ATOM   2581  HG2 LYS A 161       2.890   1.528  26.331  1.00 39.03           H  
ATOM   2582  HG3 LYS A 161       3.615   2.876  25.441  1.00 39.03           H  
ATOM   2583  CD  LYS A 161       1.705   3.319  26.342  1.00 39.03           C  
ATOM   2584  HD2 LYS A 161       0.757   2.804  26.499  1.00 39.03           H  
ATOM   2585  HD3 LYS A 161       1.547   4.192  25.708  1.00 39.03           H  
ATOM   2586  CE  LYS A 161       2.305   3.735  27.691  1.00 39.03           C  
ATOM   2587  HE2 LYS A 161       3.184   4.353  27.508  1.00 39.03           H  
ATOM   2588  HE3 LYS A 161       2.647   2.833  28.199  1.00 39.03           H  
ATOM   2589  NZ  LYS A 161       1.322   4.440  28.548  1.00 39.03           N  
ATOM   2590  HZ1 LYS A 161       0.551   3.820  28.753  1.00 39.03           H  
ATOM   2591  HZ2 LYS A 161       0.969   5.264  28.084  1.00 39.03           H  
ATOM   2592  HZ3 LYS A 161       1.752   4.684  29.429  1.00 39.03           H  
ATOM   2593  N   GLY A 162       2.073  -1.467  23.122  1.00 41.71           N  
ATOM   2594  H   GLY A 162       2.446  -1.779  24.008  1.00 41.71           H  
ATOM   2595  CA  GLY A 162       1.321  -2.424  22.309  1.00 41.71           C  
ATOM   2596  HA2 GLY A 162       1.939  -2.728  21.463  1.00 41.71           H  
ATOM   2597  HA3 GLY A 162       1.079  -3.308  22.899  1.00 41.71           H  
ATOM   2598  C   GLY A 162       0.019  -1.819  21.781  1.00 41.71           C  
ATOM   2599  O   GLY A 162      -0.569  -0.949  22.425  1.00 41.71           O  
ATOM   2600  N   CYS A 163      -0.407  -2.245  20.592  1.00 44.70           N  
ATOM   2601  H   CYS A 163       0.102  -2.980  20.122  1.00 44.70           H  
ATOM   2602  CA  CYS A 163      -1.609  -1.719  19.954  1.00 44.70           C  
ATOM   2603  HA  CYS A 163      -1.444  -0.684  19.654  1.00 44.70           H  
ATOM   2604  C   CYS A 163      -2.803  -1.793  20.917  1.00 44.70           C  
ATOM   2605  CB  CYS A 163      -1.906  -2.569  18.724  1.00 44.70           C  
ATOM   2606  HB2 CYS A 163      -1.083  -2.518  18.011  1.00 44.70           H  
ATOM   2607  HB3 CYS A 163      -2.013  -3.592  19.086  1.00 44.70           H  
ATOM   2608  O   CYS A 163      -3.313  -2.871  21.192  1.00 44.70           O  
ATOM   2609  SG  CYS A 163      -3.457  -2.167  17.900  1.00 44.70           S  
ATOM   2610  N   SER A 164      -3.292  -0.657  21.408  1.00 45.04           N  
ATOM   2611  H   SER A 164      -2.815   0.213  21.220  1.00 45.04           H  
ATOM   2612  CA  SER A 164      -4.422  -0.629  22.346  1.00 45.04           C  
ATOM   2613  HA  SER A 164      -4.185  -1.262  23.201  1.00 45.04           H  
ATOM   2614  C   SER A 164      -5.719  -1.168  21.737  1.00 45.04           C  
ATOM   2615  CB  SER A 164      -4.628   0.801  22.849  1.00 45.04           C  
ATOM   2616  HB2 SER A 164      -5.560   0.865  23.412  1.00 45.04           H  
ATOM   2617  HB3 SER A 164      -3.803   1.056  23.514  1.00 45.04           H  
ATOM   2618  O   SER A 164      -6.548  -1.712  22.453  1.00 45.04           O  
ATOM   2619  OG  SER A 164      -4.642   1.725  21.771  1.00 45.04           O  
ATOM   2620  HG  SER A 164      -5.548   1.822  21.471  1.00 45.04           H  
ATOM   2621  N   ASN A 165      -5.888  -1.046  20.416  1.00 44.38           N  
ATOM   2622  H   ASN A 165      -5.172  -0.564  19.892  1.00 44.38           H  
ATOM   2623  CA  ASN A 165      -7.030  -1.614  19.691  1.00 44.38           C  
ATOM   2624  HA  ASN A 165      -7.934  -1.490  20.288  1.00 44.38           H  
ATOM   2625  C   ASN A 165      -6.906  -3.120  19.436  1.00 44.38           C  
ATOM   2626  CB  ASN A 165      -7.200  -0.875  18.350  1.00 44.38           C  
ATOM   2627  HB2 ASN A 165      -7.577  -1.577  17.606  1.00 44.38           H  
ATOM   2628  HB3 ASN A 165      -6.248  -0.488  17.986  1.00 44.38           H  
ATOM   2629  O   ASN A 165      -7.894  -3.775  19.117  1.00 44.38           O  
ATOM   2630  CG  ASN A 165      -8.200   0.257  18.432  1.00 44.38           C  
ATOM   2631  ND2 ASN A 165      -8.751   0.667  17.316  1.00 44.38           N  
ATOM   2632 HD21 ASN A 165      -8.567   0.190  16.445  1.00 44.38           H  
ATOM   2633 HD22 ASN A 165      -9.473   1.365  17.428  1.00 44.38           H  
ATOM   2634  OD1 ASN A 165      -8.491   0.801  19.480  1.00 44.38           O  
ATOM   2635  N   CYS A 166      -5.697  -3.666  19.527  1.00 42.98           N  
ATOM   2636  H   CYS A 166      -4.938  -3.107  19.892  1.00 42.98           H  
ATOM   2637  CA  CYS A 166      -5.415  -5.061  19.275  1.00 42.98           C  
ATOM   2638  HA  CYS A 166      -6.325  -5.573  18.960  1.00 42.98           H  
ATOM   2639  C   CYS A 166      -4.933  -5.683  20.583  1.00 42.98           C  
ATOM   2640  CB  CYS A 166      -4.367  -5.240  18.160  1.00 42.98           C  
ATOM   2641  HB2 CYS A 166      -4.661  -6.111  17.574  1.00 42.98           H  
ATOM   2642  HB3 CYS A 166      -3.411  -5.501  18.614  1.00 42.98           H  
ATOM   2643  O   CYS A 166      -3.742  -5.691  20.873  1.00 42.98           O  
ATOM   2644  SG  CYS A 166      -3.982  -3.917  16.990  1.00 42.98           S  
ATOM   2645  N   ASN A 167      -5.828  -6.309  21.344  1.00 41.82           N  
ATOM   2646  H   ASN A 167      -6.813  -6.184  21.162  1.00 41.82           H  
ATOM   2647  CA  ASN A 167      -5.394  -7.178  22.448  1.00 41.82           C  
ATOM   2648  HA  ASN A 167      -4.787  -6.589  23.135  1.00 41.82           H  
ATOM   2649  C   ASN A 167      -4.480  -8.336  21.982  1.00 41.82           C  
ATOM   2650  CB  ASN A 167      -6.631  -7.716  23.194  1.00 41.82           C  
ATOM   2651  HB2 ASN A 167      -7.456  -7.879  22.501  1.00 41.82           H  
ATOM   2652  HB3 ASN A 167      -6.383  -8.676  23.646  1.00 41.82           H  
ATOM   2653  O   ASN A 167      -3.875  -9.018  22.807  1.00 41.82           O  
ATOM   2654  CG  ASN A 167      -7.094  -6.825  24.333  1.00 41.82           C  
ATOM   2655  ND2 ASN A 167      -8.205  -7.154  24.946  1.00 41.82           N  
ATOM   2656 HD21 ASN A 167      -8.740  -7.966  24.674  1.00 41.82           H  
ATOM   2657 HD22 ASN A 167      -8.489  -6.538  25.694  1.00 41.82           H  
ATOM   2658  OD1 ASN A 167      -6.471  -5.850  24.707  1.00 41.82           O  
ATOM   2659  N   ASN A 168      -4.361  -8.586  20.671  1.00 42.44           N  
ATOM   2660  H   ASN A 168      -4.841  -7.972  20.028  1.00 42.44           H  
ATOM   2661  CA  ASN A 168      -3.404  -9.547  20.137  1.00 42.44           C  
ATOM   2662  HA  ASN A 168      -3.437 -10.448  20.749  1.00 42.44           H  
ATOM   2663  C   ASN A 168      -1.979  -8.999  20.219  1.00 42.44           C  
ATOM   2664  CB  ASN A 168      -3.766  -9.923  18.688  1.00 42.44           C  
ATOM   2665  HB2 ASN A 168      -2.876 -10.289  18.176  1.00 42.44           H  
ATOM   2666  HB3 ASN A 168      -4.117  -9.044  18.148  1.00 42.44           H  
ATOM   2667  O   ASN A 168      -1.639  -8.049  19.519  1.00 42.44           O  
ATOM   2668  CG  ASN A 168      -4.796 -11.030  18.604  1.00 42.44           C  
ATOM   2669  ND2 ASN A 168      -5.391 -11.224  17.454  1.00 42.44           N  
ATOM   2670 HD21 ASN A 168      -6.160 -11.878  17.480  1.00 42.44           H  
ATOM   2671 HD22 ASN A 168      -5.113 -10.686  16.646  1.00 42.44           H  
ATOM   2672  OD1 ASN A 168      -5.096 -11.736  19.549  1.00 42.44           O  
ATOM   2673  N   LYS A 169      -1.121  -9.680  20.989  1.00 41.93           N  
ATOM   2674  H   LYS A 169      -1.520 -10.384  21.594  1.00 41.93           H  
ATOM   2675  CA  LYS A 169       0.344  -9.494  20.999  1.00 41.93           C  
ATOM   2676  HA  LYS A 169       0.594  -8.558  21.499  1.00 41.93           H  
ATOM   2677  C   LYS A 169       0.940  -9.408  19.586  1.00 41.93           C  
ATOM   2678  CB  LYS A 169       0.999 -10.680  21.730  1.00 41.93           C  
ATOM   2679  HB2 LYS A 169       0.579 -11.613  21.354  1.00 41.93           H  
ATOM   2680  HB3 LYS A 169       2.064 -10.679  21.498  1.00 41.93           H  
ATOM   2681  O   LYS A 169       1.820  -8.594  19.329  1.00 41.93           O  
ATOM   2682  CG  LYS A 169       0.856 -10.631  23.257  1.00 41.93           C  
ATOM   2683  HG2 LYS A 169      -0.199 -10.612  23.532  1.00 41.93           H  
ATOM   2684  HG3 LYS A 169       1.336  -9.726  23.629  1.00 41.93           H  
ATOM   2685  CD  LYS A 169       1.528 -11.862  23.888  1.00 41.93           C  
ATOM   2686  HD2 LYS A 169       0.987 -12.757  23.579  1.00 41.93           H  
ATOM   2687  HD3 LYS A 169       2.556 -11.930  23.533  1.00 41.93           H  
ATOM   2688  CE  LYS A 169       1.528 -11.762  25.419  1.00 41.93           C  
ATOM   2689  HE2 LYS A 169       2.079 -10.865  25.706  1.00 41.93           H  
ATOM   2690  HE3 LYS A 169       0.500 -11.642  25.761  1.00 41.93           H  
ATOM   2691  NZ  LYS A 169       2.141 -12.959  26.053  1.00 41.93           N  
ATOM   2692  HZ1 LYS A 169       2.144 -12.865  27.058  1.00 41.93           H  
ATOM   2693  HZ2 LYS A 169       3.096 -13.080  25.748  1.00 41.93           H  
ATOM   2694  HZ3 LYS A 169       1.620 -13.793  25.821  1.00 41.93           H  
ATOM   2695  N   SER A 170       0.453 -10.247  18.676  1.00 46.75           N  
ATOM   2696  H   SER A 170      -0.243 -10.918  18.967  1.00 46.75           H  
ATOM   2697  CA  SER A 170       0.802 -10.293  17.257  1.00 46.75           C  
ATOM   2698  HA  SER A 170       1.793  -9.863  17.109  1.00 46.75           H  
ATOM   2699  C   SER A 170      -0.190  -9.466  16.429  1.00 46.75           C  
ATOM   2700  CB  SER A 170       0.851 -11.762  16.805  1.00 46.75           C  
ATOM   2701  HB2 SER A 170       1.707 -12.252  17.269  1.00 46.75           H  
ATOM   2702  HB3 SER A 170       0.980 -11.800  15.723  1.00 46.75           H  
ATOM   2703  O   SER A 170      -0.926 -10.001  15.607  1.00 46.75           O  
ATOM   2704  OG  SER A 170      -0.335 -12.441  17.200  1.00 46.75           O  
ATOM   2705  HG  SER A 170      -0.560 -13.120  16.559  1.00 46.75           H  
ATOM   2706  N   CYS A 171      -0.270  -8.148  16.651  1.00 49.06           N  
ATOM   2707  H   CYS A 171       0.256  -7.744  17.413  1.00 49.06           H  
ATOM   2708  CA  CYS A 171      -1.216  -7.288  15.912  1.00 49.06           C  
ATOM   2709  HA  CYS A 171      -2.236  -7.563  16.182  1.00 49.06           H  
ATOM   2710  C   CYS A 171      -1.072  -7.434  14.393  1.00 49.06           C  
ATOM   2711  CB  CYS A 171      -0.978  -5.814  16.250  1.00 49.06           C  
ATOM   2712  HB2 CYS A 171      -1.827  -5.234  15.888  1.00 49.06           H  
ATOM   2713  HB3 CYS A 171      -0.087  -5.453  15.737  1.00 49.06           H  
ATOM   2714  O   CYS A 171      -2.054  -7.418  13.659  1.00 49.06           O  
ATOM   2715  SG  CYS A 171      -0.758  -5.551  18.023  1.00 49.06           S  
ATOM   2716  HG  CYS A 171      -1.564  -6.508  18.491  1.00 49.06           H  
ATOM   2717  N   ILE A 172       0.175  -7.590  13.954  1.00 50.27           N  
ATOM   2718  H   ILE A 172       0.913  -7.615  14.643  1.00 50.27           H  
ATOM   2719  CA  ILE A 172       0.528  -7.942  12.591  1.00 50.27           C  
ATOM   2720  HA  ILE A 172      -0.378  -8.034  11.993  1.00 50.27           H  
ATOM   2721  C   ILE A 172       1.178  -9.324  12.661  1.00 50.27           C  
ATOM   2722  CB  ILE A 172       1.415  -6.854  11.938  1.00 50.27           C  
ATOM   2723  HB  ILE A 172       2.425  -6.931  12.341  1.00 50.27           H  
ATOM   2724  O   ILE A 172       2.402  -9.453  12.718  1.00 50.27           O  
ATOM   2725  CG1 ILE A 172       0.918  -5.413  12.210  1.00 50.27           C  
ATOM   2726 HG12 ILE A 172       0.877  -5.240  13.285  1.00 50.27           H  
ATOM   2727 HG13 ILE A 172      -0.090  -5.293  11.812  1.00 50.27           H  
ATOM   2728  CG2 ILE A 172       1.443  -7.127  10.427  1.00 50.27           C  
ATOM   2729 HG21 ILE A 172       2.152  -6.462   9.933  1.00 50.27           H  
ATOM   2730 HG22 ILE A 172       0.454  -6.961   9.999  1.00 50.27           H  
ATOM   2731 HG23 ILE A 172       1.722  -8.162  10.229  1.00 50.27           H  
ATOM   2732  CD1 ILE A 172       1.826  -4.316  11.635  1.00 50.27           C  
ATOM   2733 HD11 ILE A 172       1.477  -3.343  11.980  1.00 50.27           H  
ATOM   2734 HD12 ILE A 172       2.851  -4.465  11.975  1.00 50.27           H  
ATOM   2735 HD13 ILE A 172       1.795  -4.322  10.545  1.00 50.27           H  
ATOM   2736  N   GLU A 173       0.357 -10.375  12.732  1.00 50.58           N  
ATOM   2737  H   GLU A 173      -0.640 -10.219  12.786  1.00 50.58           H  
ATOM   2738  CA  GLU A 173       0.829 -11.700  12.332  1.00 50.58           C  
ATOM   2739  HA  GLU A 173       1.656 -11.996  12.976  1.00 50.58           H  
ATOM   2740  C   GLU A 173       1.354 -11.571  10.907  1.00 50.58           C  
ATOM   2741  CB  GLU A 173      -0.269 -12.777  12.417  1.00 50.58           C  
ATOM   2742  HB2 GLU A 173       0.047 -13.651  11.849  1.00 50.58           H  
ATOM   2743  HB3 GLU A 173      -1.199 -12.394  11.997  1.00 50.58           H  
ATOM   2744  O   GLU A 173       0.644 -11.105  10.017  1.00 50.58           O  
ATOM   2745  CG  GLU A 173      -0.473 -13.193  13.877  1.00 50.58           C  
ATOM   2746  HG2 GLU A 173       0.486 -13.523  14.277  1.00 50.58           H  
ATOM   2747  HG3 GLU A 173      -0.791 -12.311  14.433  1.00 50.58           H  
ATOM   2748  CD  GLU A 173      -1.511 -14.294  14.121  1.00 50.58           C  
ATOM   2749  OE1 GLU A 173      -1.595 -14.694  15.306  1.00 50.58           O  
ATOM   2750  OE2 GLU A 173      -2.253 -14.673  13.189  1.00 50.58           O  
ATOM   2751  N   ASN A 174       2.613 -11.956  10.713  1.00 57.17           N  
ATOM   2752  H   ASN A 174       3.120 -12.351  11.493  1.00 57.17           H  
ATOM   2753  CA  ASN A 174       3.296 -11.886   9.430  1.00 57.17           C  
ATOM   2754  HA  ASN A 174       4.277 -12.336   9.582  1.00 57.17           H  
ATOM   2755  C   ASN A 174       3.568 -10.466   8.901  1.00 57.17           C  
ATOM   2756  CB  ASN A 174       2.569 -12.761   8.409  1.00 57.17           C  
ATOM   2757  HB2 ASN A 174       3.288 -12.938   7.609  1.00 57.17           H  
ATOM   2758  HB3 ASN A 174       1.709 -12.233   7.997  1.00 57.17           H  
ATOM   2759  O   ASN A 174       3.409 -10.206   7.711  1.00 57.17           O  
ATOM   2760  CG  ASN A 174       2.147 -14.110   8.932  1.00 57.17           C  
ATOM   2761  ND2 ASN A 174       0.867 -14.388   8.924  1.00 57.17           N  
ATOM   2762 HD21 ASN A 174       0.585 -15.252   9.366  1.00 57.17           H  
ATOM   2763 HD22 ASN A 174       0.209 -13.669   8.661  1.00 57.17           H  
ATOM   2764  OD1 ASN A 174       2.955 -14.900   9.382  1.00 57.17           O  
ATOM   2765  N   GLU A 175       4.046  -9.549   9.748  1.00 65.20           N  
ATOM   2766  H   GLU A 175       4.051  -9.757  10.737  1.00 65.20           H  
ATOM   2767  CA  GLU A 175       4.478  -8.211   9.302  1.00 65.20           C  
ATOM   2768  HA  GLU A 175       3.604  -7.676   8.931  1.00 65.20           H  
ATOM   2769  C   GLU A 175       5.476  -8.249   8.135  1.00 65.20           C  
ATOM   2770  CB  GLU A 175       5.070  -7.443  10.494  1.00 65.20           C  
ATOM   2771  HB2 GLU A 175       4.367  -7.495  11.325  1.00 65.20           H  
ATOM   2772  HB3 GLU A 175       6.006  -7.908  10.804  1.00 65.20           H  
ATOM   2773  O   GLU A 175       5.432  -7.408   7.238  1.00 65.20           O  
ATOM   2774  CG  GLU A 175       5.316  -5.971  10.137  1.00 65.20           C  
ATOM   2775  HG2 GLU A 175       6.128  -5.906   9.413  1.00 65.20           H  
ATOM   2776  HG3 GLU A 175       4.419  -5.572   9.663  1.00 65.20           H  
ATOM   2777  CD  GLU A 175       5.664  -5.081  11.333  1.00 65.20           C  
ATOM   2778  OE1 GLU A 175       5.631  -3.847  11.114  1.00 65.20           O  
ATOM   2779  OE2 GLU A 175       5.912  -5.588  12.454  1.00 65.20           O  
ATOM   2780  N   GLU A 176       6.322  -9.273   8.096  1.00 64.46           N  
ATOM   2781  H   GLU A 176       6.329  -9.919   8.872  1.00 64.46           H  
ATOM   2782  CA  GLU A 176       7.287  -9.482   7.019  1.00 64.46           C  
ATOM   2783  HA  GLU A 176       7.819  -8.548   6.836  1.00 64.46           H  
ATOM   2784  C   GLU A 176       6.648  -9.903   5.684  1.00 64.46           C  
ATOM   2785  CB  GLU A 176       8.304 -10.530   7.467  1.00 64.46           C  
ATOM   2786  HB2 GLU A 176       7.800 -11.491   7.569  1.00 64.46           H  
ATOM   2787  HB3 GLU A 176       9.061 -10.603   6.687  1.00 64.46           H  
ATOM   2788  O   GLU A 176       7.302  -9.836   4.646  1.00 64.46           O  
ATOM   2789  CG  GLU A 176       8.995 -10.174   8.796  1.00 64.46           C  
ATOM   2790  HG2 GLU A 176       9.339  -9.141   8.744  1.00 64.46           H  
ATOM   2791  HG3 GLU A 176       8.276 -10.259   9.611  1.00 64.46           H  
ATOM   2792  CD  GLU A 176      10.188 -11.089   9.080  1.00 64.46           C  
ATOM   2793  OE1 GLU A 176      11.036 -10.728   9.913  1.00 64.46           O  
ATOM   2794  OE2 GLU A 176      10.257 -12.153   8.428  1.00 64.46           O  
ATOM   2795  N   LEU A 177       5.375 -10.314   5.683  1.00 66.27           N  
ATOM   2796  H   LEU A 177       4.869 -10.305   6.557  1.00 66.27           H  
ATOM   2797  CA  LEU A 177       4.617 -10.637   4.470  1.00 66.27           C  
ATOM   2798  HA  LEU A 177       5.309 -11.000   3.710  1.00 66.27           H  
ATOM   2799  C   LEU A 177       3.912  -9.419   3.864  1.00 66.27           C  
ATOM   2800  CB  LEU A 177       3.610 -11.763   4.738  1.00 66.27           C  
ATOM   2801  HB2 LEU A 177       3.039 -11.922   3.823  1.00 66.27           H  
ATOM   2802  HB3 LEU A 177       2.907 -11.442   5.506  1.00 66.27           H  
ATOM   2803  O   LEU A 177       3.512  -9.467   2.703  1.00 66.27           O  
ATOM   2804  CG  LEU A 177       4.232 -13.108   5.148  1.00 66.27           C  
ATOM   2805  HG  LEU A 177       4.729 -13.003   6.112  1.00 66.27           H  
ATOM   2806  CD1 LEU A 177       3.106 -14.143   5.265  1.00 66.27           C  
ATOM   2807 HD11 LEU A 177       3.501 -15.087   5.641  1.00 66.27           H  
ATOM   2808 HD12 LEU A 177       2.639 -14.291   4.291  1.00 66.27           H  
ATOM   2809 HD13 LEU A 177       2.312 -13.793   5.925  1.00 66.27           H  
ATOM   2810  CD2 LEU A 177       5.294 -13.605   4.167  1.00 66.27           C  
ATOM   2811 HD21 LEU A 177       5.502 -14.661   4.338  1.00 66.27           H  
ATOM   2812 HD22 LEU A 177       6.213 -13.038   4.314  1.00 66.27           H  
ATOM   2813 HD23 LEU A 177       4.964 -13.451   3.139  1.00 66.27           H  
ATOM   2814  N   ILE A 178       3.793  -8.314   4.607  1.00 76.63           N  
ATOM   2815  H   ILE A 178       4.177  -8.332   5.541  1.00 76.63           H  
ATOM   2816  CA  ILE A 178       3.115  -7.092   4.153  1.00 76.63           C  
ATOM   2817  HA  ILE A 178       2.071  -7.342   3.964  1.00 76.63           H  
ATOM   2818  C   ILE A 178       3.654  -6.577   2.808  1.00 76.63           C  
ATOM   2819  CB  ILE A 178       3.163  -6.017   5.262  1.00 76.63           C  
ATOM   2820  HB  ILE A 178       4.196  -5.887   5.586  1.00 76.63           H  
ATOM   2821  O   ILE A 178       2.833  -6.306   1.929  1.00 76.63           O  
ATOM   2822  CG1 ILE A 178       2.378  -6.441   6.522  1.00 76.63           C  
ATOM   2823 HG12 ILE A 178       2.554  -5.708   7.309  1.00 76.63           H  
ATOM   2824 HG13 ILE A 178       2.766  -7.396   6.876  1.00 76.63           H  
ATOM   2825  CG2 ILE A 178       2.705  -4.639   4.775  1.00 76.63           C  
ATOM   2826 HG21 ILE A 178       1.709  -4.702   4.337  1.00 76.63           H  
ATOM   2827 HG22 ILE A 178       3.399  -4.244   4.033  1.00 76.63           H  
ATOM   2828 HG23 ILE A 178       2.697  -3.970   5.634  1.00 76.63           H  
ATOM   2829  CD1 ILE A 178       0.868  -6.600   6.341  1.00 76.63           C  
ATOM   2830 HD11 ILE A 178       0.440  -6.963   7.275  1.00 76.63           H  
ATOM   2831 HD12 ILE A 178       0.647  -7.340   5.571  1.00 76.63           H  
ATOM   2832 HD13 ILE A 178       0.415  -5.643   6.082  1.00 76.63           H  
ATOM   2833  N   PRO A 179       4.982  -6.484   2.579  1.00 75.25           N  
ATOM   2834  CA  PRO A 179       5.510  -6.058   1.283  1.00 75.25           C  
ATOM   2835  HA  PRO A 179       5.155  -5.052   1.060  1.00 75.25           H  
ATOM   2836  C   PRO A 179       5.113  -6.998   0.139  1.00 75.25           C  
ATOM   2837  CB  PRO A 179       7.029  -6.030   1.463  1.00 75.25           C  
ATOM   2838  HB2 PRO A 179       7.500  -5.243   0.874  1.00 75.25           H  
ATOM   2839  HB3 PRO A 179       7.434  -7.010   1.214  1.00 75.25           H  
ATOM   2840  O   PRO A 179       4.848  -6.544  -0.967  1.00 75.25           O  
ATOM   2841  CG  PRO A 179       7.225  -5.827   2.958  1.00 75.25           C  
ATOM   2842  HG2 PRO A 179       7.076  -4.779   3.217  1.00 75.25           H  
ATOM   2843  HG3 PRO A 179       8.198  -6.183   3.295  1.00 75.25           H  
ATOM   2844  CD  PRO A 179       6.086  -6.671   3.515  1.00 75.25           C  
ATOM   2845  HD2 PRO A 179       6.380  -7.720   3.519  1.00 75.25           H  
ATOM   2846  HD3 PRO A 179       5.861  -6.345   4.530  1.00 75.25           H  
ATOM   2847  N   TYR A 180       5.005  -8.301   0.406  1.00 70.82           N  
ATOM   2848  H   TYR A 180       5.162  -8.626   1.349  1.00 70.82           H  
ATOM   2849  CA  TYR A 180       4.618  -9.278  -0.606  1.00 70.82           C  
ATOM   2850  HA  TYR A 180       5.135  -9.044  -1.536  1.00 70.82           H  
ATOM   2851  C   TYR A 180       3.113  -9.257  -0.896  1.00 70.82           C  
ATOM   2852  CB  TYR A 180       5.044 -10.675  -0.174  1.00 70.82           C  
ATOM   2853  HB2 TYR A 180       4.499 -10.960   0.726  1.00 70.82           H  
ATOM   2854  HB3 TYR A 180       4.759 -11.336  -0.992  1.00 70.82           H  
ATOM   2855  O   TYR A 180       2.713  -9.429  -2.042  1.00 70.82           O  
ATOM   2856  CG  TYR A 180       6.519 -10.890   0.056  1.00 70.82           C  
ATOM   2857  CD1 TYR A 180       7.335 -11.297  -1.015  1.00 70.82           C  
ATOM   2858  HD1 TYR A 180       6.917 -11.404  -2.005  1.00 70.82           H  
ATOM   2859  CD2 TYR A 180       7.073 -10.714   1.336  1.00 70.82           C  
ATOM   2860  HD2 TYR A 180       6.457 -10.362   2.150  1.00 70.82           H  
ATOM   2861  CE1 TYR A 180       8.702 -11.542  -0.801  1.00 70.82           C  
ATOM   2862  HE1 TYR A 180       9.341 -11.802  -1.632  1.00 70.82           H  
ATOM   2863  CE2 TYR A 180       8.436 -10.971   1.561  1.00 70.82           C  
ATOM   2864  HE2 TYR A 180       8.849 -10.830   2.549  1.00 70.82           H  
ATOM   2865  OH  TYR A 180      10.564 -11.668   0.706  1.00 70.82           O  
ATOM   2866  HH  TYR A 180      10.843 -11.301   1.548  1.00 70.82           H  
ATOM   2867  CZ  TYR A 180       9.250 -11.396   0.490  1.00 70.82           C  
ATOM   2868  N   PHE A 181       2.266  -8.999   0.106  1.00 75.24           N  
ATOM   2869  H   PHE A 181       2.632  -8.936   1.045  1.00 75.24           H  
ATOM   2870  CA  PHE A 181       0.838  -8.751  -0.121  1.00 75.24           C  
ATOM   2871  HA  PHE A 181       0.421  -9.560  -0.719  1.00 75.24           H  
ATOM   2872  C   PHE A 181       0.602  -7.466  -0.917  1.00 75.24           C  
ATOM   2873  CB  PHE A 181       0.106  -8.668   1.222  1.00 75.24           C  
ATOM   2874  HB2 PHE A 181       0.607  -7.914   1.828  1.00 75.24           H  
ATOM   2875  HB3 PHE A 181      -0.914  -8.328   1.043  1.00 75.24           H  
ATOM   2876  O   PHE A 181      -0.257  -7.433  -1.794  1.00 75.24           O  
ATOM   2877  CG  PHE A 181       0.032  -9.950   2.024  1.00 75.24           C  
ATOM   2878  CD1 PHE A 181      -0.146 -11.195   1.392  1.00 75.24           C  
ATOM   2879  HD1 PHE A 181      -0.244 -11.269   0.319  1.00 75.24           H  
ATOM   2880  CD2 PHE A 181       0.154  -9.892   3.424  1.00 75.24           C  
ATOM   2881  HD2 PHE A 181       0.286  -8.941   3.918  1.00 75.24           H  
ATOM   2882  CE1 PHE A 181      -0.137 -12.371   2.157  1.00 75.24           C  
ATOM   2883  HE1 PHE A 181      -0.175 -13.330   1.662  1.00 75.24           H  
ATOM   2884  CE2 PHE A 181       0.109 -11.067   4.191  1.00 75.24           C  
ATOM   2885  HE2 PHE A 181       0.206 -11.015   5.265  1.00 75.24           H  
ATOM   2886  CZ  PHE A 181      -0.028 -12.309   3.555  1.00 75.24           C  
ATOM   2887  HZ  PHE A 181      -0.013 -13.214   4.144  1.00 75.24           H  
ATOM   2888  N   LEU A 182       1.390  -6.425  -0.647  1.00 81.39           N  
ATOM   2889  H   LEU A 182       2.047  -6.506   0.116  1.00 81.39           H  
ATOM   2890  CA  LEU A 182       1.409  -5.206  -1.450  1.00 81.39           C  
ATOM   2891  HA  LEU A 182       0.400  -4.796  -1.498  1.00 81.39           H  
ATOM   2892  C   LEU A 182       1.836  -5.487  -2.893  1.00 81.39           C  
ATOM   2893  CB  LEU A 182       2.357  -4.195  -0.790  1.00 81.39           C  
ATOM   2894  HB2 LEU A 182       2.846  -3.599  -1.561  1.00 81.39           H  
ATOM   2895  HB3 LEU A 182       3.145  -4.730  -0.259  1.00 81.39           H  
ATOM   2896  O   LEU A 182       1.154  -5.048  -3.813  1.00 81.39           O  
ATOM   2897  CG  LEU A 182       1.647  -3.244   0.175  1.00 81.39           C  
ATOM   2898  HG  LEU A 182       0.939  -3.793   0.795  1.00 81.39           H  
ATOM   2899  CD1 LEU A 182       2.681  -2.574   1.079  1.00 81.39           C  
ATOM   2900 HD11 LEU A 182       3.477  -2.143   0.473  1.00 81.39           H  
ATOM   2901 HD12 LEU A 182       2.222  -1.773   1.659  1.00 81.39           H  
ATOM   2902 HD13 LEU A 182       3.111  -3.318   1.750  1.00 81.39           H  
ATOM   2903  CD2 LEU A 182       0.916  -2.152  -0.597  1.00 81.39           C  
ATOM   2904 HD21 LEU A 182       0.179  -2.588  -1.271  1.00 81.39           H  
ATOM   2905 HD22 LEU A 182       0.398  -1.510   0.116  1.00 81.39           H  
ATOM   2906 HD23 LEU A 182       1.622  -1.560  -1.179  1.00 81.39           H  
ATOM   2907  N   LEU A 183       2.915  -6.252  -3.090  1.00 76.75           N  
ATOM   2908  H   LEU A 183       3.467  -6.517  -2.287  1.00 76.75           H  
ATOM   2909  CA  LEU A 183       3.406  -6.647  -4.414  1.00 76.75           C  
ATOM   2910  HA  LEU A 183       3.612  -5.747  -4.993  1.00 76.75           H  
ATOM   2911  C   LEU A 183       2.348  -7.438  -5.178  1.00 76.75           C  
ATOM   2912  CB  LEU A 183       4.692  -7.482  -4.238  1.00 76.75           C  
ATOM   2913  HB2 LEU A 183       5.394  -6.947  -3.599  1.00 76.75           H  
ATOM   2914  HB3 LEU A 183       4.431  -8.410  -3.728  1.00 76.75           H  
ATOM   2915  O   LEU A 183       2.132  -7.224  -6.367  1.00 76.75           O  
ATOM   2916  CG  LEU A 183       5.408  -7.846  -5.552  1.00 76.75           C  
ATOM   2917  HG  LEU A 183       4.709  -8.339  -6.228  1.00 76.75           H  
ATOM   2918  CD1 LEU A 183       5.997  -6.621  -6.244  1.00 76.75           C  
ATOM   2919 HD11 LEU A 183       5.198  -5.917  -6.479  1.00 76.75           H  
ATOM   2920 HD12 LEU A 183       6.738  -6.139  -5.606  1.00 76.75           H  
ATOM   2921 HD13 LEU A 183       6.475  -6.921  -7.176  1.00 76.75           H  
ATOM   2922  CD2 LEU A 183       6.553  -8.813  -5.260  1.00 76.75           C  
ATOM   2923 HD21 LEU A 183       7.053  -9.078  -6.191  1.00 76.75           H  
ATOM   2924 HD22 LEU A 183       6.162  -9.723  -4.803  1.00 76.75           H  
ATOM   2925 HD23 LEU A 183       7.277  -8.349  -4.590  1.00 76.75           H  
ATOM   2926  N   PHE A 184       1.651  -8.320  -4.472  1.00 72.43           N  
ATOM   2927  H   PHE A 184       1.923  -8.488  -3.514  1.00 72.43           H  
ATOM   2928  CA  PHE A 184       0.556  -9.095  -5.016  1.00 72.43           C  
ATOM   2929  HA  PHE A 184       0.898  -9.619  -5.909  1.00 72.43           H  
ATOM   2930  C   PHE A 184      -0.634  -8.222  -5.444  1.00 72.43           C  
ATOM   2931  CB  PHE A 184       0.157 -10.139  -3.975  1.00 72.43           C  
ATOM   2932  HB2 PHE A 184       0.983 -10.833  -3.822  1.00 72.43           H  
ATOM   2933  HB3 PHE A 184      -0.062  -9.655  -3.023  1.00 72.43           H  
ATOM   2934  O   PHE A 184      -1.187  -8.438  -6.511  1.00 72.43           O  
ATOM   2935  CG  PHE A 184      -1.051 -10.899  -4.428  1.00 72.43           C  
ATOM   2936  CD1 PHE A 184      -2.319 -10.520  -3.970  1.00 72.43           C  
ATOM   2937  HD1 PHE A 184      -2.424  -9.730  -3.240  1.00 72.43           H  
ATOM   2938  CD2 PHE A 184      -0.913 -11.848  -5.450  1.00 72.43           C  
ATOM   2939  HD2 PHE A 184       0.064 -12.068  -5.853  1.00 72.43           H  
ATOM   2940  CE1 PHE A 184      -3.452 -11.104  -4.541  1.00 72.43           C  
ATOM   2941  HE1 PHE A 184      -4.423 -10.727  -4.256  1.00 72.43           H  
ATOM   2942  CE2 PHE A 184      -2.049 -12.448  -6.004  1.00 72.43           C  
ATOM   2943  HE2 PHE A 184      -1.941 -13.128  -6.836  1.00 72.43           H  
ATOM   2944  CZ  PHE A 184      -3.318 -12.089  -5.539  1.00 72.43           C  
ATOM   2945  HZ  PHE A 184      -4.188 -12.511  -6.020  1.00 72.43           H  
ATOM   2946  N   LEU A 185      -1.030  -7.207  -4.672  1.00 76.48           N  
ATOM   2947  H   LEU A 185      -0.578  -7.054  -3.782  1.00 76.48           H  
ATOM   2948  CA  LEU A 185      -2.081  -6.290  -5.129  1.00 76.48           C  
ATOM   2949  HA  LEU A 185      -2.918  -6.870  -5.519  1.00 76.48           H  
ATOM   2950  C   LEU A 185      -1.610  -5.416  -6.296  1.00 76.48           C  
ATOM   2951  CB  LEU A 185      -2.576  -5.416  -3.969  1.00 76.48           C  
ATOM   2952  HB2 LEU A 185      -3.174  -4.610  -4.394  1.00 76.48           H  
ATOM   2953  HB3 LEU A 185      -1.717  -4.964  -3.473  1.00 76.48           H  
ATOM   2954  O   LEU A 185      -2.362  -5.170  -7.235  1.00 76.48           O  
ATOM   2955  CG  LEU A 185      -3.438  -6.148  -2.929  1.00 76.48           C  
ATOM   2956  HG  LEU A 185      -2.835  -6.890  -2.404  1.00 76.48           H  
ATOM   2957  CD1 LEU A 185      -3.933  -5.109  -1.922  1.00 76.48           C  
ATOM   2958 HD11 LEU A 185      -4.533  -4.356  -2.433  1.00 76.48           H  
ATOM   2959 HD12 LEU A 185      -4.552  -5.582  -1.159  1.00 76.48           H  
ATOM   2960 HD13 LEU A 185      -3.078  -4.619  -1.456  1.00 76.48           H  
ATOM   2961  CD2 LEU A 185      -4.660  -6.840  -3.539  1.00 76.48           C  
ATOM   2962 HD21 LEU A 185      -5.177  -6.155  -4.211  1.00 76.48           H  
ATOM   2963 HD22 LEU A 185      -4.346  -7.717  -4.106  1.00 76.48           H  
ATOM   2964 HD23 LEU A 185      -5.339  -7.169  -2.753  1.00 76.48           H  
ATOM   2965  N   LEU A 186      -0.366  -4.946  -6.248  1.00 79.10           N  
ATOM   2966  H   LEU A 186       0.203  -5.179  -5.447  1.00 79.10           H  
ATOM   2967  CA  LEU A 186       0.154  -3.977  -7.207  1.00 79.10           C  
ATOM   2968  HA  LEU A 186      -0.684  -3.375  -7.558  1.00 79.10           H  
ATOM   2969  C   LEU A 186       0.718  -4.600  -8.483  1.00 79.10           C  
ATOM   2970  CB  LEU A 186       1.148  -3.043  -6.497  1.00 79.10           C  
ATOM   2971  HB2 LEU A 186       1.852  -3.641  -5.919  1.00 79.10           H  
ATOM   2972  HB3 LEU A 186       1.721  -2.485  -7.238  1.00 79.10           H  
ATOM   2973  O   LEU A 186       0.985  -3.864  -9.423  1.00 79.10           O  
ATOM   2974  CG  LEU A 186       0.422  -2.041  -5.580  1.00 79.10           C  
ATOM   2975  HG  LEU A 186      -0.312  -2.562  -4.964  1.00 79.10           H  
ATOM   2976  CD1 LEU A 186       1.398  -1.343  -4.645  1.00 79.10           C  
ATOM   2977 HD11 LEU A 186       1.776  -2.093  -3.950  1.00 79.10           H  
ATOM   2978 HD12 LEU A 186       2.211  -0.893  -5.216  1.00 79.10           H  
ATOM   2979 HD13 LEU A 186       0.886  -0.571  -4.072  1.00 79.10           H  
ATOM   2980  CD2 LEU A 186      -0.289  -0.964  -6.401  1.00 79.10           C  
ATOM   2981 HD21 LEU A 186      -1.102  -1.393  -6.986  1.00 79.10           H  
ATOM   2982 HD22 LEU A 186       0.418  -0.478  -7.073  1.00 79.10           H  
ATOM   2983 HD23 LEU A 186      -0.724  -0.211  -5.745  1.00 79.10           H  
ATOM   2984  N   THR A 187       0.835  -5.924  -8.580  1.00 72.01           N  
ATOM   2985  H   THR A 187       0.578  -6.489  -7.783  1.00 72.01           H  
ATOM   2986  CA  THR A 187       1.404  -6.613  -9.757  1.00 72.01           C  
ATOM   2987  HA  THR A 187       2.424  -6.254  -9.901  1.00 72.01           H  
ATOM   2988  C   THR A 187       0.656  -6.295 -11.046  1.00 72.01           C  
ATOM   2989  CB  THR A 187       1.454  -8.146  -9.595  1.00 72.01           C  
ATOM   2990  HB  THR A 187       0.979  -8.628 -10.450  1.00 72.01           H  
ATOM   2991  O   THR A 187       1.265  -6.235 -12.109  1.00 72.01           O  
ATOM   2992  CG2 THR A 187       2.883  -8.661  -9.484  1.00 72.01           C  
ATOM   2993 HG21 THR A 187       3.392  -8.191  -8.643  1.00 72.01           H  
ATOM   2994 HG22 THR A 187       2.873  -9.742  -9.348  1.00 72.01           H  
ATOM   2995 HG23 THR A 187       3.423  -8.431 -10.403  1.00 72.01           H  
ATOM   2996  OG1 THR A 187       0.815  -8.578  -8.430  1.00 72.01           O  
ATOM   2997  HG1 THR A 187       1.318  -8.228  -7.691  1.00 72.01           H  
ATOM   2998  N   ALA A 188      -0.652  -6.036 -10.971  1.00 67.42           N  
ATOM   2999  H   ALA A 188      -1.107  -6.110 -10.072  1.00 67.42           H  
ATOM   3000  CA  ALA A 188      -1.427  -5.579 -12.121  1.00 67.42           C  
ATOM   3001  HA  ALA A 188      -1.304  -6.294 -12.935  1.00 67.42           H  
ATOM   3002  C   ALA A 188      -0.965  -4.217 -12.656  1.00 67.42           C  
ATOM   3003  CB  ALA A 188      -2.898  -5.537 -11.721  1.00 67.42           C  
ATOM   3004  HB1 ALA A 188      -3.039  -4.910 -10.840  1.00 67.42           H  
ATOM   3005  HB2 ALA A 188      -3.262  -6.544 -11.517  1.00 67.42           H  
ATOM   3006  HB3 ALA A 188      -3.467  -5.108 -12.546  1.00 67.42           H  
ATOM   3007  O   ALA A 188      -0.904  -4.028 -13.866  1.00 67.42           O  
ATOM   3008  N   PHE A 189      -0.599  -3.302 -11.760  1.00 74.63           N  
ATOM   3009  H   PHE A 189      -0.587  -3.557 -10.783  1.00 74.63           H  
ATOM   3010  CA  PHE A 189      -0.069  -1.993 -12.122  1.00 74.63           C  
ATOM   3011  HA  PHE A 189      -0.610  -1.612 -12.988  1.00 74.63           H  
ATOM   3012  C   PHE A 189       1.395  -2.105 -12.535  1.00 74.63           C  
ATOM   3013  CB  PHE A 189      -0.291  -1.020 -10.962  1.00 74.63           C  
ATOM   3014  HB2 PHE A 189       0.203  -1.393 -10.065  1.00 74.63           H  
ATOM   3015  HB3 PHE A 189       0.168  -0.062 -11.208  1.00 74.63           H  
ATOM   3016  O   PHE A 189       1.755  -1.630 -13.594  1.00 74.63           O  
ATOM   3017  CG  PHE A 189      -1.759  -0.786 -10.675  1.00 74.63           C  
ATOM   3018  CD1 PHE A 189      -2.496   0.111 -11.471  1.00 74.63           C  
ATOM   3019  HD1 PHE A 189      -2.014   0.631 -12.286  1.00 74.63           H  
ATOM   3020  CD2 PHE A 189      -2.396  -1.484  -9.634  1.00 74.63           C  
ATOM   3021  HD2 PHE A 189      -1.842  -2.195  -9.039  1.00 74.63           H  
ATOM   3022  CE1 PHE A 189      -3.859   0.331 -11.209  1.00 74.63           C  
ATOM   3023  HE1 PHE A 189      -4.427   1.020 -11.816  1.00 74.63           H  
ATOM   3024  CE2 PHE A 189      -3.752  -1.248  -9.365  1.00 74.63           C  
ATOM   3025  HE2 PHE A 189      -4.238  -1.744  -8.537  1.00 74.63           H  
ATOM   3026  CZ  PHE A 189      -4.481  -0.339 -10.145  1.00 74.63           C  
ATOM   3027  HZ  PHE A 189      -5.520  -0.148  -9.924  1.00 74.63           H  
ATOM   3028  N   LEU A 190       2.224  -2.858 -11.811  1.00 68.70           N  
ATOM   3029  H   LEU A 190       1.859  -3.277 -10.968  1.00 68.70           H  
ATOM   3030  CA  LEU A 190       3.660  -3.000 -12.102  1.00 68.70           C  
ATOM   3031  HA  LEU A 190       4.119  -2.013 -12.041  1.00 68.70           H  
ATOM   3032  C   LEU A 190       4.001  -3.515 -13.516  1.00 68.70           C  
ATOM   3033  CB  LEU A 190       4.286  -3.922 -11.044  1.00 68.70           C  
ATOM   3034  HB2 LEU A 190       5.321  -4.122 -11.322  1.00 68.70           H  
ATOM   3035  HB3 LEU A 190       3.755  -4.874 -11.062  1.00 68.70           H  
ATOM   3036  O   LEU A 190       5.156  -3.441 -13.919  1.00 68.70           O  
ATOM   3037  CG  LEU A 190       4.276  -3.356  -9.615  1.00 68.70           C  
ATOM   3038  HG  LEU A 190       3.264  -3.089  -9.309  1.00 68.70           H  
ATOM   3039  CD1 LEU A 190       4.809  -4.401  -8.642  1.00 68.70           C  
ATOM   3040 HD11 LEU A 190       4.175  -5.287  -8.670  1.00 68.70           H  
ATOM   3041 HD12 LEU A 190       4.801  -3.987  -7.634  1.00 68.70           H  
ATOM   3042 HD13 LEU A 190       5.829  -4.676  -8.913  1.00 68.70           H  
ATOM   3043  CD2 LEU A 190       5.136  -2.108  -9.491  1.00 68.70           C  
ATOM   3044 HD21 LEU A 190       5.215  -1.800  -8.449  1.00 68.70           H  
ATOM   3045 HD22 LEU A 190       4.688  -1.294 -10.061  1.00 68.70           H  
ATOM   3046 HD23 LEU A 190       6.125  -2.325  -9.897  1.00 68.70           H  
ATOM   3047  N   ARG A 191       3.024  -4.020 -14.276  1.00 60.24           N  
ATOM   3048  H   ARG A 191       2.095  -4.025 -13.879  1.00 60.24           H  
ATOM   3049  CA  ARG A 191       3.169  -4.366 -15.698  1.00 60.24           C  
ATOM   3050  HA  ARG A 191       4.156  -4.800 -15.860  1.00 60.24           H  
ATOM   3051  C   ARG A 191       3.114  -3.153 -16.645  1.00 60.24           C  
ATOM   3052  CB  ARG A 191       2.099  -5.411 -16.060  1.00 60.24           C  
ATOM   3053  HB2 ARG A 191       1.116  -5.048 -15.758  1.00 60.24           H  
ATOM   3054  HB3 ARG A 191       2.095  -5.553 -17.140  1.00 60.24           H  
ATOM   3055  O   ARG A 191       3.553  -3.271 -17.782  1.00 60.24           O  
ATOM   3056  CG  ARG A 191       2.386  -6.770 -15.394  1.00 60.24           C  
ATOM   3057  HG2 ARG A 191       2.434  -6.663 -14.311  1.00 60.24           H  
ATOM   3058  HG3 ARG A 191       3.361  -7.116 -15.737  1.00 60.24           H  
ATOM   3059  CD  ARG A 191       1.350  -7.844 -15.756  1.00 60.24           C  
ATOM   3060  HD2 ARG A 191       1.759  -8.817 -15.482  1.00 60.24           H  
ATOM   3061  HD3 ARG A 191       1.212  -7.834 -16.837  1.00 60.24           H  
ATOM   3062  NE  ARG A 191       0.057  -7.669 -15.052  1.00 60.24           N  
ATOM   3063  HE  ARG A 191       0.103  -7.236 -14.141  1.00 60.24           H  
ATOM   3064  NH1 ARG A 191      -1.283  -8.566 -16.688  1.00 60.24           N  
ATOM   3065 HH11 ARG A 191      -2.215  -8.802 -16.998  1.00 60.24           H  
ATOM   3066 HH12 ARG A 191      -0.484  -8.681 -17.295  1.00 60.24           H  
ATOM   3067  NH2 ARG A 191      -2.221  -7.947 -14.794  1.00 60.24           N  
ATOM   3068 HH21 ARG A 191      -3.106  -8.175 -15.225  1.00 60.24           H  
ATOM   3069 HH22 ARG A 191      -2.231  -7.523 -13.878  1.00 60.24           H  
ATOM   3070  CZ  ARG A 191      -1.130  -8.059 -15.500  1.00 60.24           C  
ATOM   3071  N   LEU A 192       2.585  -2.015 -16.195  1.00 62.09           N  
ATOM   3072  H   LEU A 192       2.300  -1.987 -15.226  1.00 62.09           H  
ATOM   3073  CA  LEU A 192       2.415  -0.777 -16.960  1.00 62.09           C  
ATOM   3074  HA  LEU A 192       2.507  -1.005 -18.022  1.00 62.09           H  
ATOM   3075  C   LEU A 192       3.480   0.260 -16.551  1.00 62.09           C  
ATOM   3076  CB  LEU A 192       0.998  -0.216 -16.745  1.00 62.09           C  
ATOM   3077  HB2 LEU A 192       0.922   0.735 -17.272  1.00 62.09           H  
ATOM   3078  HB3 LEU A 192       0.859  -0.019 -15.682  1.00 62.09           H  
ATOM   3079  O   LEU A 192       3.493   0.660 -15.377  1.00 62.09           O  
ATOM   3080  CG  LEU A 192      -0.141  -1.134 -17.221  1.00 62.09           C  
ATOM   3081  HG  LEU A 192      -0.068  -2.100 -16.723  1.00 62.09           H  
ATOM   3082  CD1 LEU A 192      -1.484  -0.509 -16.839  1.00 62.09           C  
ATOM   3083 HD11 LEU A 192      -1.593   0.458 -17.330  1.00 62.09           H  
ATOM   3084 HD12 LEU A 192      -2.298  -1.165 -17.147  1.00 62.09           H  
ATOM   3085 HD13 LEU A 192      -1.530  -0.373 -15.759  1.00 62.09           H  
ATOM   3086  CD2 LEU A 192      -0.121  -1.356 -18.735  1.00 62.09           C  
ATOM   3087 HD21 LEU A 192       0.770  -1.916 -19.019  1.00 62.09           H  
ATOM   3088 HD22 LEU A 192      -0.997  -1.928 -19.039  1.00 62.09           H  
ATOM   3089 HD23 LEU A 192      -0.119  -0.396 -19.250  1.00 62.09           H  
ATOM   3090  N   PRO A 193       4.343   0.717 -17.484  1.00 64.00           N  
ATOM   3091  CA  PRO A 193       5.416   1.682 -17.223  1.00 64.00           C  
ATOM   3092  HA  PRO A 193       6.212   1.200 -16.657  1.00 64.00           H  
ATOM   3093  C   PRO A 193       4.953   2.930 -16.473  1.00 64.00           C  
ATOM   3094  CB  PRO A 193       5.976   2.061 -18.599  1.00 64.00           C  
ATOM   3095  HB2 PRO A 193       7.043   2.277 -18.553  1.00 64.00           H  
ATOM   3096  HB3 PRO A 193       5.438   2.914 -19.014  1.00 64.00           H  
ATOM   3097  O   PRO A 193       5.563   3.346 -15.493  1.00 64.00           O  
ATOM   3098  CG  PRO A 193       5.684   0.833 -19.451  1.00 64.00           C  
ATOM   3099  HG2 PRO A 193       5.604   1.084 -20.509  1.00 64.00           H  
ATOM   3100  HG3 PRO A 193       6.459   0.084 -19.289  1.00 64.00           H  
ATOM   3101  CD  PRO A 193       4.361   0.331 -18.889  1.00 64.00           C  
ATOM   3102  HD2 PRO A 193       4.309  -0.751 -19.014  1.00 64.00           H  
ATOM   3103  HD3 PRO A 193       3.534   0.815 -19.408  1.00 64.00           H  
ATOM   3104  N   GLU A 194       3.830   3.502 -16.887  1.00 65.69           N  
ATOM   3105  H   GLU A 194       3.325   3.092 -17.659  1.00 65.69           H  
ATOM   3106  CA  GLU A 194       3.361   4.787 -16.387  1.00 65.69           C  
ATOM   3107  HA  GLU A 194       4.189   5.496 -16.390  1.00 65.69           H  
ATOM   3108  C   GLU A 194       2.846   4.681 -14.943  1.00 65.69           C  
ATOM   3109  CB  GLU A 194       2.267   5.320 -17.317  1.00 65.69           C  
ATOM   3110  HB2 GLU A 194       2.092   6.353 -17.015  1.00 65.69           H  
ATOM   3111  HB3 GLU A 194       1.365   4.727 -17.166  1.00 65.69           H  
ATOM   3112  O   GLU A 194       3.007   5.592 -14.131  1.00 65.69           O  
ATOM   3113  CG  GLU A 194       2.559   5.349 -18.824  1.00 65.69           C  
ATOM   3114  HG2 GLU A 194       3.583   5.692 -18.975  1.00 65.69           H  
ATOM   3115  HG3 GLU A 194       1.895   6.087 -19.274  1.00 65.69           H  
ATOM   3116  CD  GLU A 194       2.343   4.007 -19.550  1.00 65.69           C  
ATOM   3117  OE1 GLU A 194       2.576   3.985 -20.775  1.00 65.69           O  
ATOM   3118  OE2 GLU A 194       2.001   2.995 -18.887  1.00 65.69           O  
ATOM   3119  N   SER A 195       2.287   3.526 -14.576  1.00 70.01           N  
ATOM   3120  H   SER A 195       2.215   2.799 -15.272  1.00 70.01           H  
ATOM   3121  CA  SER A 195       1.829   3.285 -13.205  1.00 70.01           C  
ATOM   3122  HA  SER A 195       1.290   4.168 -12.863  1.00 70.01           H  
ATOM   3123  C   SER A 195       2.989   3.041 -12.231  1.00 70.01           C  
ATOM   3124  CB  SER A 195       0.860   2.116 -13.200  1.00 70.01           C  
ATOM   3125  HB2 SER A 195       0.191   2.172 -14.059  1.00 70.01           H  
ATOM   3126  HB3 SER A 195       0.271   2.150 -12.284  1.00 70.01           H  
ATOM   3127  O   SER A 195       2.877   3.303 -11.029  1.00 70.01           O  
ATOM   3128  OG  SER A 195       1.591   0.925 -13.224  1.00 70.01           O  
ATOM   3129  HG  SER A 195       2.108   0.841 -14.029  1.00 70.01           H  
ATOM   3130  N   TYR A 196       4.126   2.574 -12.747  1.00 69.93           N  
ATOM   3131  H   TYR A 196       4.170   2.410 -13.742  1.00 69.93           H  
ATOM   3132  CA  TYR A 196       5.333   2.372 -11.960  1.00 69.93           C  
ATOM   3133  HA  TYR A 196       5.093   1.767 -11.085  1.00 69.93           H  
ATOM   3134  C   TYR A 196       5.927   3.687 -11.492  1.00 69.93           C  
ATOM   3135  CB  TYR A 196       6.333   1.635 -12.818  1.00 69.93           C  
ATOM   3136  HB2 TYR A 196       6.693   2.273 -13.625  1.00 69.93           H  
ATOM   3137  HB3 TYR A 196       5.775   0.795 -13.233  1.00 69.93           H  
ATOM   3138  O   TYR A 196       6.321   3.797 -10.334  1.00 69.93           O  
ATOM   3139  CG  TYR A 196       7.502   1.110 -12.043  1.00 69.93           C  
ATOM   3140  CD1 TYR A 196       8.722   1.804 -11.978  1.00 69.93           C  
ATOM   3141  HD1 TYR A 196       8.849   2.713 -12.547  1.00 69.93           H  
ATOM   3142  CD2 TYR A 196       7.338  -0.103 -11.377  1.00 69.93           C  
ATOM   3143  HD2 TYR A 196       6.409  -0.645 -11.476  1.00 69.93           H  
ATOM   3144  CE1 TYR A 196       9.788   1.273 -11.228  1.00 69.93           C  
ATOM   3145  HE1 TYR A 196      10.748   1.766 -11.197  1.00 69.93           H  
ATOM   3146  CE2 TYR A 196       8.384  -0.621 -10.620  1.00 69.93           C  
ATOM   3147  HE2 TYR A 196       8.223  -1.561 -10.113  1.00 69.93           H  
ATOM   3148  OH  TYR A 196      10.599  -0.484  -9.808  1.00 69.93           O  
ATOM   3149  HH  TYR A 196      10.364  -1.351  -9.470  1.00 69.93           H  
ATOM   3150  CZ  TYR A 196       9.609   0.058 -10.542  1.00 69.93           C  
ATOM   3151  N   GLU A 197       5.911   4.697 -12.362  1.00 74.46           N  
ATOM   3152  H   GLU A 197       5.599   4.510 -13.304  1.00 74.46           H  
ATOM   3153  CA  GLU A 197       6.324   6.063 -12.043  1.00 74.46           C  
ATOM   3154  HA  GLU A 197       7.361   6.039 -11.709  1.00 74.46           H  
ATOM   3155  C   GLU A 197       5.475   6.636 -10.895  1.00 74.46           C  
ATOM   3156  CB  GLU A 197       6.267   6.895 -13.337  1.00 74.46           C  
ATOM   3157  HB2 GLU A 197       6.654   6.272 -14.143  1.00 74.46           H  
ATOM   3158  HB3 GLU A 197       5.234   7.134 -13.590  1.00 74.46           H  
ATOM   3159  O   GLU A 197       6.021   7.222  -9.954  1.00 74.46           O  
ATOM   3160  CG  GLU A 197       7.138   8.166 -13.325  1.00 74.46           C  
ATOM   3161  HG2 GLU A 197       8.094   7.934 -12.857  1.00 74.46           H  
ATOM   3162  HG3 GLU A 197       7.341   8.439 -14.361  1.00 74.46           H  
ATOM   3163  CD  GLU A 197       6.506   9.389 -12.640  1.00 74.46           C  
ATOM   3164  OE1 GLU A 197       7.251  10.343 -12.325  1.00 74.46           O  
ATOM   3165  OE2 GLU A 197       5.284   9.382 -12.368  1.00 74.46           O  
ATOM   3166  N   ILE A 198       4.166   6.342 -10.854  1.00 79.91           N  
ATOM   3167  H   ILE A 198       3.754   5.897 -11.662  1.00 79.91           H  
ATOM   3168  CA  ILE A 198       3.331   6.685  -9.693  1.00 79.91           C  
ATOM   3169  HA  ILE A 198       3.428   7.758  -9.526  1.00 79.91           H  
ATOM   3170  C   ILE A 198       3.813   5.985  -8.426  1.00 79.91           C  
ATOM   3171  CB  ILE A 198       1.833   6.375  -9.894  1.00 79.91           C  
ATOM   3172  HB  ILE A 198       1.693   5.309 -10.072  1.00 79.91           H  
ATOM   3173  O   ILE A 198       3.919   6.635  -7.382  1.00 79.91           O  
ATOM   3174  CG1 ILE A 198       1.291   7.149 -11.108  1.00 79.91           C  
ATOM   3175 HG12 ILE A 198       1.743   8.140 -11.154  1.00 79.91           H  
ATOM   3176 HG13 ILE A 198       1.553   6.607 -12.017  1.00 79.91           H  
ATOM   3177  CG2 ILE A 198       1.076   6.734  -8.590  1.00 79.91           C  
ATOM   3178 HG21 ILE A 198       1.215   7.798  -8.396  1.00 79.91           H  
ATOM   3179 HG22 ILE A 198       1.456   6.185  -7.728  1.00 79.91           H  
ATOM   3180 HG23 ILE A 198       0.015   6.488  -8.638  1.00 79.91           H  
ATOM   3181  CD1 ILE A 198      -0.229   7.309 -11.027  1.00 79.91           C  
ATOM   3182 HD11 ILE A 198      -0.658   7.591 -11.988  1.00 79.91           H  
ATOM   3183 HD12 ILE A 198      -0.470   8.099 -10.316  1.00 79.91           H  
ATOM   3184 HD13 ILE A 198      -0.685   6.385 -10.672  1.00 79.91           H  
ATOM   3185  N   ILE A 199       4.048   4.673  -8.476  1.00 79.23           N  
ATOM   3186  H   ILE A 199       3.953   4.207  -9.367  1.00 79.23           H  
ATOM   3187  CA  ILE A 199       4.435   3.889  -7.295  1.00 79.23           C  
ATOM   3188  HA  ILE A 199       3.701   4.061  -6.508  1.00 79.23           H  
ATOM   3189  C   ILE A 199       5.783   4.386  -6.760  1.00 79.23           C  
ATOM   3190  CB  ILE A 199       4.436   2.379  -7.627  1.00 79.23           C  
ATOM   3191  HB  ILE A 199       5.041   2.217  -8.519  1.00 79.23           H  
ATOM   3192  O   ILE A 199       5.896   4.679  -5.571  1.00 79.23           O  
ATOM   3193  CG1 ILE A 199       2.991   1.898  -7.902  1.00 79.23           C  
ATOM   3194 HG12 ILE A 199       2.473   2.616  -8.536  1.00 79.23           H  
ATOM   3195 HG13 ILE A 199       2.449   1.839  -6.958  1.00 79.23           H  
ATOM   3196  CG2 ILE A 199       5.041   1.557  -6.470  1.00 79.23           C  
ATOM   3197 HG21 ILE A 199       4.490   1.742  -5.548  1.00 79.23           H  
ATOM   3198 HG22 ILE A 199       5.009   0.493  -6.704  1.00 79.23           H  
ATOM   3199 HG23 ILE A 199       6.088   1.822  -6.324  1.00 79.23           H  
ATOM   3200  CD1 ILE A 199       2.909   0.538  -8.603  1.00 79.23           C  
ATOM   3201 HD11 ILE A 199       1.868   0.320  -8.841  1.00 79.23           H  
ATOM   3202 HD12 ILE A 199       3.473   0.577  -9.534  1.00 79.23           H  
ATOM   3203 HD13 ILE A 199       3.295  -0.254  -7.961  1.00 79.23           H  
ATOM   3204  N   LEU A 200       6.763   4.565  -7.646  1.00 76.83           N  
ATOM   3205  H   LEU A 200       6.562   4.309  -8.602  1.00 76.83           H  
ATOM   3206  CA  LEU A 200       8.079   5.157  -7.394  1.00 76.83           C  
ATOM   3207  HA  LEU A 200       8.683   4.494  -6.774  1.00 76.83           H  
ATOM   3208  C   LEU A 200       7.986   6.515  -6.705  1.00 76.83           C  
ATOM   3209  CB  LEU A 200       8.747   5.384  -8.761  1.00 76.83           C  
ATOM   3210  HB2 LEU A 200       7.973   5.508  -9.518  1.00 76.83           H  
ATOM   3211  HB3 LEU A 200       9.291   6.328  -8.757  1.00 76.83           H  
ATOM   3212  O   LEU A 200       8.480   6.708  -5.594  1.00 76.83           O  
ATOM   3213  CG  LEU A 200       9.718   4.303  -9.214  1.00 76.83           C  
ATOM   3214  HG  LEU A 200       9.314   3.304  -9.051  1.00 76.83           H  
ATOM   3215  CD1 LEU A 200       9.996   4.544 -10.693  1.00 76.83           C  
ATOM   3216 HD11 LEU A 200      10.768   3.870 -11.064  1.00 76.83           H  
ATOM   3217 HD12 LEU A 200       9.077   4.419 -11.265  1.00 76.83           H  
ATOM   3218 HD13 LEU A 200      10.351   5.563 -10.848  1.00 76.83           H  
ATOM   3219  CD2 LEU A 200      11.031   4.515  -8.476  1.00 76.83           C  
ATOM   3220 HD21 LEU A 200      11.372   5.544  -8.585  1.00 76.83           H  
ATOM   3221 HD22 LEU A 200      10.921   4.289  -7.415  1.00 76.83           H  
ATOM   3222 HD23 LEU A 200      11.789   3.886  -8.943  1.00 76.83           H  
ATOM   3223  N   SER A 201       7.342   7.468  -7.378  1.00 79.52           N  
ATOM   3224  H   SER A 201       6.969   7.240  -8.288  1.00 79.52           H  
ATOM   3225  CA  SER A 201       7.242   8.844  -6.900  1.00 79.52           C  
ATOM   3226  HA  SER A 201       8.244   9.211  -6.681  1.00 79.52           H  
ATOM   3227  C   SER A 201       6.436   8.925  -5.605  1.00 79.52           C  
ATOM   3228  CB  SER A 201       6.644   9.736  -7.990  1.00 79.52           C  
ATOM   3229  HB2 SER A 201       6.550  10.751  -7.603  1.00 79.52           H  
ATOM   3230  HB3 SER A 201       7.313   9.754  -8.850  1.00 79.52           H  
ATOM   3231  O   SER A 201       6.738   9.736  -4.733  1.00 79.52           O  
ATOM   3232  OG  SER A 201       5.374   9.267  -8.402  1.00 79.52           O  
ATOM   3233  HG  SER A 201       5.544   8.561  -9.030  1.00 79.52           H  
ATOM   3234  N   SER A 202       5.463   8.032  -5.416  1.00 83.79           N  
ATOM   3235  H   SER A 202       5.240   7.403  -6.174  1.00 83.79           H  
ATOM   3236  CA  SER A 202       4.717   7.929  -4.162  1.00 83.79           C  
ATOM   3237  HA  SER A 202       4.456   8.935  -3.832  1.00 83.79           H  
ATOM   3238  C   SER A 202       5.508   7.268  -3.036  1.00 83.79           C  
ATOM   3239  CB  SER A 202       3.422   7.160  -4.359  1.00 83.79           C  
ATOM   3240  HB2 SER A 202       3.637   6.140  -4.677  1.00 83.79           H  
ATOM   3241  HB3 SER A 202       2.895   7.146  -3.405  1.00 83.79           H  
ATOM   3242  O   SER A 202       5.211   7.532  -1.870  1.00 83.79           O  
ATOM   3243  OG  SER A 202       2.619   7.800  -5.322  1.00 83.79           O  
ATOM   3244  HG  SER A 202       3.012   7.564  -6.166  1.00 83.79           H  
ATOM   3245  N   ALA A 203       6.496   6.429  -3.359  1.00 81.58           N  
ATOM   3246  H   ALA A 203       6.645   6.211  -4.334  1.00 81.58           H  
ATOM   3247  CA  ALA A 203       7.372   5.772  -2.392  1.00 81.58           C  
ATOM   3248  HA  ALA A 203       6.779   5.473  -1.527  1.00 81.58           H  
ATOM   3249  C   ALA A 203       8.474   6.708  -1.876  1.00 81.58           C  
ATOM   3250  CB  ALA A 203       7.955   4.504  -3.031  1.00 81.58           C  
ATOM   3251  HB1 ALA A 203       8.602   4.000  -2.313  1.00 81.58           H  
ATOM   3252  HB2 ALA A 203       7.153   3.826  -3.321  1.00 81.58           H  
ATOM   3253  HB3 ALA A 203       8.544   4.757  -3.912  1.00 81.58           H  
ATOM   3254  O   ALA A 203       9.010   6.484  -0.789  1.00 81.58           O  
ATOM   3255  N   GLN A 204       8.792   7.779  -2.611  1.00 80.46           N  
ATOM   3256  H   GLN A 204       8.348   7.901  -3.510  1.00 80.46           H  
ATOM   3257  CA  GLN A 204       9.727   8.797  -2.141  1.00 80.46           C  
ATOM   3258  HA  GLN A 204      10.615   8.289  -1.766  1.00 80.46           H  
ATOM   3259  C   GLN A 204       9.133   9.608  -0.988  1.00 80.46           C  
ATOM   3260  CB  GLN A 204      10.169   9.725  -3.276  1.00 80.46           C  
ATOM   3261  HB2 GLN A 204      10.786  10.505  -2.831  1.00 80.46           H  
ATOM   3262  HB3 GLN A 204       9.303  10.195  -3.743  1.00 80.46           H  
ATOM   3263  O   GLN A 204       8.030  10.143  -1.083  1.00 80.46           O  
ATOM   3264  CG  GLN A 204      10.997   8.985  -4.339  1.00 80.46           C  
ATOM   3265  HG2 GLN A 204      10.330   8.426  -4.995  1.00 80.46           H  
ATOM   3266  HG3 GLN A 204      11.667   8.279  -3.850  1.00 80.46           H  
ATOM   3267  CD  GLN A 204      11.850   9.922  -5.190  1.00 80.46           C  
ATOM   3268  NE2 GLN A 204      12.659   9.390  -6.077  1.00 80.46           N  
ATOM   3269 HE21 GLN A 204      13.161  10.042  -6.662  1.00 80.46           H  
ATOM   3270 HE22 GLN A 204      12.659   8.395  -6.254  1.00 80.46           H  
ATOM   3271  OE1 GLN A 204      11.838  11.133  -5.058  1.00 80.46           O  
ATOM   3272  N   ILE A 205       9.883   9.721   0.109  1.00 79.50           N  
ATOM   3273  H   ILE A 205      10.779   9.256   0.120  1.00 79.50           H  
ATOM   3274  CA  ILE A 205       9.490  10.520   1.275  1.00 79.50           C  
ATOM   3275  HA  ILE A 205       8.411  10.436   1.408  1.00 79.50           H  
ATOM   3276  C   ILE A 205       9.822  11.991   1.005  1.00 79.50           C  
ATOM   3277  CB  ILE A 205      10.160   9.987   2.562  1.00 79.50           C  
ATOM   3278  HB  ILE A 205      11.241  10.016   2.427  1.00 79.50           H  
ATOM   3279  O   ILE A 205      11.007  12.337   0.898  1.00 79.50           O  
ATOM   3280  CG1 ILE A 205       9.733   8.525   2.837  1.00 79.50           C  
ATOM   3281 HG12 ILE A 205       8.666   8.503   3.060  1.00 79.50           H  
ATOM   3282 HG13 ILE A 205       9.906   7.919   1.948  1.00 79.50           H  
ATOM   3283  CG2 ILE A 205       9.795  10.865   3.773  1.00 79.50           C  
ATOM   3284 HG21 ILE A 205       8.719  10.816   3.944  1.00 79.50           H  
ATOM   3285 HG22 ILE A 205      10.073  11.904   3.592  1.00 79.50           H  
ATOM   3286 HG23 ILE A 205      10.322  10.534   4.668  1.00 79.50           H  
ATOM   3287  CD1 ILE A 205      10.485   7.853   3.992  1.00 79.50           C  
ATOM   3288 HD11 ILE A 205      11.560   7.938   3.836  1.00 79.50           H  
ATOM   3289 HD12 ILE A 205      10.214   8.307   4.945  1.00 79.50           H  
ATOM   3290 HD13 ILE A 205      10.215   6.798   4.026  1.00 79.50           H  
ATOM   3291  N   THR A 206       8.793  12.841   0.947  1.00 82.24           N  
ATOM   3292  H   THR A 206       7.862  12.488   1.115  1.00 82.24           H  
ATOM   3293  CA  THR A 206       8.950  14.294   0.745  1.00 82.24           C  
ATOM   3294  HA  THR A 206       9.616  14.448  -0.104  1.00 82.24           H  
ATOM   3295  C   THR A 206       9.612  14.955   1.949  1.00 82.24           C  
ATOM   3296  CB  THR A 206       7.625  15.000   0.399  1.00 82.24           C  
ATOM   3297  HB  THR A 206       7.826  16.053   0.204  1.00 82.24           H  
ATOM   3298  O   THR A 206       9.716  14.365   3.033  1.00 82.24           O  
ATOM   3299  CG2 THR A 206       6.997  14.394  -0.853  1.00 82.24           C  
ATOM   3300 HG21 THR A 206       6.613  13.394  -0.649  1.00 82.24           H  
ATOM   3301 HG22 THR A 206       7.734  14.346  -1.654  1.00 82.24           H  
ATOM   3302 HG23 THR A 206       6.179  15.031  -1.188  1.00 82.24           H  
ATOM   3303  OG1 THR A 206       6.676  14.903   1.437  1.00 82.24           O  
ATOM   3304  HG1 THR A 206       5.834  15.061   1.003  1.00 82.24           H  
ATOM   3305  N   LEU A 207      10.102  16.187   1.792  1.00 87.33           N  
ATOM   3306  H   LEU A 207       9.901  16.714   0.954  1.00 87.33           H  
ATOM   3307  CA  LEU A 207      10.748  16.884   2.898  1.00 87.33           C  
ATOM   3308  HA  LEU A 207      11.519  16.227   3.301  1.00 87.33           H  
ATOM   3309  C   LEU A 207       9.741  17.162   4.020  1.00 87.33           C  
ATOM   3310  CB  LEU A 207      11.390  18.169   2.368  1.00 87.33           C  
ATOM   3311  HB2 LEU A 207      10.604  18.912   2.231  1.00 87.33           H  
ATOM   3312  HB3 LEU A 207      11.838  17.985   1.391  1.00 87.33           H  
ATOM   3313  O   LEU A 207      10.052  16.936   5.191  1.00 87.33           O  
ATOM   3314  CG  LEU A 207      12.462  18.725   3.310  1.00 87.33           C  
ATOM   3315  HG  LEU A 207      12.103  18.716   4.339  1.00 87.33           H  
ATOM   3316  CD1 LEU A 207      13.763  17.916   3.207  1.00 87.33           C  
ATOM   3317 HD11 LEU A 207      14.160  17.971   2.194  1.00 87.33           H  
ATOM   3318 HD12 LEU A 207      13.576  16.872   3.460  1.00 87.33           H  
ATOM   3319 HD13 LEU A 207      14.494  18.305   3.915  1.00 87.33           H  
ATOM   3320  CD2 LEU A 207      12.757  20.163   2.908  1.00 87.33           C  
ATOM   3321 HD21 LEU A 207      13.177  20.167   1.903  1.00 87.33           H  
ATOM   3322 HD22 LEU A 207      11.836  20.746   2.911  1.00 87.33           H  
ATOM   3323 HD23 LEU A 207      13.458  20.620   3.607  1.00 87.33           H  
ATOM   3324  N   LYS A 208       8.514  17.552   3.666  1.00 88.20           N  
ATOM   3325  H   LYS A 208       8.369  17.802   2.698  1.00 88.20           H  
ATOM   3326  CA  LYS A 208       7.365  17.682   4.565  1.00 88.20           C  
ATOM   3327  HA  LYS A 208       7.569  18.474   5.285  1.00 88.20           H  
ATOM   3328  C   LYS A 208       7.103  16.402   5.347  1.00 88.20           C  
ATOM   3329  CB  LYS A 208       6.151  18.071   3.713  1.00 88.20           C  
ATOM   3330  HB2 LYS A 208       6.334  19.057   3.286  1.00 88.20           H  
ATOM   3331  HB3 LYS A 208       6.060  17.361   2.891  1.00 88.20           H  
ATOM   3332  O   LYS A 208       6.990  16.467   6.570  1.00 88.20           O  
ATOM   3333  CG  LYS A 208       4.821  18.114   4.477  1.00 88.20           C  
ATOM   3334  HG2 LYS A 208       4.614  17.150   4.942  1.00 88.20           H  
ATOM   3335  HG3 LYS A 208       4.862  18.889   5.243  1.00 88.20           H  
ATOM   3336  CD  LYS A 208       3.709  18.428   3.477  1.00 88.20           C  
ATOM   3337  HD2 LYS A 208       3.705  17.659   2.704  1.00 88.20           H  
ATOM   3338  HD3 LYS A 208       3.920  19.385   3.000  1.00 88.20           H  
ATOM   3339  CE  LYS A 208       2.334  18.480   4.142  1.00 88.20           C  
ATOM   3340  HE2 LYS A 208       2.353  19.240   4.924  1.00 88.20           H  
ATOM   3341  HE3 LYS A 208       2.126  17.509   4.593  1.00 88.20           H  
ATOM   3342  NZ  LYS A 208       1.311  18.814   3.120  1.00 88.20           N  
ATOM   3343  HZ1 LYS A 208       1.525  19.706   2.698  1.00 88.20           H  
ATOM   3344  HZ2 LYS A 208       1.335  18.143   2.366  1.00 88.20           H  
ATOM   3345  HZ3 LYS A 208       0.376  18.865   3.499  1.00 88.20           H  
ATOM   3346  N   GLU A 209       7.023  15.249   4.680  1.00 82.76           N  
ATOM   3347  H   GLU A 209       7.111  15.263   3.674  1.00 82.76           H  
ATOM   3348  CA  GLU A 209       6.820  13.957   5.352  1.00 82.76           C  
ATOM   3349  HA  GLU A 209       5.916  13.995   5.960  1.00 82.76           H  
ATOM   3350  C   GLU A 209       7.987  13.620   6.286  1.00 82.76           C  
ATOM   3351  CB  GLU A 209       6.671  12.827   4.325  1.00 82.76           C  
ATOM   3352  HB2 GLU A 209       6.832  11.878   4.837  1.00 82.76           H  
ATOM   3353  HB3 GLU A 209       7.450  12.943   3.571  1.00 82.76           H  
ATOM   3354  O   GLU A 209       7.776  13.153   7.406  1.00 82.76           O  
ATOM   3355  CG  GLU A 209       5.293  12.746   3.652  1.00 82.76           C  
ATOM   3356  HG2 GLU A 209       4.544  12.545   4.417  1.00 82.76           H  
ATOM   3357  HG3 GLU A 209       5.051  13.703   3.190  1.00 82.76           H  
ATOM   3358  CD  GLU A 209       5.268  11.631   2.588  1.00 82.76           C  
ATOM   3359  OE1 GLU A 209       4.251  10.920   2.433  1.00 82.76           O  
ATOM   3360  OE2 GLU A 209       6.292  11.392   1.912  1.00 82.76           O  
ATOM   3361  N   ARG A 210       9.225  13.894   5.866  1.00 86.81           N  
ATOM   3362  H   ARG A 210       9.334  14.257   4.930  1.00 86.81           H  
ATOM   3363  CA  ARG A 210      10.419  13.641   6.681  1.00 86.81           C  
ATOM   3364  HA  ARG A 210      10.396  12.597   6.994  1.00 86.81           H  
ATOM   3365  C   ARG A 210      10.411  14.481   7.959  1.00 86.81           C  
ATOM   3366  CB  ARG A 210      11.663  13.887   5.819  1.00 86.81           C  
ATOM   3367  HB2 ARG A 210      11.861  14.956   5.742  1.00 86.81           H  
ATOM   3368  HB3 ARG A 210      11.462  13.508   4.817  1.00 86.81           H  
ATOM   3369  O   ARG A 210      10.596  13.940   9.047  1.00 86.81           O  
ATOM   3370  CG  ARG A 210      12.900  13.165   6.371  1.00 86.81           C  
ATOM   3371  HG2 ARG A 210      13.124  13.541   7.369  1.00 86.81           H  
ATOM   3372  HG3 ARG A 210      12.696  12.096   6.440  1.00 86.81           H  
ATOM   3373  CD  ARG A 210      14.125  13.384   5.473  1.00 86.81           C  
ATOM   3374  HD2 ARG A 210      14.358  14.449   5.455  1.00 86.81           H  
ATOM   3375  HD3 ARG A 210      14.970  12.852   5.909  1.00 86.81           H  
ATOM   3376  NE  ARG A 210      13.896  12.905   4.093  1.00 86.81           N  
ATOM   3377  HE  ARG A 210      12.961  12.600   3.861  1.00 86.81           H  
ATOM   3378  NH1 ARG A 210      15.991  13.323   3.254  1.00 86.81           N  
ATOM   3379 HH11 ARG A 210      16.297  13.624   4.168  1.00 86.81           H  
ATOM   3380 HH12 ARG A 210      16.645  13.288   2.485  1.00 86.81           H  
ATOM   3381  NH2 ARG A 210      14.390  12.511   1.912  1.00 86.81           N  
ATOM   3382 HH21 ARG A 210      13.418  12.317   1.717  1.00 86.81           H  
ATOM   3383 HH22 ARG A 210      15.040  12.509   1.138  1.00 86.81           H  
ATOM   3384  CZ  ARG A 210      14.761  12.912   3.096  1.00 86.81           C  
ATOM   3385  N   VAL A 211      10.129  15.778   7.839  1.00 92.34           N  
ATOM   3386  H   VAL A 211       9.983  16.136   6.905  1.00 92.34           H  
ATOM   3387  CA  VAL A 211       9.986  16.705   8.974  1.00 92.34           C  
ATOM   3388  HA  VAL A 211      10.892  16.674   9.579  1.00 92.34           H  
ATOM   3389  C   VAL A 211       8.825  16.285   9.874  1.00 92.34           C  
ATOM   3390  CB  VAL A 211       9.792  18.145   8.457  1.00 92.34           C  
ATOM   3391  HB  VAL A 211       8.995  18.148   7.714  1.00 92.34           H  
ATOM   3392  O   VAL A 211       8.975  16.250  11.096  1.00 92.34           O  
ATOM   3393  CG1 VAL A 211       9.416  19.145   9.561  1.00 92.34           C  
ATOM   3394 HG11 VAL A 211       9.412  20.159   9.160  1.00 92.34           H  
ATOM   3395 HG12 VAL A 211       8.418  18.929   9.943  1.00 92.34           H  
ATOM   3396 HG13 VAL A 211      10.114  19.083  10.396  1.00 92.34           H  
ATOM   3397  CG2 VAL A 211      11.074  18.658   7.792  1.00 92.34           C  
ATOM   3398 HG21 VAL A 211      11.412  17.973   7.014  1.00 92.34           H  
ATOM   3399 HG22 VAL A 211      11.871  18.763   8.528  1.00 92.34           H  
ATOM   3400 HG23 VAL A 211      10.873  19.624   7.330  1.00 92.34           H  
ATOM   3401  N   TYR A 212       7.687  15.909   9.286  1.00 88.97           N  
ATOM   3402  H   TYR A 212       7.616  15.965   8.280  1.00 88.97           H  
ATOM   3403  CA  TYR A 212       6.530  15.420  10.029  1.00 88.97           C  
ATOM   3404  HA  TYR A 212       6.199  16.197  10.718  1.00 88.97           H  
ATOM   3405  C   TYR A 212       6.882  14.188  10.866  1.00 88.97           C  
ATOM   3406  CB  TYR A 212       5.383  15.112   9.058  1.00 88.97           C  
ATOM   3407  HB2 TYR A 212       5.700  14.344   8.352  1.00 88.97           H  
ATOM   3408  HB3 TYR A 212       5.151  16.007   8.482  1.00 88.97           H  
ATOM   3409  O   TYR A 212       6.558  14.155  12.053  1.00 88.97           O  
ATOM   3410  CG  TYR A 212       4.125  14.634   9.750  1.00 88.97           C  
ATOM   3411  CD1 TYR A 212       3.964  13.268  10.054  1.00 88.97           C  
ATOM   3412  HD1 TYR A 212       4.725  12.553   9.777  1.00 88.97           H  
ATOM   3413  CD2 TYR A 212       3.124  15.559  10.105  1.00 88.97           C  
ATOM   3414  HD2 TYR A 212       3.250  16.608   9.881  1.00 88.97           H  
ATOM   3415  CE1 TYR A 212       2.814  12.827  10.732  1.00 88.97           C  
ATOM   3416  HE1 TYR A 212       2.710  11.781  10.979  1.00 88.97           H  
ATOM   3417  CE2 TYR A 212       1.957  15.117  10.751  1.00 88.97           C  
ATOM   3418  HE2 TYR A 212       1.177  15.818  11.010  1.00 88.97           H  
ATOM   3419  OH  TYR A 212       0.692  13.339  11.729  1.00 88.97           O  
ATOM   3420  HH  TYR A 212       0.729  12.393  11.890  1.00 88.97           H  
ATOM   3421  CZ  TYR A 212       1.808  13.754  11.079  1.00 88.97           C  
ATOM   3422  N   ASN A 213       7.578  13.206  10.287  1.00 85.16           N  
ATOM   3423  H   ASN A 213       7.773  13.283   9.299  1.00 85.16           H  
ATOM   3424  CA  ASN A 213       7.985  11.977  10.973  1.00 85.16           C  
ATOM   3425  HA  ASN A 213       7.106  11.491  11.397  1.00 85.16           H  
ATOM   3426  C   ASN A 213       8.941  12.250  12.142  1.00 85.16           C  
ATOM   3427  CB  ASN A 213       8.600  11.012   9.948  1.00 85.16           C  
ATOM   3428  HB2 ASN A 213       9.098  10.200  10.477  1.00 85.16           H  
ATOM   3429  HB3 ASN A 213       9.343  11.537   9.347  1.00 85.16           H  
ATOM   3430  O   ASN A 213       8.786  11.664  13.212  1.00 85.16           O  
ATOM   3431  CG  ASN A 213       7.562  10.384   9.033  1.00 85.16           C  
ATOM   3432  ND2 ASN A 213       7.989   9.789   7.945  1.00 85.16           N  
ATOM   3433 HD21 ASN A 213       8.968   9.811   7.698  1.00 85.16           H  
ATOM   3434 HD22 ASN A 213       7.268   9.431   7.335  1.00 85.16           H  
ATOM   3435  OD1 ASN A 213       6.369  10.387   9.284  1.00 85.16           O  
ATOM   3436  N   ILE A 214       9.885  13.183  11.979  1.00 89.10           N  
ATOM   3437  H   ILE A 214       9.984  13.616  11.072  1.00 89.10           H  
ATOM   3438  CA  ILE A 214      10.783  13.599  13.068  1.00 89.10           C  
ATOM   3439  HA  ILE A 214      11.308  12.722  13.446  1.00 89.10           H  
ATOM   3440  C   ILE A 214       9.971  14.168  14.232  1.00 89.10           C  
ATOM   3441  CB  ILE A 214      11.836  14.606  12.553  1.00 89.10           C  
ATOM   3442  HB  ILE A 214      11.327  15.402  12.010  1.00 89.10           H  
ATOM   3443  O   ILE A 214      10.117  13.717  15.368  1.00 89.10           O  
ATOM   3444  CG1 ILE A 214      12.802  13.881  11.592  1.00 89.10           C  
ATOM   3445 HG12 ILE A 214      13.465  13.232  12.164  1.00 89.10           H  
ATOM   3446 HG13 ILE A 214      12.243  13.247  10.904  1.00 89.10           H  
ATOM   3447  CG2 ILE A 214      12.630  15.242  13.712  1.00 89.10           C  
ATOM   3448 HG21 ILE A 214      13.110  14.467  14.310  1.00 89.10           H  
ATOM   3449 HG22 ILE A 214      11.979  15.834  14.355  1.00 89.10           H  
ATOM   3450 HG23 ILE A 214      13.399  15.914  13.330  1.00 89.10           H  
ATOM   3451  CD1 ILE A 214      13.645  14.833  10.745  1.00 89.10           C  
ATOM   3452 HD11 ILE A 214      13.000  15.517  10.193  1.00 89.10           H  
ATOM   3453 HD12 ILE A 214      14.220  14.238  10.035  1.00 89.10           H  
ATOM   3454 HD13 ILE A 214      14.337  15.399  11.370  1.00 89.10           H  
ATOM   3455  N   ILE A 215       9.059  15.102  13.958  1.00 92.39           N  
ATOM   3456  H   ILE A 215       8.966  15.414  13.002  1.00 92.39           H  
ATOM   3457  CA  ILE A 215       8.254  15.748  15.001  1.00 92.39           C  
ATOM   3458  HA  ILE A 215       8.927  16.121  15.774  1.00 92.39           H  
ATOM   3459  C   ILE A 215       7.315  14.736  15.671  1.00 92.39           C  
ATOM   3460  CB  ILE A 215       7.491  16.951  14.410  1.00 92.39           C  
ATOM   3461  HB  ILE A 215       6.905  16.602  13.559  1.00 92.39           H  
ATOM   3462  O   ILE A 215       7.214  14.700  16.897  1.00 92.39           O  
ATOM   3463  CG1 ILE A 215       8.488  18.033  13.928  1.00 92.39           C  
ATOM   3464 HG12 ILE A 215       9.317  17.572  13.391  1.00 92.39           H  
ATOM   3465 HG13 ILE A 215       8.910  18.553  14.788  1.00 92.39           H  
ATOM   3466  CG2 ILE A 215       6.528  17.554  15.452  1.00 92.39           C  
ATOM   3467 HG21 ILE A 215       5.973  18.384  15.014  1.00 92.39           H  
ATOM   3468 HG22 ILE A 215       5.795  16.817  15.781  1.00 92.39           H  
ATOM   3469 HG23 ILE A 215       7.088  17.906  16.318  1.00 92.39           H  
ATOM   3470  CD1 ILE A 215       7.866  19.058  12.976  1.00 92.39           C  
ATOM   3471 HD11 ILE A 215       8.645  19.718  12.596  1.00 92.39           H  
ATOM   3472 HD12 ILE A 215       7.405  18.538  12.135  1.00 92.39           H  
ATOM   3473 HD13 ILE A 215       7.120  19.664  13.489  1.00 92.39           H  
ATOM   3474  N   SER A 216       6.650  13.889  14.885  1.00 86.61           N  
ATOM   3475  H   SER A 216       6.809  13.940  13.889  1.00 86.61           H  
ATOM   3476  CA  SER A 216       5.696  12.893  15.392  1.00 86.61           C  
ATOM   3477  HA  SER A 216       5.060  13.394  16.122  1.00 86.61           H  
ATOM   3478  C   SER A 216       6.353  11.739  16.154  1.00 86.61           C  
ATOM   3479  CB  SER A 216       4.764  12.384  14.288  1.00 86.61           C  
ATOM   3480  HB2 SER A 216       4.057  13.174  14.033  1.00 86.61           H  
ATOM   3481  HB3 SER A 216       4.198  11.529  14.659  1.00 86.61           H  
ATOM   3482  O   SER A 216       5.685  11.124  16.983  1.00 86.61           O  
ATOM   3483  OG  SER A 216       5.454  12.016  13.120  1.00 86.61           O  
ATOM   3484  HG  SER A 216       5.786  12.808  12.690  1.00 86.61           H  
ATOM   3485  N   SER A 217       7.660  11.506  15.987  1.00 86.23           N  
ATOM   3486  H   SER A 217       8.135  11.946  15.212  1.00 86.23           H  
ATOM   3487  CA  SER A 217       8.422  10.592  16.852  1.00 86.23           C  
ATOM   3488  HA  SER A 217       7.901   9.635  16.879  1.00 86.23           H  
ATOM   3489  C   SER A 217       8.542  11.086  18.301  1.00 86.23           C  
ATOM   3490  CB  SER A 217       9.820  10.347  16.274  1.00 86.23           C  
ATOM   3491  HB2 SER A 217      10.225   9.447  16.738  1.00 86.23           H  
ATOM   3492  HB3 SER A 217       9.756  10.176  15.199  1.00 86.23           H  
ATOM   3493  O   SER A 217       8.736  10.295  19.223  1.00 86.23           O  
ATOM   3494  OG  SER A 217      10.704  11.420  16.542  1.00 86.23           O  
ATOM   3495  HG  SER A 217      10.465  12.192  16.025  1.00 86.23           H  
ATOM   3496  N   SER A 218       8.437  12.398  18.531  1.00 91.27           N  
ATOM   3497  H   SER A 218       8.271  12.998  17.735  1.00 91.27           H  
ATOM   3498  CA  SER A 218       8.531  13.019  19.858  1.00 91.27           C  
ATOM   3499  HA  SER A 218       8.140  12.334  20.610  1.00 91.27           H  
ATOM   3500  C   SER A 218       7.697  14.306  19.918  1.00 91.27           C  
ATOM   3501  CB  SER A 218      10.000  13.286  20.200  1.00 91.27           C  
ATOM   3502  HB2 SER A 218      10.479  13.810  19.373  1.00 91.27           H  
ATOM   3503  HB3 SER A 218      10.065  13.902  21.097  1.00 91.27           H  
ATOM   3504  O   SER A 218       8.254  15.400  20.008  1.00 91.27           O  
ATOM   3505  OG  SER A 218      10.666  12.067  20.445  1.00 91.27           O  
ATOM   3506  HG  SER A 218      10.267  11.383  19.903  1.00 91.27           H  
ATOM   3507  N   PRO A 219       6.358  14.210  19.879  1.00 88.51           N  
ATOM   3508  CA  PRO A 219       5.478  15.368  19.712  1.00 88.51           C  
ATOM   3509  HA  PRO A 219       5.820  15.962  18.865  1.00 88.51           H  
ATOM   3510  C   PRO A 219       5.450  16.286  20.942  1.00 88.51           C  
ATOM   3511  CB  PRO A 219       4.101  14.781  19.380  1.00 88.51           C  
ATOM   3512  HB2 PRO A 219       3.989  14.732  18.297  1.00 88.51           H  
ATOM   3513  HB3 PRO A 219       3.286  15.362  19.813  1.00 88.51           H  
ATOM   3514  O   PRO A 219       5.186  17.482  20.809  1.00 88.51           O  
ATOM   3515  CG  PRO A 219       4.141  13.359  19.942  1.00 88.51           C  
ATOM   3516  HG2 PRO A 219       3.799  13.361  20.977  1.00 88.51           H  
ATOM   3517  HG3 PRO A 219       3.552  12.673  19.332  1.00 88.51           H  
ATOM   3518  CD  PRO A 219       5.609  12.969  19.888  1.00 88.51           C  
ATOM   3519  HD2 PRO A 219       5.805  12.425  18.964  1.00 88.51           H  
ATOM   3520  HD3 PRO A 219       5.868  12.350  20.748  1.00 88.51           H  
ATOM   3521  N   SER A 220       5.762  15.748  22.127  1.00 90.77           N  
ATOM   3522  H   SER A 220       5.976  14.762  22.173  1.00 90.77           H  
ATOM   3523  CA  SER A 220       5.907  16.517  23.366  1.00 90.77           C  
ATOM   3524  HA  SER A 220       5.047  17.180  23.463  1.00 90.77           H  
ATOM   3525  C   SER A 220       7.162  17.391  23.397  1.00 90.77           C  
ATOM   3526  CB  SER A 220       5.923  15.581  24.577  1.00 90.77           C  
ATOM   3527  HB2 SER A 220       6.088  16.167  25.482  1.00 90.77           H  
ATOM   3528  HB3 SER A 220       4.961  15.074  24.661  1.00 90.77           H  
ATOM   3529  O   SER A 220       7.186  18.389  24.117  1.00 90.77           O  
ATOM   3530  OG  SER A 220       6.951  14.617  24.434  1.00 90.77           O  
ATOM   3531  HG  SER A 220       7.162  14.261  25.301  1.00 90.77           H  
ATOM   3532  N   ARG A 221       8.196  17.057  22.612  1.00 92.82           N  
ATOM   3533  H   ARG A 221       8.087  16.278  21.978  1.00 92.82           H  
ATOM   3534  CA  ARG A 221       9.413  17.866  22.518  1.00 92.82           C  
ATOM   3535  HA  ARG A 221       9.758  18.061  23.534  1.00 92.82           H  
ATOM   3536  C   ARG A 221       9.083  19.214  21.875  1.00 92.82           C  
ATOM   3537  CB  ARG A 221      10.516  17.086  21.779  1.00 92.82           C  
ATOM   3538  HB2 ARG A 221      10.710  16.160  22.321  1.00 92.82           H  
ATOM   3539  HB3 ARG A 221      10.161  16.831  20.780  1.00 92.82           H  
ATOM   3540  O   ARG A 221       8.305  19.302  20.923  1.00 92.82           O  
ATOM   3541  CG  ARG A 221      11.834  17.863  21.632  1.00 92.82           C  
ATOM   3542  HG2 ARG A 221      12.168  18.208  22.611  1.00 92.82           H  
ATOM   3543  HG3 ARG A 221      11.671  18.725  20.985  1.00 92.82           H  
ATOM   3544  CD  ARG A 221      12.924  16.984  21.009  1.00 92.82           C  
ATOM   3545  HD2 ARG A 221      12.539  16.545  20.089  1.00 92.82           H  
ATOM   3546  HD3 ARG A 221      13.167  16.178  21.702  1.00 92.82           H  
ATOM   3547  NE  ARG A 221      14.139  17.762  20.702  1.00 92.82           N  
ATOM   3548  HE  ARG A 221      14.093  18.765  20.819  1.00 92.82           H  
ATOM   3549  NH1 ARG A 221      15.436  16.027  19.924  1.00 92.82           N  
ATOM   3550 HH11 ARG A 221      14.641  15.407  19.988  1.00 92.82           H  
ATOM   3551 HH12 ARG A 221      16.299  15.703  19.512  1.00 92.82           H  
ATOM   3552  NH2 ARG A 221      16.275  18.095  19.993  1.00 92.82           N  
ATOM   3553 HH21 ARG A 221      17.136  17.747  19.597  1.00 92.82           H  
ATOM   3554 HH22 ARG A 221      16.167  19.092  20.117  1.00 92.82           H  
ATOM   3555  CZ  ARG A 221      15.273  17.290  20.210  1.00 92.82           C  
ATOM   3556  N   GLN A 222       9.690  20.267  22.412  1.00 92.76           N  
ATOM   3557  H   GLN A 222      10.290  20.113  23.210  1.00 92.76           H  
ATOM   3558  CA  GLN A 222       9.630  21.623  21.868  1.00 92.76           C  
ATOM   3559  HA  GLN A 222       8.622  21.830  21.510  1.00 92.76           H  
ATOM   3560  C   GLN A 222      10.579  21.741  20.670  1.00 92.76           C  
ATOM   3561  CB  GLN A 222       9.965  22.634  22.980  1.00 92.76           C  
ATOM   3562  HB2 GLN A 222      10.161  23.611  22.538  1.00 92.76           H  
ATOM   3563  HB3 GLN A 222      10.878  22.315  23.482  1.00 92.76           H  
ATOM   3564  O   GLN A 222      11.661  22.309  20.788  1.00 92.76           O  
ATOM   3565  CG  GLN A 222       8.853  22.793  24.031  1.00 92.76           C  
ATOM   3566  HG2 GLN A 222       9.278  23.293  24.901  1.00 92.76           H  
ATOM   3567  HG3 GLN A 222       8.498  21.814  24.353  1.00 92.76           H  
ATOM   3568  CD  GLN A 222       7.664  23.628  23.557  1.00 92.76           C  
ATOM   3569  NE2 GLN A 222       6.683  23.848  24.403  1.00 92.76           N  
ATOM   3570 HE21 GLN A 222       5.948  24.473  24.104  1.00 92.76           H  
ATOM   3571 HE22 GLN A 222       6.741  23.543  25.364  1.00 92.76           H  
ATOM   3572  OE1 GLN A 222       7.569  24.070  22.423  1.00 92.76           O  
ATOM   3573  N   TRP A 223      10.209  21.138  19.539  1.00 94.19           N  
ATOM   3574  H   TRP A 223       9.310  20.679  19.505  1.00 94.19           H  
ATOM   3575  CA  TRP A 223      11.035  21.177  18.333  1.00 94.19           C  
ATOM   3576  HA  TRP A 223      12.041  20.840  18.584  1.00 94.19           H  
ATOM   3577  C   TRP A 223      11.145  22.599  17.791  1.00 94.19           C  
ATOM   3578  CB  TRP A 223      10.475  20.250  17.249  1.00 94.19           C  
ATOM   3579  HB2 TRP A 223      11.042  20.423  16.335  1.00 94.19           H  
ATOM   3580  HB3 TRP A 223       9.441  20.518  17.030  1.00 94.19           H  
ATOM   3581  O   TRP A 223      10.137  23.269  17.558  1.00 94.19           O  
ATOM   3582  CG  TRP A 223      10.568  18.789  17.547  1.00 94.19           C  
ATOM   3583  CD1 TRP A 223       9.593  17.994  18.040  1.00 94.19           C  
ATOM   3584  HD1 TRP A 223       8.598  18.314  18.312  1.00 94.19           H  
ATOM   3585  CD2 TRP A 223      11.730  17.931  17.367  1.00 94.19           C  
ATOM   3586  CE2 TRP A 223      11.373  16.598  17.725  1.00 94.19           C  
ATOM   3587  CE3 TRP A 223      13.052  18.156  16.932  1.00 94.19           C  
ATOM   3588  HE3 TRP A 223      13.348  19.153  16.642  1.00 94.19           H  
ATOM   3589  NE1 TRP A 223      10.059  16.698  18.133  1.00 94.19           N  
ATOM   3590  HE1 TRP A 223       9.487  15.945  18.486  1.00 94.19           H  
ATOM   3591  CH2 TRP A 223      13.592  15.789  17.185  1.00 94.19           C  
ATOM   3592  HH2 TRP A 223      14.292  14.975  17.069  1.00 94.19           H  
ATOM   3593  CZ2 TRP A 223      12.283  15.533  17.632  1.00 94.19           C  
ATOM   3594  HZ2 TRP A 223      11.972  14.524  17.858  1.00 94.19           H  
ATOM   3595  CZ3 TRP A 223      13.975  17.100  16.845  1.00 94.19           C  
ATOM   3596  HZ3 TRP A 223      14.973  17.299  16.482  1.00 94.19           H  
ATOM   3597  N   LYS A 224      12.374  23.032  17.518  1.00 95.68           N  
ATOM   3598  H   LYS A 224      13.159  22.491  17.850  1.00 95.68           H  
ATOM   3599  CA  LYS A 224      12.658  24.237  16.739  1.00 95.68           C  
ATOM   3600  HA  LYS A 224      11.755  24.844  16.681  1.00 95.68           H  
ATOM   3601  C   LYS A 224      13.045  23.873  15.309  1.00 95.68           C  
ATOM   3602  CB  LYS A 224      13.746  25.060  17.442  1.00 95.68           C  
ATOM   3603  HB2 LYS A 224      13.976  25.937  16.838  1.00 95.68           H  
ATOM   3604  HB3 LYS A 224      14.651  24.460  17.533  1.00 95.68           H  
ATOM   3605  O   LYS A 224      13.485  22.760  15.025  1.00 95.68           O  
ATOM   3606  CG  LYS A 224      13.301  25.521  18.839  1.00 95.68           C  
ATOM   3607  HG2 LYS A 224      13.131  24.654  19.478  1.00 95.68           H  
ATOM   3608  HG3 LYS A 224      12.374  26.089  18.755  1.00 95.68           H  
ATOM   3609  CD  LYS A 224      14.381  26.399  19.475  1.00 95.68           C  
ATOM   3610  HD2 LYS A 224      14.549  27.276  18.850  1.00 95.68           H  
ATOM   3611  HD3 LYS A 224      15.305  25.824  19.537  1.00 95.68           H  
ATOM   3612  CE  LYS A 224      13.944  26.828  20.878  1.00 95.68           C  
ATOM   3613  HE2 LYS A 224      13.006  27.378  20.803  1.00 95.68           H  
ATOM   3614  HE3 LYS A 224      13.760  25.929  21.465  1.00 95.68           H  
ATOM   3615  NZ  LYS A 224      14.986  27.659  21.531  1.00 95.68           N  
ATOM   3616  HZ1 LYS A 224      15.850  27.139  21.591  1.00 95.68           H  
ATOM   3617  HZ2 LYS A 224      14.708  27.916  22.467  1.00 95.68           H  
ATOM   3618  HZ3 LYS A 224      15.163  28.500  20.999  1.00 95.68           H  
ATOM   3619  N   LEU A 225      12.926  24.851  14.409  1.00 95.88           N  
ATOM   3620  H   LEU A 225      12.514  25.724  14.705  1.00 95.88           H  
ATOM   3621  CA  LEU A 225      13.384  24.716  13.023  1.00 95.88           C  
ATOM   3622  HA  LEU A 225      12.814  23.917  12.548  1.00 95.88           H  
ATOM   3623  C   LEU A 225      14.872  24.328  12.958  1.00 95.88           C  
ATOM   3624  CB  LEU A 225      13.127  26.043  12.285  1.00 95.88           C  
ATOM   3625  HB2 LEU A 225      12.063  26.277  12.333  1.00 95.88           H  
ATOM   3626  HB3 LEU A 225      13.669  26.831  12.807  1.00 95.88           H  
ATOM   3627  O   LEU A 225      15.232  23.506  12.126  1.00 95.88           O  
ATOM   3628  CG  LEU A 225      13.573  26.044  10.807  1.00 95.88           C  
ATOM   3629  HG  LEU A 225      14.597  25.681  10.717  1.00 95.88           H  
ATOM   3630  CD1 LEU A 225      12.659  25.194   9.931  1.00 95.88           C  
ATOM   3631 HD11 LEU A 225      12.623  24.171  10.304  1.00 95.88           H  
ATOM   3632 HD12 LEU A 225      11.659  25.627   9.930  1.00 95.88           H  
ATOM   3633 HD13 LEU A 225      13.045  25.180   8.911  1.00 95.88           H  
ATOM   3634  CD2 LEU A 225      13.541  27.469  10.254  1.00 95.88           C  
ATOM   3635 HD21 LEU A 225      13.890  27.460   9.221  1.00 95.88           H  
ATOM   3636 HD22 LEU A 225      12.528  27.869  10.301  1.00 95.88           H  
ATOM   3637 HD23 LEU A 225      14.212  28.100  10.837  1.00 95.88           H  
ATOM   3638  N   THR A 226      15.705  24.904  13.835  1.00 95.37           N  
ATOM   3639  H   THR A 226      15.322  25.520  14.537  1.00 95.37           H  
ATOM   3640  CA  THR A 226      17.137  24.579  13.987  1.00 95.37           C  
ATOM   3641  HA  THR A 226      17.680  24.778  13.063  1.00 95.37           H  
ATOM   3642  C   THR A 226      17.348  23.103  14.275  1.00 95.37           C  
ATOM   3643  CB  THR A 226      17.775  25.410  15.116  1.00 95.37           C  
ATOM   3644  HB  THR A 226      18.751  25.000  15.375  1.00 95.37           H  
ATOM   3645  O   THR A 226      18.072  22.443  13.544  1.00 95.37           O  
ATOM   3646  CG2 THR A 226      17.952  26.873  14.705  1.00 95.37           C  
ATOM   3647 HG21 THR A 226      18.770  26.940  13.987  1.00 95.37           H  
ATOM   3648 HG22 THR A 226      18.228  27.461  15.581  1.00 95.37           H  
ATOM   3649 HG23 THR A 226      17.033  27.273  14.277  1.00 95.37           H  
ATOM   3650  OG1 THR A 226      16.946  25.409  16.266  1.00 95.37           O  
ATOM   3651  HG1 THR A 226      17.245  24.693  16.830  1.00 95.37           H  
ATOM   3652  N   ASP A 227      16.622  22.570  15.257  1.00 95.45           N  
ATOM   3653  H   ASP A 227      16.072  23.186  15.838  1.00 95.45           H  
ATOM   3654  CA  ASP A 227      16.790  21.192  15.709  1.00 95.45           C  
ATOM   3655  HA  ASP A 227      17.818  21.050  16.040  1.00 95.45           H  
ATOM   3656  C   ASP A 227      16.497  20.202  14.582  1.00 95.45           C  
ATOM   3657  CB  ASP A 227      15.833  20.887  16.873  1.00 95.45           C  
ATOM   3658  HB2 ASP A 227      14.822  20.818  16.473  1.00 95.45           H  
ATOM   3659  HB3 ASP A 227      16.090  19.913  17.289  1.00 95.45           H  
ATOM   3660  O   ASP A 227      17.222  19.230  14.407  1.00 95.45           O  
ATOM   3661  CG  ASP A 227      15.805  21.911  18.007  1.00 95.45           C  
ATOM   3662  OD1 ASP A 227      16.758  22.703  18.162  1.00 95.45           O  
ATOM   3663  OD2 ASP A 227      14.761  21.924  18.698  1.00 95.45           O  
ATOM   3664  N   VAL A 228      15.430  20.443  13.812  1.00 94.87           N  
ATOM   3665  H   VAL A 228      14.881  21.268  14.010  1.00 94.87           H  
ATOM   3666  CA  VAL A 228      15.057  19.565  12.696  1.00 94.87           C  
ATOM   3667  HA  VAL A 228      15.159  18.532  13.028  1.00 94.87           H  
ATOM   3668  C   VAL A 228      16.007  19.722  11.515  1.00 94.87           C  
ATOM   3669  CB  VAL A 228      13.595  19.777  12.272  1.00 94.87           C  
ATOM   3670  HB  VAL A 228      13.432  20.817  11.989  1.00 94.87           H  
ATOM   3671  O   VAL A 228      16.316  18.723  10.872  1.00 94.87           O  
ATOM   3672  CG1 VAL A 228      13.225  18.881  11.084  1.00 94.87           C  
ATOM   3673 HG11 VAL A 228      13.770  19.188  10.191  1.00 94.87           H  
ATOM   3674 HG12 VAL A 228      12.159  18.967  10.877  1.00 94.87           H  
ATOM   3675 HG13 VAL A 228      13.465  17.843  11.312  1.00 94.87           H  
ATOM   3676  CG2 VAL A 228      12.664  19.418  13.438  1.00 94.87           C  
ATOM   3677 HG21 VAL A 228      12.976  18.474  13.884  1.00 94.87           H  
ATOM   3678 HG22 VAL A 228      12.705  20.198  14.199  1.00 94.87           H  
ATOM   3679 HG23 VAL A 228      11.638  19.298  13.092  1.00 94.87           H  
ATOM   3680  N   ALA A 229      16.473  20.941  11.236  1.00 93.69           N  
ATOM   3681  H   ALA A 229      16.226  21.708  11.846  1.00 93.69           H  
ATOM   3682  CA  ALA A 229      17.444  21.210  10.180  1.00 93.69           C  
ATOM   3683  HA  ALA A 229      17.044  20.844   9.234  1.00 93.69           H  
ATOM   3684  C   ALA A 229      18.760  20.454  10.436  1.00 93.69           C  
ATOM   3685  CB  ALA A 229      17.623  22.731  10.079  1.00 93.69           C  
ATOM   3686  HB1 ALA A 229      18.199  23.099  10.928  1.00 93.69           H  
ATOM   3687  HB2 ALA A 229      18.138  22.988   9.153  1.00 93.69           H  
ATOM   3688  HB3 ALA A 229      16.652  23.225  10.055  1.00 93.69           H  
ATOM   3689  O   ALA A 229      19.226  19.728   9.555  1.00 93.69           O  
ATOM   3690  N   ASP A 230      19.270  20.511  11.668  1.00 90.49           N  
ATOM   3691  H   ASP A 230      18.877  21.164  12.331  1.00 90.49           H  
ATOM   3692  CA  ASP A 230      20.453  19.758  12.091  1.00 90.49           C  
ATOM   3693  HA  ASP A 230      21.287  20.003  11.434  1.00 90.49           H  
ATOM   3694  C   ASP A 230      20.212  18.245  11.997  1.00 90.49           C  
ATOM   3695  CB  ASP A 230      20.837  20.153  13.528  1.00 90.49           C  
ATOM   3696  HB2 ASP A 230      19.978  19.998  14.182  1.00 90.49           H  
ATOM   3697  HB3 ASP A 230      21.636  19.493  13.866  1.00 90.49           H  
ATOM   3698  O   ASP A 230      21.050  17.508  11.480  1.00 90.49           O  
ATOM   3699  CG  ASP A 230      21.328  21.601  13.668  1.00 90.49           C  
ATOM   3700  OD1 ASP A 230      21.745  22.193  12.646  1.00 90.49           O  
ATOM   3701  OD2 ASP A 230      21.279  22.110  14.810  1.00 90.49           O  
ATOM   3702  N   HIS A 231      19.025  17.776  12.402  1.00 89.23           N  
ATOM   3703  H   HIS A 231      18.391  18.425  12.844  1.00 89.23           H  
ATOM   3704  CA  HIS A 231      18.674  16.351  12.379  1.00 89.23           C  
ATOM   3705  HA  HIS A 231      19.429  15.825  12.963  1.00 89.23           H  
ATOM   3706  C   HIS A 231      18.658  15.723  10.976  1.00 89.23           C  
ATOM   3707  CB  HIS A 231      17.299  16.146  13.031  1.00 89.23           C  
ATOM   3708  HB2 HIS A 231      17.029  17.018  13.628  1.00 89.23           H  
ATOM   3709  HB3 HIS A 231      16.531  16.034  12.266  1.00 89.23           H  
ATOM   3710  O   HIS A 231      18.770  14.501  10.852  1.00 89.23           O  
ATOM   3711  CG  HIS A 231      17.265  14.962  13.951  1.00 89.23           C  
ATOM   3712  CD2 HIS A 231      16.868  14.973  15.258  1.00 89.23           C  
ATOM   3713  HD2 HIS A 231      16.507  15.836  15.797  1.00 89.23           H  
ATOM   3714  ND1 HIS A 231      17.718  13.698  13.669  1.00 89.23           N  
ATOM   3715  HD1 HIS A 231      18.150  13.418  12.800  1.00 89.23           H  
ATOM   3716  CE1 HIS A 231      17.590  12.959  14.785  1.00 89.23           C  
ATOM   3717  HE1 HIS A 231      17.890  11.926  14.879  1.00 89.23           H  
ATOM   3718  NE2 HIS A 231      17.060  13.691  15.782  1.00 89.23           N  
ATOM   3719  N   ILE A 232      18.474  16.541   9.936  1.00 87.56           N  
ATOM   3720  H   ILE A 232      18.368  17.525  10.140  1.00 87.56           H  
ATOM   3721  CA  ILE A 232      18.483  16.130   8.524  1.00 87.56           C  
ATOM   3722  HA  ILE A 232      18.615  15.049   8.490  1.00 87.56           H  
ATOM   3723  C   ILE A 232      19.686  16.695   7.759  1.00 87.56           C  
ATOM   3724  CB  ILE A 232      17.140  16.442   7.827  1.00 87.56           C  
ATOM   3725  HB  ILE A 232      17.171  16.009   6.828  1.00 87.56           H  
ATOM   3726  O   ILE A 232      19.685  16.650   6.529  1.00 87.56           O  
ATOM   3727  CG1 ILE A 232      16.936  17.963   7.670  1.00 87.56           C  
ATOM   3728 HG12 ILE A 232      17.133  18.463   8.618  1.00 87.56           H  
ATOM   3729 HG13 ILE A 232      17.664  18.342   6.953  1.00 87.56           H  
ATOM   3730  CG2 ILE A 232      15.987  15.750   8.570  1.00 87.56           C  
ATOM   3731 HG21 ILE A 232      15.077  15.774   7.971  1.00 87.56           H  
ATOM   3732 HG22 ILE A 232      15.809  16.261   9.516  1.00 87.56           H  
ATOM   3733 HG23 ILE A 232      16.253  14.712   8.772  1.00 87.56           H  
ATOM   3734  CD1 ILE A 232      15.548  18.386   7.192  1.00 87.56           C  
ATOM   3735 HD11 ILE A 232      14.791  18.125   7.932  1.00 87.56           H  
ATOM   3736 HD12 ILE A 232      15.557  19.470   7.084  1.00 87.56           H  
ATOM   3737 HD13 ILE A 232      15.317  17.914   6.237  1.00 87.56           H  
ATOM   3738  N   PHE A 233      20.692  17.209   8.476  1.00 90.69           N  
ATOM   3739  H   PHE A 233      20.614  17.197   9.483  1.00 90.69           H  
ATOM   3740  CA  PHE A 233      21.946  17.736   7.931  1.00 90.69           C  
ATOM   3741  HA  PHE A 233      22.464  18.222   8.758  1.00 90.69           H  
ATOM   3742  C   PHE A 233      21.742  18.824   6.868  1.00 90.69           C  
ATOM   3743  CB  PHE A 233      22.839  16.581   7.459  1.00 90.69           C  
ATOM   3744  HB2 PHE A 233      23.795  16.989   7.131  1.00 90.69           H  
ATOM   3745  HB3 PHE A 233      22.380  16.098   6.596  1.00 90.69           H  
ATOM   3746  O   PHE A 233      22.318  18.785   5.781  1.00 90.69           O  
ATOM   3747  CG  PHE A 233      23.105  15.543   8.527  1.00 90.69           C  
ATOM   3748  CD1 PHE A 233      24.132  15.753   9.464  1.00 90.69           C  
ATOM   3749  HD1 PHE A 233      24.730  16.651   9.422  1.00 90.69           H  
ATOM   3750  CD2 PHE A 233      22.316  14.380   8.599  1.00 90.69           C  
ATOM   3751  HD2 PHE A 233      21.519  14.224   7.886  1.00 90.69           H  
ATOM   3752  CE1 PHE A 233      24.381  14.794  10.461  1.00 90.69           C  
ATOM   3753  HE1 PHE A 233      25.169  14.958  11.181  1.00 90.69           H  
ATOM   3754  CE2 PHE A 233      22.560  13.424   9.600  1.00 90.69           C  
ATOM   3755  HE2 PHE A 233      21.951  12.535   9.660  1.00 90.69           H  
ATOM   3756  CZ  PHE A 233      23.596  13.630  10.528  1.00 90.69           C  
ATOM   3757  HZ  PHE A 233      23.785  12.898  11.299  1.00 90.69           H  
ATOM   3758  N   MET A 234      20.891  19.804   7.166  1.00 89.19           N  
ATOM   3759  H   MET A 234      20.453  19.803   8.076  1.00 89.19           H  
ATOM   3760  CA  MET A 234      20.568  20.894   6.250  1.00 89.19           C  
ATOM   3761  HA  MET A 234      21.350  20.966   5.494  1.00 89.19           H  
ATOM   3762  C   MET A 234      20.522  22.226   6.999  1.00 89.19           C  
ATOM   3763  CB  MET A 234      19.248  20.542   5.557  1.00 89.19           C  
ATOM   3764  HB2 MET A 234      19.301  19.507   5.218  1.00 89.19           H  
ATOM   3765  HB3 MET A 234      18.437  20.630   6.280  1.00 89.19           H  
ATOM   3766  O   MET A 234      20.163  22.269   8.168  1.00 89.19           O  
ATOM   3767  CG  MET A 234      18.965  21.418   4.336  1.00 89.19           C  
ATOM   3768  HG2 MET A 234      18.692  22.409   4.699  1.00 89.19           H  
ATOM   3769  HG3 MET A 234      19.877  21.507   3.744  1.00 89.19           H  
ATOM   3770  SD  MET A 234      17.644  20.831   3.238  1.00 89.19           S  
ATOM   3771  CE  MET A 234      16.413  20.404   4.482  1.00 89.19           C  
ATOM   3772  HE1 MET A 234      15.454  20.250   3.988  1.00 89.19           H  
ATOM   3773  HE2 MET A 234      16.714  19.484   4.982  1.00 89.19           H  
ATOM   3774  HE3 MET A 234      16.330  21.212   5.210  1.00 89.19           H  
ATOM   3775  N   SER A 235      20.854  23.341   6.342  1.00 92.47           N  
ATOM   3776  H   SER A 235      21.168  23.289   5.383  1.00 92.47           H  
ATOM   3777  CA  SER A 235      20.742  24.649   6.998  1.00 92.47           C  
ATOM   3778  HA  SER A 235      21.228  24.565   7.970  1.00 92.47           H  
ATOM   3779  C   SER A 235      19.278  25.030   7.244  1.00 92.47           C  
ATOM   3780  CB  SER A 235      21.480  25.748   6.224  1.00 92.47           C  
ATOM   3781  HB2 SER A 235      21.617  26.601   6.888  1.00 92.47           H  
ATOM   3782  HB3 SER A 235      22.464  25.389   5.921  1.00 92.47           H  
ATOM   3783  O   SER A 235      18.384  24.682   6.465  1.00 92.47           O  
ATOM   3784  OG  SER A 235      20.750  26.179   5.087  1.00 92.47           O  
ATOM   3785  HG  SER A 235      20.884  27.125   5.000  1.00 92.47           H  
ATOM   3786  N   THR A 236      19.023  25.824   8.287  1.00 95.26           N  
ATOM   3787  H   THR A 236      19.779  26.059   8.915  1.00 95.26           H  
ATOM   3788  CA  THR A 236      17.682  26.353   8.597  1.00 95.26           C  
ATOM   3789  HA  THR A 236      17.009  25.519   8.797  1.00 95.26           H  
ATOM   3790  C   THR A 236      17.084  27.160   7.450  1.00 95.26           C  
ATOM   3791  CB  THR A 236      17.722  27.265   9.827  1.00 95.26           C  
ATOM   3792  HB  THR A 236      16.783  27.812   9.904  1.00 95.26           H  
ATOM   3793  O   THR A 236      15.895  27.028   7.158  1.00 95.26           O  
ATOM   3794  CG2 THR A 236      17.910  26.467  11.101  1.00 95.26           C  
ATOM   3795 HG21 THR A 236      18.863  25.938  11.094  1.00 95.26           H  
ATOM   3796 HG22 THR A 236      17.872  27.150  11.950  1.00 95.26           H  
ATOM   3797 HG23 THR A 236      17.099  25.744  11.188  1.00 95.26           H  
ATOM   3798  OG1 THR A 236      18.789  28.182   9.731  1.00 95.26           O  
ATOM   3799  HG1 THR A 236      19.099  28.372  10.619  1.00 95.26           H  
ATOM   3800  N   SER A 237      17.903  27.966   6.769  1.00 96.03           N  
ATOM   3801  H   SER A 237      18.861  28.037   7.080  1.00 96.03           H  
ATOM   3802  CA  SER A 237      17.502  28.743   5.593  1.00 96.03           C  
ATOM   3803  HA  SER A 237      16.643  29.360   5.855  1.00 96.03           H  
ATOM   3804  C   SER A 237      17.075  27.842   4.433  1.00 96.03           C  
ATOM   3805  CB  SER A 237      18.644  29.677   5.167  1.00 96.03           C  
ATOM   3806  HB2 SER A 237      18.385  30.155   4.222  1.00 96.03           H  
ATOM   3807  HB3 SER A 237      18.763  30.451   5.925  1.00 96.03           H  
ATOM   3808  O   SER A 237      16.018  28.062   3.841  1.00 96.03           O  
ATOM   3809  OG  SER A 237      19.877  28.982   5.030  1.00 96.03           O  
ATOM   3810  HG  SER A 237      20.541  29.623   4.769  1.00 96.03           H  
ATOM   3811  N   THR A 238      17.844  26.787   4.155  1.00 93.19           N  
ATOM   3812  H   THR A 238      18.688  26.650   4.694  1.00 93.19           H  
ATOM   3813  CA  THR A 238      17.541  25.831   3.084  1.00 93.19           C  
ATOM   3814  HA  THR A 238      17.349  26.386   2.165  1.00 93.19           H  
ATOM   3815  C   THR A 238      16.290  25.022   3.405  1.00 93.19           C  
ATOM   3816  CB  THR A 238      18.722  24.886   2.825  1.00 93.19           C  
ATOM   3817  HB  THR A 238      18.904  24.272   3.707  1.00 93.19           H  
ATOM   3818  O   THR A 238      15.424  24.892   2.542  1.00 93.19           O  
ATOM   3819  CG2 THR A 238      18.491  23.988   1.610  1.00 93.19           C  
ATOM   3820 HG21 THR A 238      18.334  24.601   0.723  1.00 93.19           H  
ATOM   3821 HG22 THR A 238      19.367  23.356   1.462  1.00 93.19           H  
ATOM   3822 HG23 THR A 238      17.621  23.350   1.768  1.00 93.19           H  
ATOM   3823  OG1 THR A 238      19.878  25.631   2.542  1.00 93.19           O  
ATOM   3824  HG1 THR A 238      20.333  25.765   3.377  1.00 93.19           H  
ATOM   3825  N   LEU A 239      16.145  24.538   4.645  1.00 95.12           N  
ATOM   3826  H   LEU A 239      16.900  24.662   5.305  1.00 95.12           H  
ATOM   3827  CA  LEU A 239      14.944  23.828   5.092  1.00 95.12           C  
ATOM   3828  HA  LEU A 239      14.818  22.942   4.470  1.00 95.12           H  
ATOM   3829  C   LEU A 239      13.696  24.697   4.913  1.00 95.12           C  
ATOM   3830  CB  LEU A 239      15.112  23.401   6.567  1.00 95.12           C  
ATOM   3831  HB2 LEU A 239      15.977  22.744   6.655  1.00 95.12           H  
ATOM   3832  HB3 LEU A 239      15.319  24.284   7.170  1.00 95.12           H  
ATOM   3833  O   LEU A 239      12.709  24.256   4.332  1.00 95.12           O  
ATOM   3834  CG  LEU A 239      13.875  22.694   7.162  1.00 95.12           C  
ATOM   3835  HG  LEU A 239      13.056  23.410   7.230  1.00 95.12           H  
ATOM   3836  CD1 LEU A 239      13.404  21.507   6.329  1.00 95.12           C  
ATOM   3837 HD11 LEU A 239      14.228  20.822   6.130  1.00 95.12           H  
ATOM   3838 HD12 LEU A 239      12.615  20.972   6.858  1.00 95.12           H  
ATOM   3839 HD13 LEU A 239      12.998  21.863   5.382  1.00 95.12           H  
ATOM   3840  CD2 LEU A 239      14.170  22.188   8.571  1.00 95.12           C  
ATOM   3841 HD21 LEU A 239      14.520  23.008   9.198  1.00 95.12           H  
ATOM   3842 HD22 LEU A 239      14.938  21.415   8.538  1.00 95.12           H  
ATOM   3843 HD23 LEU A 239      13.267  21.770   9.015  1.00 95.12           H  
ATOM   3844  N   LYS A 240      13.753  25.951   5.372  1.00 95.63           N  
ATOM   3845  H   LYS A 240      14.600  26.253   5.832  1.00 95.63           H  
ATOM   3846  CA  LYS A 240      12.627  26.883   5.270  1.00 95.63           C  
ATOM   3847  HA  LYS A 240      11.762  26.424   5.749  1.00 95.63           H  
ATOM   3848  C   LYS A 240      12.232  27.135   3.814  1.00 95.63           C  
ATOM   3849  CB  LYS A 240      12.992  28.176   6.009  1.00 95.63           C  
ATOM   3850  HB2 LYS A 240      13.683  28.764   5.404  1.00 95.63           H  
ATOM   3851  HB3 LYS A 240      13.490  27.915   6.942  1.00 95.63           H  
ATOM   3852  O   LYS A 240      11.043  27.112   3.511  1.00 95.63           O  
ATOM   3853  CG  LYS A 240      11.757  29.012   6.365  1.00 95.63           C  
ATOM   3854  HG2 LYS A 240      11.093  28.417   6.991  1.00 95.63           H  
ATOM   3855  HG3 LYS A 240      11.229  29.299   5.456  1.00 95.63           H  
ATOM   3856  CD  LYS A 240      12.185  30.272   7.128  1.00 95.63           C  
ATOM   3857  HD2 LYS A 240      12.799  29.986   7.982  1.00 95.63           H  
ATOM   3858  HD3 LYS A 240      12.776  30.902   6.462  1.00 95.63           H  
ATOM   3859  CE  LYS A 240      10.956  31.043   7.619  1.00 95.63           C  
ATOM   3860  HE2 LYS A 240      10.315  31.250   6.763  1.00 95.63           H  
ATOM   3861  HE3 LYS A 240      10.396  30.409   8.307  1.00 95.63           H  
ATOM   3862  NZ  LYS A 240      11.339  32.315   8.284  1.00 95.63           N  
ATOM   3863  HZ1 LYS A 240      10.519  32.815   8.596  1.00 95.63           H  
ATOM   3864  HZ2 LYS A 240      11.937  32.145   9.080  1.00 95.63           H  
ATOM   3865  HZ3 LYS A 240      11.834  32.913   7.638  1.00 95.63           H  
ATOM   3866  N   ARG A 241      13.214  27.325   2.923  1.00 95.32           N  
ATOM   3867  H   ARG A 241      14.166  27.335   3.261  1.00 95.32           H  
ATOM   3868  CA  ARG A 241      12.976  27.523   1.486  1.00 95.32           C  
ATOM   3869  HA  ARG A 241      12.248  28.325   1.358  1.00 95.32           H  
ATOM   3870  C   ARG A 241      12.346  26.290   0.838  1.00 95.32           C  
ATOM   3871  CB  ARG A 241      14.281  27.932   0.785  1.00 95.32           C  
ATOM   3872  HB2 ARG A 241      14.727  28.773   1.316  1.00 95.32           H  
ATOM   3873  HB3 ARG A 241      14.982  27.097   0.806  1.00 95.32           H  
ATOM   3874  O   ARG A 241      11.309  26.418   0.206  1.00 95.32           O  
ATOM   3875  CG  ARG A 241      14.011  28.355  -0.669  1.00 95.32           C  
ATOM   3876  HG2 ARG A 241      13.350  29.222  -0.666  1.00 95.32           H  
ATOM   3877  HG3 ARG A 241      13.506  27.551  -1.205  1.00 95.32           H  
ATOM   3878  CD  ARG A 241      15.290  28.722  -1.427  1.00 95.32           C  
ATOM   3879  HD2 ARG A 241      14.999  29.145  -2.389  1.00 95.32           H  
ATOM   3880  HD3 ARG A 241      15.834  29.475  -0.858  1.00 95.32           H  
ATOM   3881  NE  ARG A 241      16.134  27.540  -1.671  1.00 95.32           N  
ATOM   3882  HE  ARG A 241      15.625  26.676  -1.792  1.00 95.32           H  
ATOM   3883  NH1 ARG A 241      18.055  28.655  -2.255  1.00 95.32           N  
ATOM   3884 HH11 ARG A 241      17.523  29.513  -2.285  1.00 95.32           H  
ATOM   3885 HH12 ARG A 241      19.012  28.638  -2.577  1.00 95.32           H  
ATOM   3886  NH2 ARG A 241      18.070  26.431  -2.120  1.00 95.32           N  
ATOM   3887 HH21 ARG A 241      17.550  25.567  -2.072  1.00 95.32           H  
ATOM   3888 HH22 ARG A 241      19.033  26.440  -2.424  1.00 95.32           H  
ATOM   3889  CZ  ARG A 241      17.411  27.548  -2.008  1.00 95.32           C  
ATOM   3890  N   LYS A 242      12.914  25.100   1.051  1.00 93.42           N  
ATOM   3891  H   LYS A 242      13.759  25.061   1.603  1.00 93.42           H  
ATOM   3892  CA  LYS A 242      12.397  23.860   0.450  1.00 93.42           C  
ATOM   3893  HA  LYS A 242      12.293  23.995  -0.626  1.00 93.42           H  
ATOM   3894  C   LYS A 242      11.001  23.485   0.951  1.00 93.42           C  
ATOM   3895  CB  LYS A 242      13.360  22.702   0.700  1.00 93.42           C  
ATOM   3896  HB2 LYS A 242      12.838  21.791   0.405  1.00 93.42           H  
ATOM   3897  HB3 LYS A 242      13.607  22.646   1.760  1.00 93.42           H  
ATOM   3898  O   LYS A 242      10.179  23.018   0.178  1.00 93.42           O  
ATOM   3899  CG  LYS A 242      14.642  22.796  -0.133  1.00 93.42           C  
ATOM   3900  HG2 LYS A 242      14.376  22.963  -1.177  1.00 93.42           H  
ATOM   3901  HG3 LYS A 242      15.261  23.624   0.213  1.00 93.42           H  
ATOM   3902  CD  LYS A 242      15.414  21.477  -0.019  1.00 93.42           C  
ATOM   3903  HD2 LYS A 242      15.752  21.341   1.008  1.00 93.42           H  
ATOM   3904  HD3 LYS A 242      14.748  20.658  -0.288  1.00 93.42           H  
ATOM   3905  CE  LYS A 242      16.607  21.482  -0.977  1.00 93.42           C  
ATOM   3906  HE2 LYS A 242      16.241  21.749  -1.968  1.00 93.42           H  
ATOM   3907  HE3 LYS A 242      17.313  22.249  -0.656  1.00 93.42           H  
ATOM   3908  NZ  LYS A 242      17.264  20.153  -1.025  1.00 93.42           N  
ATOM   3909  HZ1 LYS A 242      16.604  19.457  -1.340  1.00 93.42           H  
ATOM   3910  HZ2 LYS A 242      18.038  20.162  -1.674  1.00 93.42           H  
ATOM   3911  HZ3 LYS A 242      17.606  19.891  -0.111  1.00 93.42           H  
ATOM   3912  N   LEU A 243      10.699  23.720   2.229  1.00 94.76           N  
ATOM   3913  H   LEU A 243      11.417  24.066   2.849  1.00 94.76           H  
ATOM   3914  CA  LEU A 243       9.334  23.529   2.730  1.00 94.76           C  
ATOM   3915  HA  LEU A 243       8.993  22.531   2.458  1.00 94.76           H  
ATOM   3916  C   LEU A 243       8.349  24.496   2.063  1.00 94.76           C  
ATOM   3917  CB  LEU A 243       9.307  23.685   4.257  1.00 94.76           C  
ATOM   3918  HB2 LEU A 243       9.803  24.618   4.523  1.00 94.76           H  
ATOM   3919  HB3 LEU A 243       8.267  23.761   4.576  1.00 94.76           H  
ATOM   3920  O   LEU A 243       7.235  24.091   1.743  1.00 94.76           O  
ATOM   3921  CG  LEU A 243       9.963  22.522   5.019  1.00 94.76           C  
ATOM   3922  HG  LEU A 243      11.005  22.429   4.713  1.00 94.76           H  
ATOM   3923  CD1 LEU A 243       9.917  22.831   6.519  1.00 94.76           C  
ATOM   3924 HD11 LEU A 243      10.395  22.024   7.074  1.00 94.76           H  
ATOM   3925 HD12 LEU A 243       8.881  22.929   6.842  1.00 94.76           H  
ATOM   3926 HD13 LEU A 243      10.457  23.758   6.712  1.00 94.76           H  
ATOM   3927  CD2 LEU A 243       9.281  21.177   4.761  1.00 94.76           C  
ATOM   3928 HD21 LEU A 243       9.654  20.417   5.447  1.00 94.76           H  
ATOM   3929 HD22 LEU A 243       9.487  20.841   3.745  1.00 94.76           H  
ATOM   3930 HD23 LEU A 243       8.201  21.280   4.867  1.00 94.76           H  
ATOM   3931  N   ALA A 244       8.763  25.743   1.814  1.00 93.18           N  
ATOM   3932  H   ALA A 244       9.693  26.024   2.091  1.00 93.18           H  
ATOM   3933  CA  ALA A 244       7.939  26.710   1.095  1.00 93.18           C  
ATOM   3934  HA  ALA A 244       6.956  26.737   1.565  1.00 93.18           H  
ATOM   3935  C   ALA A 244       7.722  26.309  -0.375  1.00 93.18           C  
ATOM   3936  CB  ALA A 244       8.566  28.103   1.227  1.00 93.18           C  
ATOM   3937  HB1 ALA A 244       7.904  28.838   0.769  1.00 93.18           H  
ATOM   3938  HB2 ALA A 244       9.530  28.137   0.717  1.00 93.18           H  
ATOM   3939  HB3 ALA A 244       8.700  28.350   2.280  1.00 93.18           H  
ATOM   3940  O   ALA A 244       6.618  26.485  -0.883  1.00 93.18           O  
ATOM   3941  N   GLU A 245       8.729  25.722  -1.031  1.00 89.09           N  
ATOM   3942  H   GLU A 245       9.632  25.671  -0.580  1.00 89.09           H  
ATOM   3943  CA  GLU A 245       8.598  25.115  -2.367  1.00 89.09           C  
ATOM   3944  HA  GLU A 245       8.220  25.860  -3.067  1.00 89.09           H  
ATOM   3945  C   GLU A 245       7.579  23.956  -2.365  1.00 89.09           C  
ATOM   3946  CB  GLU A 245       9.976  24.633  -2.869  1.00 89.09           C  
ATOM   3947  HB2 GLU A 245      10.415  23.992  -2.104  1.00 89.09           H  
ATOM   3948  HB3 GLU A 245       9.834  24.029  -3.765  1.00 89.09           H  
ATOM   3949  O   GLU A 245       6.795  23.828  -3.300  1.00 89.09           O  
ATOM   3950  CG  GLU A 245      10.963  25.771  -3.210  1.00 89.09           C  
ATOM   3951  HG2 GLU A 245      10.891  26.544  -2.445  1.00 89.09           H  
ATOM   3952  HG3 GLU A 245      10.658  26.222  -4.154  1.00 89.09           H  
ATOM   3953  CD  GLU A 245      12.442  25.325  -3.305  1.00 89.09           C  
ATOM   3954  OE1 GLU A 245      13.328  26.217  -3.348  1.00 89.09           O  
ATOM   3955  OE2 GLU A 245      12.739  24.112  -3.221  1.00 89.09           O  
ATOM   3956  N   GLU A 246       7.503  23.174  -1.281  1.00 86.42           N  
ATOM   3957  H   GLU A 246       8.223  23.272  -0.580  1.00 86.42           H  
ATOM   3958  CA  GLU A 246       6.452  22.163  -1.054  1.00 86.42           C  
ATOM   3959  HA  GLU A 246       6.229  21.687  -2.009  1.00 86.42           H  
ATOM   3960  C   GLU A 246       5.109  22.759  -0.560  1.00 86.42           C  
ATOM   3961  CB  GLU A 246       6.963  21.063  -0.100  1.00 86.42           C  
ATOM   3962  HB2 GLU A 246       6.129  20.405   0.145  1.00 86.42           H  
ATOM   3963  HB3 GLU A 246       7.314  21.523   0.823  1.00 86.42           H  
ATOM   3964  O   GLU A 246       4.198  22.027  -0.159  1.00 86.42           O  
ATOM   3965  CG  GLU A 246       8.083  20.186  -0.693  1.00 86.42           C  
ATOM   3966  HG2 GLU A 246       7.737  19.773  -1.640  1.00 86.42           H  
ATOM   3967  HG3 GLU A 246       8.958  20.806  -0.892  1.00 86.42           H  
ATOM   3968  CD  GLU A 246       8.491  19.023   0.236  1.00 86.42           C  
ATOM   3969  OE1 GLU A 246       9.435  18.264  -0.089  1.00 86.42           O  
ATOM   3970  OE2 GLU A 246       7.898  18.866   1.327  1.00 86.42           O  
ATOM   3971  N   GLY A 247       4.961  24.088  -0.557  1.00 88.88           N  
ATOM   3972  H   GLY A 247       5.725  24.647  -0.910  1.00 88.88           H  
ATOM   3973  CA  GLY A 247       3.725  24.778  -0.178  1.00 88.88           C  
ATOM   3974  HA2 GLY A 247       2.896  24.366  -0.753  1.00 88.88           H  
ATOM   3975  HA3 GLY A 247       3.831  25.833  -0.430  1.00 88.88           H  
ATOM   3976  C   GLY A 247       3.376  24.679   1.310  1.00 88.88           C  
ATOM   3977  O   GLY A 247       2.201  24.710   1.674  1.00 88.88           O  
ATOM   3978  N   THR A 248       4.371  24.523   2.186  1.00 91.11           N  
ATOM   3979  H   THR A 248       5.315  24.481   1.830  1.00 91.11           H  
ATOM   3980  CA  THR A 248       4.173  24.364   3.633  1.00 91.11           C  
ATOM   3981  HA  THR A 248       3.207  24.793   3.903  1.00 91.11           H  
ATOM   3982  C   THR A 248       5.230  25.121   4.442  1.00 91.11           C  
ATOM   3983  CB  THR A 248       4.114  22.862   3.979  1.00 91.11           C  
ATOM   3984  HB  THR A 248       3.379  22.395   3.323  1.00 91.11           H  
ATOM   3985  O   THR A 248       6.202  25.659   3.920  1.00 91.11           O  
ATOM   3986  CG2 THR A 248       5.440  22.128   3.805  1.00 91.11           C  
ATOM   3987 HG21 THR A 248       6.221  22.588   4.411  1.00 91.11           H  
ATOM   3988 HG22 THR A 248       5.738  22.159   2.757  1.00 91.11           H  
ATOM   3989 HG23 THR A 248       5.321  21.083   4.088  1.00 91.11           H  
ATOM   3990  OG1 THR A 248       3.696  22.632   5.310  1.00 91.11           O  
ATOM   3991  HG1 THR A 248       4.467  22.734   5.872  1.00 91.11           H  
ATOM   3992  N   SER A 249       5.067  25.169   5.762  1.00 95.31           N  
ATOM   3993  H   SER A 249       4.202  24.824   6.152  1.00 95.31           H  
ATOM   3994  CA  SER A 249       6.079  25.694   6.680  1.00 95.31           C  
ATOM   3995  HA  SER A 249       7.014  25.842   6.138  1.00 95.31           H  
ATOM   3996  C   SER A 249       6.369  24.715   7.815  1.00 95.31           C  
ATOM   3997  CB  SER A 249       5.635  27.062   7.206  1.00 95.31           C  
ATOM   3998  HB2 SER A 249       5.245  27.668   6.388  1.00 95.31           H  
ATOM   3999  HB3 SER A 249       6.501  27.571   7.630  1.00 95.31           H  
ATOM   4000  O   SER A 249       5.585  23.804   8.086  1.00 95.31           O  
ATOM   4001  OG  SER A 249       4.657  26.924   8.216  1.00 95.31           O  
ATOM   4002  HG  SER A 249       3.793  26.886   7.798  1.00 95.31           H  
ATOM   4003  N   PHE A 250       7.488  24.913   8.519  1.00 96.00           N  
ATOM   4004  H   PHE A 250       8.124  25.642   8.230  1.00 96.00           H  
ATOM   4005  CA  PHE A 250       7.791  24.144   9.730  1.00 96.00           C  
ATOM   4006  HA  PHE A 250       7.864  23.087   9.475  1.00 96.00           H  
ATOM   4007  C   PHE A 250       6.682  24.277  10.781  1.00 96.00           C  
ATOM   4008  CB  PHE A 250       9.135  24.603  10.302  1.00 96.00           C  
ATOM   4009  HB2 PHE A 250       9.145  25.691  10.376  1.00 96.00           H  
ATOM   4010  HB3 PHE A 250       9.911  24.300   9.599  1.00 96.00           H  
ATOM   4011  O   PHE A 250       6.273  23.274  11.357  1.00 96.00           O  
ATOM   4012  CG  PHE A 250       9.451  24.019  11.666  1.00 96.00           C  
ATOM   4013  CD1 PHE A 250       9.154  24.741  12.841  1.00 96.00           C  
ATOM   4014  HD1 PHE A 250       8.718  25.727  12.780  1.00 96.00           H  
ATOM   4015  CD2 PHE A 250       9.985  22.722  11.759  1.00 96.00           C  
ATOM   4016  HD2 PHE A 250      10.204  22.155  10.867  1.00 96.00           H  
ATOM   4017  CE1 PHE A 250       9.382  24.162  14.103  1.00 96.00           C  
ATOM   4018  HE1 PHE A 250       9.131  24.696  15.007  1.00 96.00           H  
ATOM   4019  CE2 PHE A 250      10.210  22.151  13.021  1.00 96.00           C  
ATOM   4020  HE2 PHE A 250      10.601  21.147  13.096  1.00 96.00           H  
ATOM   4021  CZ  PHE A 250       9.906  22.863  14.189  1.00 96.00           C  
ATOM   4022  HZ  PHE A 250      10.061  22.405  15.155  1.00 96.00           H  
ATOM   4023  N   SER A 251       6.160  25.491  10.992  1.00 95.04           N  
ATOM   4024  H   SER A 251       6.502  26.277  10.457  1.00 95.04           H  
ATOM   4025  CA  SER A 251       5.092  25.740  11.966  1.00 95.04           C  
ATOM   4026  HA  SER A 251       5.424  25.405  12.949  1.00 95.04           H  
ATOM   4027  C   SER A 251       3.812  24.979  11.625  1.00 95.04           C  
ATOM   4028  CB  SER A 251       4.776  27.234  12.047  1.00 95.04           C  
ATOM   4029  HB2 SER A 251       4.524  27.614  11.057  1.00 95.04           H  
ATOM   4030  HB3 SER A 251       3.923  27.381  12.709  1.00 95.04           H  
ATOM   4031  O   SER A 251       3.184  24.416  12.521  1.00 95.04           O  
ATOM   4032  OG  SER A 251       5.889  27.937  12.568  1.00 95.04           O  
ATOM   4033  HG  SER A 251       5.623  28.847  12.717  1.00 95.04           H  
ATOM   4034  N   ASP A 252       3.449  24.907  10.343  1.00 94.18           N  
ATOM   4035  H   ASP A 252       3.981  25.410   9.647  1.00 94.18           H  
ATOM   4036  CA  ASP A 252       2.267  24.159   9.905  1.00 94.18           C  
ATOM   4037  HA  ASP A 252       1.411  24.467  10.505  1.00 94.18           H  
ATOM   4038  C   ASP A 252       2.449  22.653  10.100  1.00 94.18           C  
ATOM   4039  CB  ASP A 252       1.951  24.463   8.436  1.00 94.18           C  
ATOM   4040  HB2 ASP A 252       2.805  24.187   7.817  1.00 94.18           H  
ATOM   4041  HB3 ASP A 252       1.098  23.861   8.125  1.00 94.18           H  
ATOM   4042  O   ASP A 252       1.542  21.976  10.589  1.00 94.18           O  
ATOM   4043  CG  ASP A 252       1.608  25.934   8.228  1.00 94.18           C  
ATOM   4044  OD1 ASP A 252       0.797  26.461   9.021  1.00 94.18           O  
ATOM   4045  OD2 ASP A 252       2.233  26.528   7.322  1.00 94.18           O  
ATOM   4046  N   ILE A 253       3.637  22.123   9.782  1.00 93.57           N  
ATOM   4047  H   ILE A 253       4.337  22.730   9.378  1.00 93.57           H  
ATOM   4048  CA  ILE A 253       3.952  20.703   9.988  1.00 93.57           C  
ATOM   4049  HA  ILE A 253       3.162  20.108   9.530  1.00 93.57           H  
ATOM   4050  C   ILE A 253       3.962  20.370  11.481  1.00 93.57           C  
ATOM   4051  CB  ILE A 253       5.290  20.315   9.324  1.00 93.57           C  
ATOM   4052  HB  ILE A 253       6.093  20.917   9.751  1.00 93.57           H  
ATOM   4053  O   ILE A 253       3.407  19.352  11.890  1.00 93.57           O  
ATOM   4054  CG1 ILE A 253       5.233  20.539   7.801  1.00 93.57           C  
ATOM   4055 HG12 ILE A 253       4.604  19.773   7.347  1.00 93.57           H  
ATOM   4056 HG13 ILE A 253       4.776  21.502   7.573  1.00 93.57           H  
ATOM   4057  CG2 ILE A 253       5.569  18.823   9.584  1.00 93.57           C  
ATOM   4058 HG21 ILE A 253       6.448  18.483   9.036  1.00 93.57           H  
ATOM   4059 HG22 ILE A 253       4.718  18.230   9.250  1.00 93.57           H  
ATOM   4060 HG23 ILE A 253       5.738  18.638  10.645  1.00 93.57           H  
ATOM   4061  CD1 ILE A 253       6.614  20.519   7.142  1.00 93.57           C  
ATOM   4062 HD11 ILE A 253       7.242  21.300   7.571  1.00 93.57           H  
ATOM   4063 HD12 ILE A 253       6.484  20.703   6.076  1.00 93.57           H  
ATOM   4064 HD13 ILE A 253       7.097  19.550   7.266  1.00 93.57           H  
ATOM   4065  N   TYR A 254       4.541  21.244  12.301  1.00 94.58           N  
ATOM   4066  H   TYR A 254       4.995  22.050  11.895  1.00 94.58           H  
ATOM   4067  CA  TYR A 254       4.599  21.088  13.748  1.00 94.58           C  
ATOM   4068  HA  TYR A 254       5.074  20.135  13.979  1.00 94.58           H  
ATOM   4069  C   TYR A 254       3.209  21.059  14.381  1.00 94.58           C  
ATOM   4070  CB  TYR A 254       5.449  22.225  14.315  1.00 94.58           C  
ATOM   4071  HB2 TYR A 254       4.982  23.182  14.079  1.00 94.58           H  
ATOM   4072  HB3 TYR A 254       6.424  22.210  13.829  1.00 94.58           H  
ATOM   4073  O   TYR A 254       2.893  20.149  15.153  1.00 94.58           O  
ATOM   4074  CG  TYR A 254       5.678  22.132  15.803  1.00 94.58           C  
ATOM   4075  CD1 TYR A 254       5.130  23.096  16.671  1.00 94.58           C  
ATOM   4076  HD1 TYR A 254       4.497  23.877  16.280  1.00 94.58           H  
ATOM   4077  CD2 TYR A 254       6.503  21.110  16.305  1.00 94.58           C  
ATOM   4078  HD2 TYR A 254       6.938  20.383  15.635  1.00 94.58           H  
ATOM   4079  CE1 TYR A 254       5.503  23.101  18.028  1.00 94.58           C  
ATOM   4080  HE1 TYR A 254       5.168  23.892  18.683  1.00 94.58           H  
ATOM   4081  CE2 TYR A 254       6.834  21.083  17.668  1.00 94.58           C  
ATOM   4082  HE2 TYR A 254       7.499  20.331  18.066  1.00 94.58           H  
ATOM   4083  OH  TYR A 254       6.927  22.221  19.748  1.00 94.58           O  
ATOM   4084  HH  TYR A 254       6.745  23.065  20.168  1.00 94.58           H  
ATOM   4085  CZ  TYR A 254       6.401  22.124  18.505  1.00 94.58           C  
ATOM   4086  N   LEU A 255       2.346  22.007  14.000  1.00 92.40           N  
ATOM   4087  H   LEU A 255       2.666  22.725  13.366  1.00 92.40           H  
ATOM   4088  CA  LEU A 255       0.954  22.022  14.430  1.00 92.40           C  
ATOM   4089  HA  LEU A 255       0.938  22.031  15.520  1.00 92.40           H  
ATOM   4090  C   LEU A 255       0.225  20.756  13.967  1.00 92.40           C  
ATOM   4091  CB  LEU A 255       0.278  23.298  13.900  1.00 92.40           C  
ATOM   4092  HB2 LEU A 255       0.349  23.304  12.813  1.00 92.40           H  
ATOM   4093  HB3 LEU A 255       0.823  24.166  14.272  1.00 92.40           H  
ATOM   4094  O   LEU A 255      -0.436  20.108  14.774  1.00 92.40           O  
ATOM   4095  CG  LEU A 255      -1.205  23.427  14.298  1.00 92.40           C  
ATOM   4096  HG  LEU A 255      -1.760  22.560  13.940  1.00 92.40           H  
ATOM   4097  CD1 LEU A 255      -1.396  23.543  15.814  1.00 92.40           C  
ATOM   4098 HD11 LEU A 255      -0.823  24.387  16.197  1.00 92.40           H  
ATOM   4099 HD12 LEU A 255      -2.453  23.682  16.040  1.00 92.40           H  
ATOM   4100 HD13 LEU A 255      -1.064  22.626  16.299  1.00 92.40           H  
ATOM   4101  CD2 LEU A 255      -1.809  24.670  13.644  1.00 92.40           C  
ATOM   4102 HD21 LEU A 255      -1.276  25.561  13.977  1.00 92.40           H  
ATOM   4103 HD22 LEU A 255      -2.864  24.752  13.905  1.00 92.40           H  
ATOM   4104 HD23 LEU A 255      -1.714  24.591  12.561  1.00 92.40           H  
ATOM   4105  N   SER A 256       0.376  20.380  12.696  1.00 89.72           N  
ATOM   4106  H   SER A 256       0.941  20.962  12.093  1.00 89.72           H  
ATOM   4107  CA  SER A 256      -0.247  19.187  12.114  1.00 89.72           C  
ATOM   4108  HA  SER A 256      -1.331  19.289  12.172  1.00 89.72           H  
ATOM   4109  C   SER A 256       0.136  17.908  12.865  1.00 89.72           C  
ATOM   4110  CB  SER A 256       0.154  19.087  10.640  1.00 89.72           C  
ATOM   4111  HB2 SER A 256       1.237  18.994  10.560  1.00 89.72           H  
ATOM   4112  HB3 SER A 256      -0.159  19.993  10.120  1.00 89.72           H  
ATOM   4113  O   SER A 256      -0.741  17.151  13.281  1.00 89.72           O  
ATOM   4114  OG  SER A 256      -0.454  17.969  10.027  1.00 89.72           O  
ATOM   4115  HG  SER A 256      -0.092  17.870   9.143  1.00 89.72           H  
ATOM   4116  N   ALA A 257       1.429  17.691  13.123  1.00 90.05           N  
ATOM   4117  H   ALA A 257       2.110  18.351  12.775  1.00 90.05           H  
ATOM   4118  CA  ALA A 257       1.922  16.516  13.841  1.00 90.05           C  
ATOM   4119  HA  ALA A 257       1.610  15.614  13.315  1.00 90.05           H  
ATOM   4120  C   ALA A 257       1.341  16.422  15.259  1.00 90.05           C  
ATOM   4121  CB  ALA A 257       3.454  16.569  13.852  1.00 90.05           C  
ATOM   4122  HB1 ALA A 257       3.790  17.483  14.342  1.00 90.05           H  
ATOM   4123  HB2 ALA A 257       3.834  16.555  12.831  1.00 90.05           H  
ATOM   4124  HB3 ALA A 257       3.850  15.705  14.385  1.00 90.05           H  
ATOM   4125  O   ALA A 257       0.853  15.366  15.667  1.00 90.05           O  
ATOM   4126  N   ARG A 258       1.321  17.541  15.994  1.00 93.06           N  
ATOM   4127  H   ARG A 258       1.723  18.378  15.598  1.00 93.06           H  
ATOM   4128  CA  ARG A 258       0.743  17.593  17.344  1.00 93.06           C  
ATOM   4129  HA  ARG A 258       1.148  16.773  17.937  1.00 93.06           H  
ATOM   4130  C   ARG A 258      -0.771  17.386  17.342  1.00 93.06           C  
ATOM   4131  CB  ARG A 258       1.121  18.921  18.010  1.00 93.06           C  
ATOM   4132  HB2 ARG A 258       0.922  19.750  17.331  1.00 93.06           H  
ATOM   4133  HB3 ARG A 258       0.504  19.044  18.900  1.00 93.06           H  
ATOM   4134  O   ARG A 258      -1.283  16.653  18.184  1.00 93.06           O  
ATOM   4135  CG  ARG A 258       2.593  18.936  18.444  1.00 93.06           C  
ATOM   4136  HG2 ARG A 258       2.757  18.119  19.146  1.00 93.06           H  
ATOM   4137  HG3 ARG A 258       3.248  18.800  17.584  1.00 93.06           H  
ATOM   4138  CD  ARG A 258       2.925  20.264  19.127  1.00 93.06           C  
ATOM   4139  HD2 ARG A 258       2.110  20.516  19.805  1.00 93.06           H  
ATOM   4140  HD3 ARG A 258       3.016  21.043  18.370  1.00 93.06           H  
ATOM   4141  NE  ARG A 258       4.174  20.161  19.897  1.00 93.06           N  
ATOM   4142  HE  ARG A 258       4.697  19.300  19.823  1.00 93.06           H  
ATOM   4143  NH1 ARG A 258       3.838  21.980  21.263  1.00 93.06           N  
ATOM   4144 HH11 ARG A 258       3.966  22.314  22.207  1.00 93.06           H  
ATOM   4145 HH12 ARG A 258       2.962  22.147  20.791  1.00 93.06           H  
ATOM   4146  NH2 ARG A 258       5.585  20.646  21.606  1.00 93.06           N  
ATOM   4147 HH21 ARG A 258       5.854  21.250  22.369  1.00 93.06           H  
ATOM   4148 HH22 ARG A 258       6.204  19.912  21.292  1.00 93.06           H  
ATOM   4149  CZ  ARG A 258       4.528  20.932  20.905  1.00 93.06           C  
ATOM   4150  N   MET A 259      -1.489  17.986  16.394  1.00 88.95           N  
ATOM   4151  H   MET A 259      -1.004  18.576  15.732  1.00 88.95           H  
ATOM   4152  CA  MET A 259      -2.943  17.845  16.269  1.00 88.95           C  
ATOM   4153  HA  MET A 259      -3.399  18.040  17.240  1.00 88.95           H  
ATOM   4154  C   MET A 259      -3.357  16.423  15.885  1.00 88.95           C  
ATOM   4155  CB  MET A 259      -3.480  18.865  15.253  1.00 88.95           C  
ATOM   4156  HB2 MET A 259      -2.885  18.826  14.340  1.00 88.95           H  
ATOM   4157  HB3 MET A 259      -4.506  18.610  14.989  1.00 88.95           H  
ATOM   4158  O   MET A 259      -4.281  15.877  16.487  1.00 88.95           O  
ATOM   4159  CG  MET A 259      -3.475  20.294  15.804  1.00 88.95           C  
ATOM   4160  HG2 MET A 259      -3.846  20.961  15.026  1.00 88.95           H  
ATOM   4161  HG3 MET A 259      -2.451  20.593  16.026  1.00 88.95           H  
ATOM   4162  SD  MET A 259      -4.482  20.538  17.293  1.00 88.95           S  
ATOM   4163  CE  MET A 259      -3.165  20.821  18.495  1.00 88.95           C  
ATOM   4164  HE1 MET A 259      -2.456  19.993  18.482  1.00 88.95           H  
ATOM   4165  HE2 MET A 259      -2.660  21.747  18.222  1.00 88.95           H  
ATOM   4166  HE3 MET A 259      -3.592  20.923  19.493  1.00 88.95           H  
ATOM   4167  N   ASN A 260      -2.651  15.785  14.951  1.00 84.22           N  
ATOM   4168  H   ASN A 260      -1.928  16.287  14.454  1.00 84.22           H  
ATOM   4169  CA  ASN A 260      -2.916  14.396  14.577  1.00 84.22           C  
ATOM   4170  HA  ASN A 260      -3.976  14.283  14.353  1.00 84.22           H  
ATOM   4171  C   ASN A 260      -2.616  13.428  15.723  1.00 84.22           C  
ATOM   4172  CB  ASN A 260      -2.109  14.047  13.321  1.00 84.22           C  
ATOM   4173  HB2 ASN A 260      -1.078  14.379  13.446  1.00 84.22           H  
ATOM   4174  HB3 ASN A 260      -2.106  12.966  13.181  1.00 84.22           H  
ATOM   4175  O   ASN A 260      -3.405  12.514  15.971  1.00 84.22           O  
ATOM   4176  CG  ASN A 260      -2.704  14.661  12.069  1.00 84.22           C  
ATOM   4177  ND2 ASN A 260      -1.880  15.004  11.111  1.00 84.22           N  
ATOM   4178 HD21 ASN A 260      -2.266  15.534  10.343  1.00 84.22           H  
ATOM   4179 HD22 ASN A 260      -0.889  14.846  11.230  1.00 84.22           H  
ATOM   4180  OD1 ASN A 260      -3.905  14.827  11.934  1.00 84.22           O  
ATOM   4181  N   GLN A 261      -1.538  13.652  16.482  1.00 86.06           N  
ATOM   4182  H   GLN A 261      -0.878  14.369  16.215  1.00 86.06           H  
ATOM   4183  CA  GLN A 261      -1.276  12.848  17.673  1.00 86.06           C  
ATOM   4184  HA  GLN A 261      -1.312  11.802  17.368  1.00 86.06           H  
ATOM   4185  C   GLN A 261      -2.359  13.042  18.738  1.00 86.06           C  
ATOM   4186  CB  GLN A 261       0.118  13.168  18.232  1.00 86.06           C  
ATOM   4187  HB2 GLN A 261       0.851  13.156  17.426  1.00 86.06           H  
ATOM   4188  HB3 GLN A 261       0.111  14.165  18.672  1.00 86.06           H  
ATOM   4189  O   GLN A 261      -2.810  12.070  19.346  1.00 86.06           O  
ATOM   4190  CG  GLN A 261       0.538  12.145  19.301  1.00 86.06           C  
ATOM   4191  HG2 GLN A 261       1.436  12.510  19.799  1.00 86.06           H  
ATOM   4192  HG3 GLN A 261      -0.231  12.068  20.070  1.00 86.06           H  
ATOM   4193  CD  GLN A 261       0.817  10.745  18.744  1.00 86.06           C  
ATOM   4194  NE2 GLN A 261       1.274   9.826  19.564  1.00 86.06           N  
ATOM   4195 HE21 GLN A 261       1.535  10.062  20.511  1.00 86.06           H  
ATOM   4196 HE22 GLN A 261       1.533   8.951  19.133  1.00 86.06           H  
ATOM   4197  OE1 GLN A 261       0.619  10.431  17.583  1.00 86.06           O  
ATOM   4198  N   ALA A 262      -2.826  14.277  18.932  1.00 88.75           N  
ATOM   4199  H   ALA A 262      -2.381  15.050  18.459  1.00 88.75           H  
ATOM   4200  CA  ALA A 262      -3.927  14.560  19.839  1.00 88.75           C  
ATOM   4201  HA  ALA A 262      -3.655  14.207  20.833  1.00 88.75           H  
ATOM   4202  C   ALA A 262      -5.206  13.828  19.419  1.00 88.75           C  
ATOM   4203  CB  ALA A 262      -4.146  16.071  19.905  1.00 88.75           C  
ATOM   4204  HB1 ALA A 262      -4.443  16.464  18.933  1.00 88.75           H  
ATOM   4205  HB2 ALA A 262      -3.230  16.567  20.226  1.00 88.75           H  
ATOM   4206  HB3 ALA A 262      -4.941  16.272  20.623  1.00 88.75           H  
ATOM   4207  O   ALA A 262      -5.814  13.148  20.243  1.00 88.75           O  
ATOM   4208  N   ALA A 263      -5.584  13.901  18.140  1.00 80.73           N  
ATOM   4209  H   ALA A 263      -5.047  14.478  17.509  1.00 80.73           H  
ATOM   4210  CA  ALA A 263      -6.742  13.190  17.605  1.00 80.73           C  
ATOM   4211  HA  ALA A 263      -7.636  13.519  18.135  1.00 80.73           H  
ATOM   4212  C   ALA A 263      -6.620  11.670  17.806  1.00 80.73           C  
ATOM   4213  CB  ALA A 263      -6.900  13.560  16.127  1.00 80.73           C  
ATOM   4214  HB1 ALA A 263      -7.760  13.039  15.706  1.00 80.73           H  
ATOM   4215  HB2 ALA A 263      -6.008  13.285  15.565  1.00 80.73           H  
ATOM   4216  HB3 ALA A 263      -7.066  14.634  16.036  1.00 80.73           H  
ATOM   4217  O   ALA A 263      -7.571  11.034  18.264  1.00 80.73           O  
ATOM   4218  N   LYS A 264      -5.433  11.097  17.562  1.00 73.46           N  
ATOM   4219  H   LYS A 264      -4.707  11.672  17.158  1.00 73.46           H  
ATOM   4220  CA  LYS A 264      -5.143   9.678  17.817  1.00 73.46           C  
ATOM   4221  HA  LYS A 264      -5.853   9.076  17.249  1.00 73.46           H  
ATOM   4222  C   LYS A 264      -5.345   9.317  19.291  1.00 73.46           C  
ATOM   4223  CB  LYS A 264      -3.719   9.361  17.321  1.00 73.46           C  
ATOM   4224  HB2 LYS A 264      -2.993   9.905  17.925  1.00 73.46           H  
ATOM   4225  HB3 LYS A 264      -3.626   9.706  16.292  1.00 73.46           H  
ATOM   4226  O   LYS A 264      -6.046   8.357  19.596  1.00 73.46           O  
ATOM   4227  CG  LYS A 264      -3.375   7.861  17.358  1.00 73.46           C  
ATOM   4228  HG2 LYS A 264      -4.073   7.317  16.722  1.00 73.46           H  
ATOM   4229  HG3 LYS A 264      -3.463   7.490  18.379  1.00 73.46           H  
ATOM   4230  CD  LYS A 264      -1.936   7.622  16.865  1.00 73.46           C  
ATOM   4231  HD2 LYS A 264      -1.243   8.117  17.545  1.00 73.46           H  
ATOM   4232  HD3 LYS A 264      -1.819   8.062  15.875  1.00 73.46           H  
ATOM   4233  CE  LYS A 264      -1.595   6.125  16.790  1.00 73.46           C  
ATOM   4234  HE2 LYS A 264      -2.233   5.662  16.037  1.00 73.46           H  
ATOM   4235  HE3 LYS A 264      -1.813   5.662  17.753  1.00 73.46           H  
ATOM   4236  NZ  LYS A 264      -0.164   5.896  16.452  1.00 73.46           N  
ATOM   4237  HZ1 LYS A 264       0.027   4.931  16.223  1.00 73.46           H  
ATOM   4238  HZ2 LYS A 264       0.438   6.074  17.243  1.00 73.46           H  
ATOM   4239  HZ3 LYS A 264       0.163   6.476  15.692  1.00 73.46           H  
ATOM   4240  N   LEU A 265      -4.782  10.098  20.215  1.00 81.36           N  
ATOM   4241  H   LEU A 265      -4.230  10.881  19.895  1.00 81.36           H  
ATOM   4242  CA  LEU A 265      -4.899   9.849  21.656  1.00 81.36           C  
ATOM   4243  HA  LEU A 265      -4.619   8.815  21.857  1.00 81.36           H  
ATOM   4244  C   LEU A 265      -6.334  10.007  22.174  1.00 81.36           C  
ATOM   4245  CB  LEU A 265      -3.958  10.793  22.421  1.00 81.36           C  
ATOM   4246  HB2 LEU A 265      -4.148  11.813  22.086  1.00 81.36           H  
ATOM   4247  HB3 LEU A 265      -4.209  10.737  23.480  1.00 81.36           H  
ATOM   4248  O   LEU A 265      -6.764   9.204  23.001  1.00 81.36           O  
ATOM   4249  CG  LEU A 265      -2.458  10.487  22.273  1.00 81.36           C  
ATOM   4250  HG  LEU A 265      -2.179  10.450  21.220  1.00 81.36           H  
ATOM   4251  CD1 LEU A 265      -1.653  11.591  22.961  1.00 81.36           C  
ATOM   4252 HD11 LEU A 265      -1.864  12.543  22.473  1.00 81.36           H  
ATOM   4253 HD12 LEU A 265      -0.587  11.390  22.861  1.00 81.36           H  
ATOM   4254 HD13 LEU A 265      -1.922  11.661  24.015  1.00 81.36           H  
ATOM   4255  CD2 LEU A 265      -2.077   9.152  22.921  1.00 81.36           C  
ATOM   4256 HD21 LEU A 265      -0.999   9.009  22.847  1.00 81.36           H  
ATOM   4257 HD22 LEU A 265      -2.560   8.332  22.390  1.00 81.36           H  
ATOM   4258 HD23 LEU A 265      -2.383   9.143  23.968  1.00 81.36           H  
ATOM   4259  N   LEU A 266      -7.072  11.007  21.682  1.00 82.69           N  
ATOM   4260  H   LEU A 266      -6.639  11.643  21.028  1.00 82.69           H  
ATOM   4261  CA  LEU A 266      -8.479  11.223  22.032  1.00 82.69           C  
ATOM   4262  HA  LEU A 266      -8.579  11.260  23.117  1.00 82.69           H  
ATOM   4263  C   LEU A 266      -9.351  10.065  21.549  1.00 82.69           C  
ATOM   4264  CB  LEU A 266      -8.981  12.543  21.420  1.00 82.69           C  
ATOM   4265  HB2 LEU A 266      -8.736  12.542  20.357  1.00 82.69           H  
ATOM   4266  HB3 LEU A 266     -10.066  12.586  21.507  1.00 82.69           H  
ATOM   4267  O   LEU A 266     -10.203   9.597  22.297  1.00 82.69           O  
ATOM   4268  CG  LEU A 266      -8.393  13.803  22.072  1.00 82.69           C  
ATOM   4269  HG  LEU A 266      -7.312  13.690  22.159  1.00 82.69           H  
ATOM   4270  CD1 LEU A 266      -8.691  15.021  21.199  1.00 82.69           C  
ATOM   4271 HD11 LEU A 266      -8.267  14.861  20.207  1.00 82.69           H  
ATOM   4272 HD12 LEU A 266      -9.767  15.166  21.104  1.00 82.69           H  
ATOM   4273 HD13 LEU A 266      -8.229  15.910  21.629  1.00 82.69           H  
ATOM   4274  CD2 LEU A 266      -8.951  14.087  23.465  1.00 82.69           C  
ATOM   4275 HD21 LEU A 266      -8.401  14.914  23.914  1.00 82.69           H  
ATOM   4276 HD22 LEU A 266     -10.003  14.363  23.380  1.00 82.69           H  
ATOM   4277 HD23 LEU A 266      -8.849  13.212  24.105  1.00 82.69           H  
ATOM   4278  N   ARG A 267      -9.100   9.568  20.334  1.00 70.36           N  
ATOM   4279  H   ARG A 267      -8.407  10.031  19.763  1.00 70.36           H  
ATOM   4280  CA  ARG A 267      -9.818   8.424  19.765  1.00 70.36           C  
ATOM   4281  HA  ARG A 267     -10.889   8.598  19.863  1.00 70.36           H  
ATOM   4282  C   ARG A 267      -9.544   7.119  20.518  1.00 70.36           C  
ATOM   4283  CB  ARG A 267      -9.466   8.337  18.275  1.00 70.36           C  
ATOM   4284  HB2 ARG A 267      -8.400   8.140  18.162  1.00 70.36           H  
ATOM   4285  HB3 ARG A 267      -9.693   9.296  17.808  1.00 70.36           H  
ATOM   4286  O   ARG A 267     -10.430   6.284  20.610  1.00 70.36           O  
ATOM   4287  CG  ARG A 267     -10.261   7.247  17.552  1.00 70.36           C  
ATOM   4288  HG2 ARG A 267      -9.962   6.272  17.936  1.00 70.36           H  
ATOM   4289  HG3 ARG A 267     -11.329   7.383  17.726  1.00 70.36           H  
ATOM   4290  CD  ARG A 267      -9.976   7.295  16.049  1.00 70.36           C  
ATOM   4291  HD2 ARG A 267      -8.899   7.341  15.893  1.00 70.36           H  
ATOM   4292  HD3 ARG A 267     -10.437   8.190  15.632  1.00 70.36           H  
ATOM   4293  NE  ARG A 267     -10.508   6.095  15.385  1.00 70.36           N  
ATOM   4294  HE  ARG A 267     -11.015   5.448  15.973  1.00 70.36           H  
ATOM   4295  NH1 ARG A 267      -9.962   6.651  13.216  1.00 70.36           N  
ATOM   4296 HH11 ARG A 267      -9.630   7.549  13.535  1.00 70.36           H  
ATOM   4297 HH12 ARG A 267     -10.167   6.543  12.233  1.00 70.36           H  
ATOM   4298  NH2 ARG A 267     -11.037   4.747  13.637  1.00 70.36           N  
ATOM   4299 HH21 ARG A 267     -11.565   4.158  14.264  1.00 70.36           H  
ATOM   4300 HH22 ARG A 267     -11.147   4.642  12.638  1.00 70.36           H  
ATOM   4301  CZ  ARG A 267     -10.488   5.836  14.090  1.00 70.36           C  
ATOM   4302  N   ILE A 268      -8.347   6.946  21.085  1.00 67.31           N  
ATOM   4303  H   ILE A 268      -7.636   7.643  20.912  1.00 67.31           H  
ATOM   4304  CA  ILE A 268      -8.038   5.797  21.957  1.00 67.31           C  
ATOM   4305  HA  ILE A 268      -8.396   4.890  21.470  1.00 67.31           H  
ATOM   4306  C   ILE A 268      -8.799   5.885  23.296  1.00 67.31           C  
ATOM   4307  CB  ILE A 268      -6.503   5.663  22.142  1.00 67.31           C  
ATOM   4308  HB  ILE A 268      -6.115   6.624  22.478  1.00 67.31           H  
ATOM   4309  O   ILE A 268      -9.007   4.868  23.945  1.00 67.31           O  
ATOM   4310  CG1 ILE A 268      -5.820   5.291  20.804  1.00 67.31           C  
ATOM   4311 HG12 ILE A 268      -6.009   4.241  20.581  1.00 67.31           H  
ATOM   4312 HG13 ILE A 268      -6.254   5.870  19.989  1.00 67.31           H  
ATOM   4313  CG2 ILE A 268      -6.132   4.599  23.197  1.00 67.31           C  
ATOM   4314 HG21 ILE A 268      -6.630   3.658  22.962  1.00 67.31           H  
ATOM   4315 HG22 ILE A 268      -5.055   4.433  23.232  1.00 67.31           H  
ATOM   4316 HG23 ILE A 268      -6.452   4.923  24.187  1.00 67.31           H  
ATOM   4317  CD1 ILE A 268      -4.305   5.542  20.791  1.00 67.31           C  
ATOM   4318 HD11 ILE A 268      -3.921   5.345  19.790  1.00 67.31           H  
ATOM   4319 HD12 ILE A 268      -4.097   6.581  21.047  1.00 67.31           H  
ATOM   4320 HD13 ILE A 268      -3.792   4.882  21.490  1.00 67.31           H  
ATOM   4321  N   GLY A 269      -9.203   7.079  23.744  1.00 70.49           N  
ATOM   4322  H   GLY A 269      -9.059   7.884  23.151  1.00 70.49           H  
ATOM   4323  CA  GLY A 269     -10.071   7.263  24.918  1.00 70.49           C  
ATOM   4324  HA2 GLY A 269     -10.904   6.564  24.843  1.00 70.49           H  
ATOM   4325  HA3 GLY A 269     -10.480   8.272  24.893  1.00 70.49           H  
ATOM   4326  C   GLY A 269      -9.415   7.050  26.291  1.00 70.49           C  
ATOM   4327  O   GLY A 269     -10.004   7.401  27.307  1.00 70.49           O  
ATOM   4328  N   ASN A 270      -8.173   6.559  26.355  1.00 75.20           N  
ATOM   4329  H   ASN A 270      -7.827   6.150  25.499  1.00 75.20           H  
ATOM   4330  CA  ASN A 270      -7.477   6.255  27.619  1.00 75.20           C  
ATOM   4331  HA  ASN A 270      -8.197   5.799  28.298  1.00 75.20           H  
ATOM   4332  C   ASN A 270      -6.923   7.479  28.377  1.00 75.20           C  
ATOM   4333  CB  ASN A 270      -6.361   5.228  27.335  1.00 75.20           C  
ATOM   4334  HB2 ASN A 270      -5.761   5.556  26.485  1.00 75.20           H  
ATOM   4335  HB3 ASN A 270      -5.711   5.148  28.206  1.00 75.20           H  
ATOM   4336  O   ASN A 270      -6.236   7.319  29.385  1.00 75.20           O  
ATOM   4337  CG  ASN A 270      -6.893   3.831  27.076  1.00 75.20           C  
ATOM   4338  ND2 ASN A 270      -6.074   2.937  26.577  1.00 75.20           N  
ATOM   4339 HD21 ASN A 270      -5.116   3.153  26.342  1.00 75.20           H  
ATOM   4340 HD22 ASN A 270      -6.498   2.032  26.433  1.00 75.20           H  
ATOM   4341  OD1 ASN A 270      -8.030   3.505  27.342  1.00 75.20           O  
ATOM   4342  N   HIS A 271      -7.133   8.699  27.879  1.00 81.25           N  
ATOM   4343  H   HIS A 271      -7.797   8.798  27.125  1.00 81.25           H  
ATOM   4344  CA  HIS A 271      -6.586   9.918  28.475  1.00 81.25           C  
ATOM   4345  HA  HIS A 271      -6.308   9.723  29.511  1.00 81.25           H  
ATOM   4346  C   HIS A 271      -7.635  11.024  28.475  1.00 81.25           C  
ATOM   4347  CB  HIS A 271      -5.329  10.375  27.717  1.00 81.25           C  
ATOM   4348  HB2 HIS A 271      -5.613  10.602  26.689  1.00 81.25           H  
ATOM   4349  HB3 HIS A 271      -4.951  11.293  28.167  1.00 81.25           H  
ATOM   4350  O   HIS A 271      -8.339  11.225  27.487  1.00 81.25           O  
ATOM   4351  CG  HIS A 271      -4.219   9.356  27.682  1.00 81.25           C  
ATOM   4352  CD2 HIS A 271      -3.168   9.230  28.549  1.00 81.25           C  
ATOM   4353  HD2 HIS A 271      -2.982   9.860  29.406  1.00 81.25           H  
ATOM   4354  ND1 HIS A 271      -4.119   8.336  26.769  1.00 81.25           N  
ATOM   4355  HD1 HIS A 271      -4.799   8.137  26.050  1.00 81.25           H  
ATOM   4356  CE1 HIS A 271      -3.051   7.594  27.086  1.00 81.25           C  
ATOM   4357  HE1 HIS A 271      -2.759   6.695  26.564  1.00 81.25           H  
ATOM   4358  NE2 HIS A 271      -2.402   8.123  28.140  1.00 81.25           N  
ATOM   4359  N   ASN A 272      -7.695  11.787  29.567  1.00 89.44           N  
ATOM   4360  H   ASN A 272      -7.083  11.582  30.344  1.00 89.44           H  
ATOM   4361  CA  ASN A 272      -8.482  13.013  29.595  1.00 89.44           C  
ATOM   4362  HA  ASN A 272      -9.446  12.792  29.137  1.00 89.44           H  
ATOM   4363  C   ASN A 272      -7.828  14.111  28.732  1.00 89.44           C  
ATOM   4364  CB  ASN A 272      -8.758  13.421  31.057  1.00 89.44           C  
ATOM   4365  HB2 ASN A 272      -9.518  14.202  31.076  1.00 89.44           H  
ATOM   4366  HB3 ASN A 272      -9.165  12.561  31.589  1.00 89.44           H  
ATOM   4367  O   ASN A 272      -6.660  14.022  28.344  1.00 89.44           O  
ATOM   4368  CG  ASN A 272      -7.550  13.947  31.818  1.00 89.44           C  
ATOM   4369  ND2 ASN A 272      -7.500  13.760  33.112  1.00 89.44           N  
ATOM   4370 HD21 ASN A 272      -8.241  13.278  33.600  1.00 89.44           H  
ATOM   4371 HD22 ASN A 272      -6.699  14.131  33.605  1.00 89.44           H  
ATOM   4372  OD1 ASN A 272      -6.651  14.557  31.274  1.00 89.44           O  
ATOM   4373  N   VAL A 273      -8.582  15.176  28.460  1.00 92.96           N  
ATOM   4374  H   VAL A 273      -9.535  15.182  28.793  1.00 92.96           H  
ATOM   4375  CA  VAL A 273      -8.146  16.280  27.589  1.00 92.96           C  
ATOM   4376  HA  VAL A 273      -7.909  15.866  26.609  1.00 92.96           H  
ATOM   4377  C   VAL A 273      -6.861  16.957  28.101  1.00 92.96           C  
ATOM   4378  CB  VAL A 273      -9.296  17.293  27.410  1.00 92.96           C  
ATOM   4379  HB  VAL A 273      -9.559  17.707  28.383  1.00 92.96           H  
ATOM   4380  O   VAL A 273      -5.982  17.243  27.291  1.00 92.96           O  
ATOM   4381  CG1 VAL A 273      -8.929  18.447  26.473  1.00 92.96           C  
ATOM   4382 HG11 VAL A 273      -8.718  18.054  25.479  1.00 92.96           H  
ATOM   4383 HG12 VAL A 273      -9.759  19.151  26.412  1.00 92.96           H  
ATOM   4384 HG13 VAL A 273      -8.057  18.986  26.846  1.00 92.96           H  
ATOM   4385  CG2 VAL A 273     -10.541  16.616  26.808  1.00 92.96           C  
ATOM   4386 HG21 VAL A 273     -11.324  17.356  26.643  1.00 92.96           H  
ATOM   4387 HG22 VAL A 273     -10.291  16.143  25.858  1.00 92.96           H  
ATOM   4388 HG23 VAL A 273     -10.937  15.860  27.487  1.00 92.96           H  
ATOM   4389  N   ASN A 274      -6.701  17.142  29.421  1.00 93.91           N  
ATOM   4390  H   ASN A 274      -7.436  16.841  30.045  1.00 93.91           H  
ATOM   4391  CA  ASN A 274      -5.471  17.691  30.019  1.00 93.91           C  
ATOM   4392  HA  ASN A 274      -5.256  18.665  29.579  1.00 93.91           H  
ATOM   4393  C   ASN A 274      -4.249  16.808  29.730  1.00 93.91           C  
ATOM   4394  CB  ASN A 274      -5.626  17.846  31.552  1.00 93.91           C  
ATOM   4395  HB2 ASN A 274      -4.636  17.792  32.003  1.00 93.91           H  
ATOM   4396  HB3 ASN A 274      -6.220  17.032  31.967  1.00 93.91           H  
ATOM   4397  O   ASN A 274      -3.207  17.297  29.302  1.00 93.91           O  
ATOM   4398  CG  ASN A 274      -6.219  19.166  31.998  1.00 93.91           C  
ATOM   4399  ND2 ASN A 274      -6.061  19.541  33.243  1.00 93.91           N  
ATOM   4400 HD21 ASN A 274      -5.530  18.983  33.896  1.00 93.91           H  
ATOM   4401 HD22 ASN A 274      -6.438  20.441  33.502  1.00 93.91           H  
ATOM   4402  OD1 ASN A 274      -6.819  19.896  31.238  1.00 93.91           O  
ATOM   4403  N   ALA A 275      -4.372  15.499  29.943  1.00 93.20           N  
ATOM   4404  H   ALA A 275      -5.254  15.149  30.289  1.00 93.20           H  
ATOM   4405  CA  ALA A 275      -3.293  14.546  29.728  1.00 93.20           C  
ATOM   4406  HA  ALA A 275      -2.409  14.890  30.266  1.00 93.20           H  
ATOM   4407  C   ALA A 275      -2.915  14.445  28.242  1.00 93.20           C  
ATOM   4408  CB  ALA A 275      -3.723  13.195  30.309  1.00 93.20           C  
ATOM   4409  HB1 ALA A 275      -3.893  13.298  31.380  1.00 93.20           H  
ATOM   4410  HB2 ALA A 275      -4.648  12.864  29.836  1.00 93.20           H  
ATOM   4411  HB3 ALA A 275      -2.939  12.456  30.143  1.00 93.20           H  
ATOM   4412  O   ALA A 275      -1.735  14.305  27.922  1.00 93.20           O  
ATOM   4413  N   VAL A 276      -3.889  14.550  27.329  1.00 93.84           N  
ATOM   4414  H   VAL A 276      -4.842  14.633  27.651  1.00 93.84           H  
ATOM   4415  CA  VAL A 276      -3.614  14.621  25.885  1.00 93.84           C  
ATOM   4416  HA  VAL A 276      -2.962  13.790  25.616  1.00 93.84           H  
ATOM   4417  C   VAL A 276      -2.855  15.899  25.530  1.00 93.84           C  
ATOM   4418  CB  VAL A 276      -4.899  14.498  25.043  1.00 93.84           C  
ATOM   4419  HB  VAL A 276      -5.618  15.258  25.348  1.00 93.84           H  
ATOM   4420  O   VAL A 276      -1.869  15.813  24.799  1.00 93.84           O  
ATOM   4421  CG1 VAL A 276      -4.597  14.677  23.548  1.00 93.84           C  
ATOM   4422 HG11 VAL A 276      -5.496  14.498  22.959  1.00 93.84           H  
ATOM   4423 HG12 VAL A 276      -4.271  15.696  23.341  1.00 93.84           H  
ATOM   4424 HG13 VAL A 276      -3.820  13.980  23.235  1.00 93.84           H  
ATOM   4425  CG2 VAL A 276      -5.527  13.112  25.223  1.00 93.84           C  
ATOM   4426 HG21 VAL A 276      -4.798  12.337  24.986  1.00 93.84           H  
ATOM   4427 HG22 VAL A 276      -6.393  13.003  24.570  1.00 93.84           H  
ATOM   4428 HG23 VAL A 276      -5.863  12.981  26.252  1.00 93.84           H  
ATOM   4429  N   ALA A 277      -3.262  17.054  26.067  1.00 95.02           N  
ATOM   4430  H   ALA A 277      -4.084  17.060  26.654  1.00 95.02           H  
ATOM   4431  CA  ALA A 277      -2.581  18.329  25.839  1.00 95.02           C  
ATOM   4432  HA  ALA A 277      -2.633  18.570  24.778  1.00 95.02           H  
ATOM   4433  C   ALA A 277      -1.095  18.242  26.232  1.00 95.02           C  
ATOM   4434  CB  ALA A 277      -3.313  19.428  26.624  1.00 95.02           C  
ATOM   4435  HB1 ALA A 277      -3.202  19.277  27.697  1.00 95.02           H  
ATOM   4436  HB2 ALA A 277      -4.375  19.420  26.379  1.00 95.02           H  
ATOM   4437  HB3 ALA A 277      -2.893  20.402  26.373  1.00 95.02           H  
ATOM   4438  O   ALA A 277      -0.218  18.474  25.396  1.00 95.02           O  
ATOM   4439  N   LEU A 278      -0.826  17.778  27.456  1.00 92.80           N  
ATOM   4440  H   LEU A 278      -1.606  17.637  28.082  1.00 92.80           H  
ATOM   4441  CA  LEU A 278       0.524  17.564  27.984  1.00 92.80           C  
ATOM   4442  HA  LEU A 278       1.055  18.516  27.974  1.00 92.80           H  
ATOM   4443  C   LEU A 278       1.343  16.604  27.112  1.00 92.80           C  
ATOM   4444  CB  LEU A 278       0.401  17.054  29.437  1.00 92.80           C  
ATOM   4445  HB2 LEU A 278       1.011  16.161  29.571  1.00 92.80           H  
ATOM   4446  HB3 LEU A 278      -0.628  16.749  29.630  1.00 92.80           H  
ATOM   4447  O   LEU A 278       2.482  16.898  26.751  1.00 92.80           O  
ATOM   4448  CG  LEU A 278       0.824  18.116  30.471  1.00 92.80           C  
ATOM   4449  HG  LEU A 278       0.734  19.115  30.046  1.00 92.80           H  
ATOM   4450  CD1 LEU A 278      -0.074  18.058  31.706  1.00 92.80           C  
ATOM   4451 HD11 LEU A 278       0.236  18.829  32.411  1.00 92.80           H  
ATOM   4452 HD12 LEU A 278      -0.001  17.081  32.184  1.00 92.80           H  
ATOM   4453 HD13 LEU A 278      -1.105  18.254  31.414  1.00 92.80           H  
ATOM   4454  CD2 LEU A 278       2.272  17.879  30.906  1.00 92.80           C  
ATOM   4455 HD21 LEU A 278       2.573  18.661  31.603  1.00 92.80           H  
ATOM   4456 HD22 LEU A 278       2.375  16.909  31.392  1.00 92.80           H  
ATOM   4457 HD23 LEU A 278       2.926  17.924  30.035  1.00 92.80           H  
ATOM   4458  N   LYS A 279       0.754  15.476  26.696  1.00 91.69           N  
ATOM   4459  H   LYS A 279      -0.187  15.290  27.013  1.00 91.69           H  
ATOM   4460  CA  LYS A 279       1.424  14.503  25.815  1.00 91.69           C  
ATOM   4461  HA  LYS A 279       2.400  14.265  26.239  1.00 91.69           H  
ATOM   4462  C   LYS A 279       1.725  15.033  24.417  1.00 91.69           C  
ATOM   4463  CB  LYS A 279       0.586  13.227  25.715  1.00 91.69           C  
ATOM   4464  HB2 LYS A 279      -0.466  13.472  25.568  1.00 91.69           H  
ATOM   4465  HB3 LYS A 279       0.930  12.643  24.861  1.00 91.69           H  
ATOM   4466  O   LYS A 279       2.650  14.539  23.777  1.00 91.69           O  
ATOM   4467  CG  LYS A 279       0.777  12.395  26.981  1.00 91.69           C  
ATOM   4468  HG2 LYS A 279       0.401  12.932  27.852  1.00 91.69           H  
ATOM   4469  HG3 LYS A 279       1.843  12.217  27.119  1.00 91.69           H  
ATOM   4470  CD  LYS A 279       0.066  11.053  26.851  1.00 91.69           C  
ATOM   4471  HD2 LYS A 279       0.415  10.554  25.947  1.00 91.69           H  
ATOM   4472  HD3 LYS A 279      -1.013  11.196  26.803  1.00 91.69           H  
ATOM   4473  CE  LYS A 279       0.449  10.249  28.089  1.00 91.69           C  
ATOM   4474  HE2 LYS A 279       1.483  10.483  28.345  1.00 91.69           H  
ATOM   4475  HE3 LYS A 279      -0.177  10.564  28.924  1.00 91.69           H  
ATOM   4476  NZ  LYS A 279       0.321   8.804  27.844  1.00 91.69           N  
ATOM   4477  HZ1 LYS A 279      -0.656   8.590  27.706  1.00 91.69           H  
ATOM   4478  HZ2 LYS A 279       0.851   8.540  27.026  1.00 91.69           H  
ATOM   4479  HZ3 LYS A 279       0.626   8.302  28.665  1.00 91.69           H  
ATOM   4480  N   CYS A 280       0.976  16.027  23.953  1.00 93.58           N  
ATOM   4481  H   CYS A 280       0.213  16.358  24.526  1.00 93.58           H  
ATOM   4482  CA  CYS A 280       1.217  16.701  22.680  1.00 93.58           C  
ATOM   4483  HA  CYS A 280       1.770  16.029  22.024  1.00 93.58           H  
ATOM   4484  C   CYS A 280       2.104  17.949  22.831  1.00 93.58           C  
ATOM   4485  CB  CYS A 280      -0.126  16.994  21.998  1.00 93.58           C  
ATOM   4486  HB2 CYS A 280      -0.721  17.662  22.620  1.00 93.58           H  
ATOM   4487  HB3 CYS A 280       0.055  17.467  21.033  1.00 93.58           H  
ATOM   4488  O   CYS A 280       2.258  18.697  21.869  1.00 93.58           O  
ATOM   4489  SG  CYS A 280      -1.027  15.440  21.742  1.00 93.58           S  
ATOM   4490  HG  CYS A 280      -1.365  15.290  23.026  1.00 93.58           H  
ATOM   4491  N   GLY A 281       2.682  18.181  24.016  1.00 93.83           N  
ATOM   4492  H   GLY A 281       2.470  17.569  24.791  1.00 93.83           H  
ATOM   4493  CA  GLY A 281       3.628  19.269  24.267  1.00 93.83           C  
ATOM   4494  HA2 GLY A 281       4.181  19.041  25.179  1.00 93.83           H  
ATOM   4495  HA3 GLY A 281       4.340  19.328  23.444  1.00 93.83           H  
ATOM   4496  C   GLY A 281       2.978  20.638  24.451  1.00 93.83           C  
ATOM   4497  O   GLY A 281       3.608  21.653  24.144  1.00 93.83           O  
ATOM   4498  N   TYR A 282       1.725  20.662  24.910  1.00 94.62           N  
ATOM   4499  H   TYR A 282       1.276  19.785  25.129  1.00 94.62           H  
ATOM   4500  CA  TYR A 282       1.043  21.871  25.363  1.00 94.62           C  
ATOM   4501  HA  TYR A 282       1.552  22.748  24.964  1.00 94.62           H  
ATOM   4502  C   TYR A 282       1.097  21.947  26.888  1.00 94.62           C  
ATOM   4503  CB  TYR A 282      -0.402  21.905  24.856  1.00 94.62           C  
ATOM   4504  HB2 TYR A 282      -0.927  21.015  25.203  1.00 94.62           H  
ATOM   4505  HB3 TYR A 282      -0.902  22.767  25.299  1.00 94.62           H  
ATOM   4506  O   TYR A 282       0.714  21.012  27.587  1.00 94.62           O  
ATOM   4507  CG  TYR A 282      -0.518  21.997  23.349  1.00 94.62           C  
ATOM   4508  CD1 TYR A 282      -0.609  23.256  22.733  1.00 94.62           C  
ATOM   4509  HD1 TYR A 282      -0.620  24.145  23.347  1.00 94.62           H  
ATOM   4510  CD2 TYR A 282      -0.503  20.830  22.565  1.00 94.62           C  
ATOM   4511  HD2 TYR A 282      -0.423  19.867  23.047  1.00 94.62           H  
ATOM   4512  CE1 TYR A 282      -0.651  23.362  21.331  1.00 94.62           C  
ATOM   4513  HE1 TYR A 282      -0.702  24.337  20.869  1.00 94.62           H  
ATOM   4514  CE2 TYR A 282      -0.546  20.926  21.162  1.00 94.62           C  
ATOM   4515  HE2 TYR A 282      -0.509  20.033  20.557  1.00 94.62           H  
ATOM   4516  OH  TYR A 282      -0.536  22.297  19.194  1.00 94.62           O  
ATOM   4517  HH  TYR A 282      -0.531  23.215  18.915  1.00 94.62           H  
ATOM   4518  CZ  TYR A 282      -0.593  22.194  20.545  1.00 94.62           C  
ATOM   4519  N   ASP A 283       1.558  23.083  27.383  1.00 91.85           N  
ATOM   4520  H   ASP A 283       1.801  23.827  26.744  1.00 91.85           H  
ATOM   4521  CA  ASP A 283       1.600  23.484  28.790  1.00 91.85           C  
ATOM   4522  HA  ASP A 283       1.869  22.627  29.407  1.00 91.85           H  
ATOM   4523  C   ASP A 283       0.243  24.004  29.293  1.00 91.85           C  
ATOM   4524  CB  ASP A 283       2.696  24.556  28.937  1.00 91.85           C  
ATOM   4525  HB2 ASP A 283       2.688  24.923  29.964  1.00 91.85           H  
ATOM   4526  HB3 ASP A 283       3.661  24.078  28.768  1.00 91.85           H  
ATOM   4527  O   ASP A 283      -0.114  23.808  30.452  1.00 91.85           O  
ATOM   4528  CG  ASP A 283       2.583  25.757  27.973  1.00 91.85           C  
ATOM   4529  OD1 ASP A 283       1.757  25.711  27.024  1.00 91.85           O  
ATOM   4530  OD2 ASP A 283       3.370  26.703  28.161  1.00 91.85           O  
ATOM   4531  N   SER A 284      -0.546  24.618  28.410  1.00 94.28           N  
ATOM   4532  H   SER A 284      -0.111  24.868  27.533  1.00 94.28           H  
ATOM   4533  CA  SER A 284      -1.894  25.107  28.702  1.00 94.28           C  
ATOM   4534  HA  SER A 284      -2.080  25.035  29.773  1.00 94.28           H  
ATOM   4535  C   SER A 284      -2.963  24.290  27.978  1.00 94.28           C  
ATOM   4536  CB  SER A 284      -1.976  26.590  28.338  1.00 94.28           C  
ATOM   4537  HB2 SER A 284      -1.330  27.151  29.013  1.00 94.28           H  
ATOM   4538  HB3 SER A 284      -1.615  26.736  27.320  1.00 94.28           H  
ATOM   4539  O   SER A 284      -3.069  24.321  26.747  1.00 94.28           O  
ATOM   4540  OG  SER A 284      -3.307  27.075  28.441  1.00 94.28           O  
ATOM   4541  HG  SER A 284      -3.234  28.002  28.680  1.00 94.28           H  
ATOM   4542  N   THR A 285      -3.834  23.612  28.735  1.00 94.49           N  
ATOM   4543  H   THR A 285      -3.648  23.507  29.722  1.00 94.49           H  
ATOM   4544  CA  THR A 285      -5.002  22.919  28.163  1.00 94.49           C  
ATOM   4545  HA  THR A 285      -4.649  22.172  27.453  1.00 94.49           H  
ATOM   4546  C   THR A 285      -5.928  23.887  27.434  1.00 94.49           C  
ATOM   4547  CB  THR A 285      -5.841  22.211  29.230  1.00 94.49           C  
ATOM   4548  HB  THR A 285      -6.343  22.954  29.850  1.00 94.49           H  
ATOM   4549  O   THR A 285      -6.447  23.556  26.370  1.00 94.49           O  
ATOM   4550  CG2 THR A 285      -6.890  21.279  28.604  1.00 94.49           C  
ATOM   4551 HG21 THR A 285      -7.381  21.743  27.748  1.00 94.49           H  
ATOM   4552 HG22 THR A 285      -7.678  21.068  29.327  1.00 94.49           H  
ATOM   4553 HG23 THR A 285      -6.423  20.351  28.276  1.00 94.49           H  
ATOM   4554  OG1 THR A 285      -5.011  21.426  30.039  1.00 94.49           O  
ATOM   4555  HG1 THR A 285      -5.613  20.931  30.600  1.00 94.49           H  
ATOM   4556  N   SER A 286      -6.130  25.093  27.969  1.00 95.41           N  
ATOM   4557  H   SER A 286      -5.689  25.326  28.848  1.00 95.41           H  
ATOM   4558  CA  SER A 286      -6.990  26.101  27.341  1.00 95.41           C  
ATOM   4559  HA  SER A 286      -7.995  25.693  27.233  1.00 95.41           H  
ATOM   4560  C   SER A 286      -6.477  26.468  25.949  1.00 95.41           C  
ATOM   4561  CB  SER A 286      -7.072  27.352  28.220  1.00 95.41           C  
ATOM   4562  HB2 SER A 286      -6.080  27.788  28.339  1.00 95.41           H  
ATOM   4563  HB3 SER A 286      -7.730  28.083  27.751  1.00 95.41           H  
ATOM   4564  O   SER A 286      -7.250  26.492  24.989  1.00 95.41           O  
ATOM   4565  OG  SER A 286      -7.587  26.995  29.487  1.00 95.41           O  
ATOM   4566  HG  SER A 286      -7.632  27.776  30.044  1.00 95.41           H  
ATOM   4567  N   TYR A 287      -5.162  26.658  25.816  1.00 95.42           N  
ATOM   4568  H   TYR A 287      -4.568  26.576  26.629  1.00 95.42           H  
ATOM   4569  CA  TYR A 287      -4.531  26.917  24.526  1.00 95.42           C  
ATOM   4570  HA  TYR A 287      -5.063  27.737  24.042  1.00 95.42           H  
ATOM   4571  C   TYR A 287      -4.619  25.702  23.591  1.00 95.42           C  
ATOM   4572  CB  TYR A 287      -3.082  27.353  24.754  1.00 95.42           C  
ATOM   4573  HB2 TYR A 287      -3.068  28.217  25.419  1.00 95.42           H  
ATOM   4574  HB3 TYR A 287      -2.541  26.543  25.243  1.00 95.42           H  
ATOM   4575  O   TYR A 287      -4.998  25.848  22.428  1.00 95.42           O  
ATOM   4576  CG  TYR A 287      -2.368  27.729  23.474  1.00 95.42           C  
ATOM   4577  CD1 TYR A 287      -1.225  27.016  23.071  1.00 95.42           C  
ATOM   4578  HD1 TYR A 287      -0.816  26.252  23.716  1.00 95.42           H  
ATOM   4579  CD2 TYR A 287      -2.850  28.793  22.687  1.00 95.42           C  
ATOM   4580  HD2 TYR A 287      -3.715  29.356  23.006  1.00 95.42           H  
ATOM   4581  CE1 TYR A 287      -0.582  27.337  21.862  1.00 95.42           C  
ATOM   4582  HE1 TYR A 287       0.311  26.811  21.556  1.00 95.42           H  
ATOM   4583  CE2 TYR A 287      -2.196  29.136  21.490  1.00 95.42           C  
ATOM   4584  HE2 TYR A 287      -2.559  29.963  20.898  1.00 95.42           H  
ATOM   4585  OH  TYR A 287      -0.431  28.728  19.916  1.00 95.42           O  
ATOM   4586  HH  TYR A 287      -0.766  29.552  19.557  1.00 95.42           H  
ATOM   4587  CZ  TYR A 287      -1.066  28.400  21.072  1.00 95.42           C  
ATOM   4588  N   PHE A 288      -4.383  24.488  24.104  1.00 96.52           N  
ATOM   4589  H   PHE A 288      -4.048  24.424  25.054  1.00 96.52           H  
ATOM   4590  CA  PHE A 288      -4.575  23.249  23.343  1.00 96.52           C  
ATOM   4591  HA  PHE A 288      -3.889  23.252  22.495  1.00 96.52           H  
ATOM   4592  C   PHE A 288      -5.997  23.128  22.774  1.00 96.52           C  
ATOM   4593  CB  PHE A 288      -4.244  22.037  24.222  1.00 96.52           C  
ATOM   4594  HB2 PHE A 288      -4.702  22.163  25.203  1.00 96.52           H  
ATOM   4595  HB3 PHE A 288      -3.165  21.994  24.373  1.00 96.52           H  
ATOM   4596  O   PHE A 288      -6.158  22.871  21.581  1.00 96.52           O  
ATOM   4597  CG  PHE A 288      -4.718  20.723  23.635  1.00 96.52           C  
ATOM   4598  CD1 PHE A 288      -5.831  20.060  24.188  1.00 96.52           C  
ATOM   4599  HD1 PHE A 288      -6.318  20.458  25.066  1.00 96.52           H  
ATOM   4600  CD2 PHE A 288      -4.091  20.202  22.491  1.00 96.52           C  
ATOM   4601  HD2 PHE A 288      -3.249  20.720  22.056  1.00 96.52           H  
ATOM   4602  CE1 PHE A 288      -6.302  18.874  23.602  1.00 96.52           C  
ATOM   4603  HE1 PHE A 288      -7.144  18.351  24.031  1.00 96.52           H  
ATOM   4604  CE2 PHE A 288      -4.574  19.024  21.897  1.00 96.52           C  
ATOM   4605  HE2 PHE A 288      -4.095  18.640  21.009  1.00 96.52           H  
ATOM   4606  CZ  PHE A 288      -5.682  18.361  22.454  1.00 96.52           C  
ATOM   4607  HZ  PHE A 288      -6.070  17.460  22.003  1.00 96.52           H  
ATOM   4608  N   ILE A 289      -7.032  23.363  23.589  1.00 94.94           N  
ATOM   4609  H   ILE A 289      -6.829  23.576  24.555  1.00 94.94           H  
ATOM   4610  CA  ILE A 289      -8.437  23.318  23.155  1.00 94.94           C  
ATOM   4611  HA  ILE A 289      -8.637  22.335  22.730  1.00 94.94           H  
ATOM   4612  C   ILE A 289      -8.687  24.348  22.047  1.00 94.94           C  
ATOM   4613  CB  ILE A 289      -9.387  23.537  24.360  1.00 94.94           C  
ATOM   4614  HB  ILE A 289      -9.058  24.424  24.902  1.00 94.94           H  
ATOM   4615  O   ILE A 289      -9.374  24.041  21.069  1.00 94.94           O  
ATOM   4616  CG1 ILE A 289      -9.341  22.324  25.317  1.00 94.94           C  
ATOM   4617 HG12 ILE A 289      -9.862  21.483  24.860  1.00 94.94           H  
ATOM   4618 HG13 ILE A 289      -8.307  22.018  25.477  1.00 94.94           H  
ATOM   4619  CG2 ILE A 289     -10.840  23.769  23.891  1.00 94.94           C  
ATOM   4620 HG21 ILE A 289     -11.163  22.951  23.247  1.00 94.94           H  
ATOM   4621 HG22 ILE A 289     -11.511  23.846  24.747  1.00 94.94           H  
ATOM   4622 HG23 ILE A 289     -10.914  24.710  23.347  1.00 94.94           H  
ATOM   4623  CD1 ILE A 289      -9.964  22.596  26.693  1.00 94.94           C  
ATOM   4624 HD11 ILE A 289      -9.487  23.461  27.152  1.00 94.94           H  
ATOM   4625 HD12 ILE A 289      -9.810  21.728  27.334  1.00 94.94           H  
ATOM   4626 HD13 ILE A 289     -11.037  22.770  26.610  1.00 94.94           H  
ATOM   4627  N   GLN A 290      -8.120  25.551  22.170  1.00 95.41           N  
ATOM   4628  H   GLN A 290      -7.571  25.743  22.996  1.00 95.41           H  
ATOM   4629  CA  GLN A 290      -8.258  26.609  21.172  1.00 95.41           C  
ATOM   4630  HA  GLN A 290      -9.322  26.745  20.977  1.00 95.41           H  
ATOM   4631  C   GLN A 290      -7.584  26.229  19.843  1.00 95.41           C  
ATOM   4632  CB  GLN A 290      -7.704  27.916  21.758  1.00 95.41           C  
ATOM   4633  HB2 GLN A 290      -7.999  27.990  22.805  1.00 95.41           H  
ATOM   4634  HB3 GLN A 290      -6.615  27.906  21.711  1.00 95.41           H  
ATOM   4635  O   GLN A 290      -8.208  26.355  18.786  1.00 95.41           O  
ATOM   4636  CG  GLN A 290      -8.247  29.159  21.039  1.00 95.41           C  
ATOM   4637  HG2 GLN A 290      -7.989  29.114  19.981  1.00 95.41           H  
ATOM   4638  HG3 GLN A 290      -9.333  29.179  21.133  1.00 95.41           H  
ATOM   4639  CD  GLN A 290      -7.682  30.455  21.617  1.00 95.41           C  
ATOM   4640  NE2 GLN A 290      -8.235  31.597  21.275  1.00 95.41           N  
ATOM   4641 HE21 GLN A 290      -7.836  32.411  21.722  1.00 95.41           H  
ATOM   4642 HE22 GLN A 290      -9.055  31.646  20.688  1.00 95.41           H  
ATOM   4643  OE1 GLN A 290      -6.726  30.474  22.368  1.00 95.41           O  
ATOM   4644  N   CYS A 291      -6.357  25.696  19.882  1.00 93.87           N  
ATOM   4645  H   CYS A 291      -5.883  25.658  20.773  1.00 93.87           H  
ATOM   4646  CA  CYS A 291      -5.649  25.173  18.711  1.00 93.87           C  
ATOM   4647  HA  CYS A 291      -5.553  25.963  17.966  1.00 93.87           H  
ATOM   4648  C   CYS A 291      -6.413  24.021  18.050  1.00 93.87           C  
ATOM   4649  CB  CYS A 291      -4.246  24.708  19.124  1.00 93.87           C  
ATOM   4650  HB2 CYS A 291      -3.813  24.091  18.337  1.00 93.87           H  
ATOM   4651  HB3 CYS A 291      -4.307  24.114  20.036  1.00 93.87           H  
ATOM   4652  O   CYS A 291      -6.643  24.057  16.842  1.00 93.87           O  
ATOM   4653  SG  CYS A 291      -3.171  26.138  19.409  1.00 93.87           S  
ATOM   4654  HG  CYS A 291      -3.049  26.546  18.142  1.00 93.87           H  
ATOM   4655  N   PHE A 292      -6.870  23.045  18.838  1.00 91.47           N  
ATOM   4656  H   PHE A 292      -6.631  23.071  19.819  1.00 91.47           H  
ATOM   4657  CA  PHE A 292      -7.624  21.892  18.352  1.00 91.47           C  
ATOM   4658  HA  PHE A 292      -7.030  21.373  17.600  1.00 91.47           H  
ATOM   4659  C   PHE A 292      -8.927  22.324  17.675  1.00 91.47           C  
ATOM   4660  CB  PHE A 292      -7.870  20.928  19.521  1.00 91.47           C  
ATOM   4661  HB2 PHE A 292      -6.938  20.799  20.070  1.00 91.47           H  
ATOM   4662  HB3 PHE A 292      -8.594  21.364  20.209  1.00 91.47           H  
ATOM   4663  O   PHE A 292      -9.213  21.903  16.554  1.00 91.47           O  
ATOM   4664  CG  PHE A 292      -8.348  19.557  19.088  1.00 91.47           C  
ATOM   4665  CD1 PHE A 292      -9.699  19.345  18.759  1.00 91.47           C  
ATOM   4666  HD1 PHE A 292     -10.403  20.161  18.824  1.00 91.47           H  
ATOM   4667  CD2 PHE A 292      -7.433  18.492  18.994  1.00 91.47           C  
ATOM   4668  HD2 PHE A 292      -6.391  18.649  19.231  1.00 91.47           H  
ATOM   4669  CE1 PHE A 292     -10.133  18.081  18.325  1.00 91.47           C  
ATOM   4670  HE1 PHE A 292     -11.166  17.928  18.048  1.00 91.47           H  
ATOM   4671  CE2 PHE A 292      -7.868  17.225  18.568  1.00 91.47           C  
ATOM   4672  HE2 PHE A 292      -7.162  16.414  18.471  1.00 91.47           H  
ATOM   4673  CZ  PHE A 292      -9.218  17.020  18.229  1.00 91.47           C  
ATOM   4674  HZ  PHE A 292      -9.545  16.053  17.875  1.00 91.47           H  
ATOM   4675  N   LYS A 293      -9.672  23.253  18.291  1.00 91.23           N  
ATOM   4676  H   LYS A 293      -9.387  23.554  19.211  1.00 91.23           H  
ATOM   4677  CA  LYS A 293     -10.886  23.830  17.698  1.00 91.23           C  
ATOM   4678  HA  LYS A 293     -11.539  23.010  17.397  1.00 91.23           H  
ATOM   4679  C   LYS A 293     -10.586  24.597  16.416  1.00 91.23           C  
ATOM   4680  CB  LYS A 293     -11.618  24.691  18.738  1.00 91.23           C  
ATOM   4681  HB2 LYS A 293     -11.010  25.564  18.977  1.00 91.23           H  
ATOM   4682  HB3 LYS A 293     -11.749  24.104  19.648  1.00 91.23           H  
ATOM   4683  O   LYS A 293     -11.339  24.482  15.454  1.00 91.23           O  
ATOM   4684  CG  LYS A 293     -13.005  25.140  18.245  1.00 91.23           C  
ATOM   4685  HG2 LYS A 293     -13.612  24.259  18.038  1.00 91.23           H  
ATOM   4686  HG3 LYS A 293     -12.898  25.717  17.326  1.00 91.23           H  
ATOM   4687  CD  LYS A 293     -13.717  26.015  19.287  1.00 91.23           C  
ATOM   4688  HD2 LYS A 293     -13.823  25.453  20.215  1.00 91.23           H  
ATOM   4689  HD3 LYS A 293     -13.112  26.901  19.480  1.00 91.23           H  
ATOM   4690  CE  LYS A 293     -15.103  26.436  18.776  1.00 91.23           C  
ATOM   4691  HE2 LYS A 293     -14.977  26.968  17.833  1.00 91.23           H  
ATOM   4692  HE3 LYS A 293     -15.686  25.539  18.570  1.00 91.23           H  
ATOM   4693  NZ  LYS A 293     -15.826  27.298  19.749  1.00 91.23           N  
ATOM   4694  HZ1 LYS A 293     -15.974  26.818  20.625  1.00 91.23           H  
ATOM   4695  HZ2 LYS A 293     -15.314  28.149  19.935  1.00 91.23           H  
ATOM   4696  HZ3 LYS A 293     -16.732  27.562  19.387  1.00 91.23           H  
ATOM   4697  N   LYS A 294      -9.492  25.359  16.358  1.00 89.78           N  
ATOM   4698  H   LYS A 294      -8.918  25.438  17.186  1.00 89.78           H  
ATOM   4699  CA  LYS A 294      -9.101  26.073  15.136  1.00 89.78           C  
ATOM   4700  HA  LYS A 294      -9.969  26.631  14.785  1.00 89.78           H  
ATOM   4701  C   LYS A 294      -8.718  25.103  14.012  1.00 89.78           C  
ATOM   4702  CB  LYS A 294      -7.982  27.075  15.463  1.00 89.78           C  
ATOM   4703  HB2 LYS A 294      -7.055  26.538  15.661  1.00 89.78           H  
ATOM   4704  HB3 LYS A 294      -8.256  27.627  16.362  1.00 89.78           H  
ATOM   4705  O   LYS A 294      -9.070  25.376  12.863  1.00 89.78           O  
ATOM   4706  CG  LYS A 294      -7.765  28.086  14.324  1.00 89.78           C  
ATOM   4707  HG2 LYS A 294      -8.703  28.603  14.121  1.00 89.78           H  
ATOM   4708  HG3 LYS A 294      -7.451  27.559  13.424  1.00 89.78           H  
ATOM   4709  CD  LYS A 294      -6.691  29.123  14.690  1.00 89.78           C  
ATOM   4710  HD2 LYS A 294      -5.750  28.606  14.878  1.00 89.78           H  
ATOM   4711  HD3 LYS A 294      -6.993  29.649  15.596  1.00 89.78           H  
ATOM   4712  CE  LYS A 294      -6.505  30.131  13.546  1.00 89.78           C  
ATOM   4713  HE2 LYS A 294      -7.451  30.644  13.372  1.00 89.78           H  
ATOM   4714  HE3 LYS A 294      -6.255  29.583  12.637  1.00 89.78           H  
ATOM   4715  NZ  LYS A 294      -5.439  31.126  13.836  1.00 89.78           N  
ATOM   4716  HZ1 LYS A 294      -4.547  30.672  13.969  1.00 89.78           H  
ATOM   4717  HZ2 LYS A 294      -5.334  31.767  13.063  1.00 89.78           H  
ATOM   4718  HZ3 LYS A 294      -5.652  31.668  14.662  1.00 89.78           H  
ATOM   4719  N   TYR A 295      -8.062  23.990  14.344  1.00 85.27           N  
ATOM   4720  H   TYR A 295      -7.787  23.878  15.309  1.00 85.27           H  
ATOM   4721  CA  TYR A 295      -7.574  22.988  13.396  1.00 85.27           C  
ATOM   4722  HA  TYR A 295      -7.185  23.504  12.519  1.00 85.27           H  
ATOM   4723  C   TYR A 295      -8.689  22.047  12.900  1.00 85.27           C  
ATOM   4724  CB  TYR A 295      -6.396  22.238  14.038  1.00 85.27           C  
ATOM   4725  HB2 TYR A 295      -5.720  22.964  14.489  1.00 85.27           H  
ATOM   4726  HB3 TYR A 295      -6.760  21.596  14.841  1.00 85.27           H  
ATOM   4727  O   TYR A 295      -9.004  22.048  11.713  1.00 85.27           O  
ATOM   4728  CG  TYR A 295      -5.594  21.410  13.056  1.00 85.27           C  
ATOM   4729  CD1 TYR A 295      -5.924  20.060  12.839  1.00 85.27           C  
ATOM   4730  HD1 TYR A 295      -6.749  19.605  13.367  1.00 85.27           H  
ATOM   4731  CD2 TYR A 295      -4.511  21.988  12.364  1.00 85.27           C  
ATOM   4732  HD2 TYR A 295      -4.248  23.022  12.532  1.00 85.27           H  
ATOM   4733  CE1 TYR A 295      -5.180  19.289  11.929  1.00 85.27           C  
ATOM   4734  HE1 TYR A 295      -5.421  18.249  11.761  1.00 85.27           H  
ATOM   4735  CE2 TYR A 295      -3.763  21.220  11.450  1.00 85.27           C  
ATOM   4736  HE2 TYR A 295      -2.934  21.661  10.917  1.00 85.27           H  
ATOM   4737  OH  TYR A 295      -3.410  19.111  10.340  1.00 85.27           O  
ATOM   4738  HH  TYR A 295      -2.661  19.569   9.951  1.00 85.27           H  
ATOM   4739  CZ  TYR A 295      -4.104  19.867  11.227  1.00 85.27           C  
ATOM   4740  N   PHE A 296      -9.363  21.323  13.800  1.00 79.49           N  
ATOM   4741  H   PHE A 296      -9.082  21.384  14.768  1.00 79.49           H  
ATOM   4742  CA  PHE A 296     -10.411  20.341  13.468  1.00 79.49           C  
ATOM   4743  HA  PHE A 296     -10.195  19.924  12.484  1.00 79.49           H  
ATOM   4744  C   PHE A 296     -11.828  20.926  13.382  1.00 79.49           C  
ATOM   4745  CB  PHE A 296     -10.369  19.186  14.478  1.00 79.49           C  
ATOM   4746  HB2 PHE A 296     -11.215  18.523  14.295  1.00 79.49           H  
ATOM   4747  HB3 PHE A 296     -10.479  19.581  15.488  1.00 79.49           H  
ATOM   4748  O   PHE A 296     -12.770  20.212  13.051  1.00 79.49           O  
ATOM   4749  CG  PHE A 296      -9.118  18.341  14.388  1.00 79.49           C  
ATOM   4750  CD1 PHE A 296      -8.942  17.462  13.302  1.00 79.49           C  
ATOM   4751  HD1 PHE A 296      -9.702  17.377  12.540  1.00 79.49           H  
ATOM   4752  CD2 PHE A 296      -8.136  18.418  15.391  1.00 79.49           C  
ATOM   4753  HD2 PHE A 296      -8.269  19.082  16.232  1.00 79.49           H  
ATOM   4754  CE1 PHE A 296      -7.782  16.673  13.214  1.00 79.49           C  
ATOM   4755  HE1 PHE A 296      -7.650  15.991  12.388  1.00 79.49           H  
ATOM   4756  CE2 PHE A 296      -6.990  17.611  15.315  1.00 79.49           C  
ATOM   4757  HE2 PHE A 296      -6.255  17.647  16.105  1.00 79.49           H  
ATOM   4758  CZ  PHE A 296      -6.804  16.749  14.220  1.00 79.49           C  
ATOM   4759  HZ  PHE A 296      -5.921  16.131  14.158  1.00 79.49           H  
ATOM   4760  N   LYS A 297     -12.010  22.219  13.689  1.00 81.79           N  
ATOM   4761  H   LYS A 297     -11.197  22.737  13.991  1.00 81.79           H  
ATOM   4762  CA  LYS A 297     -13.322  22.904  13.726  1.00 81.79           C  
ATOM   4763  HA  LYS A 297     -13.159  23.919  14.086  1.00 81.79           H  
ATOM   4764  C   LYS A 297     -14.307  22.322  14.749  1.00 81.79           C  
ATOM   4765  CB  LYS A 297     -13.926  23.039  12.313  1.00 81.79           C  
ATOM   4766  HB2 LYS A 297     -14.280  22.064  11.980  1.00 81.79           H  
ATOM   4767  HB3 LYS A 297     -14.794  23.696  12.368  1.00 81.79           H  
ATOM   4768  O   LYS A 297     -15.502  22.584  14.675  1.00 81.79           O  
ATOM   4769  CG  LYS A 297     -12.967  23.597  11.248  1.00 81.79           C  
ATOM   4770  HG2 LYS A 297     -13.525  23.711  10.318  1.00 81.79           H  
ATOM   4771  HG3 LYS A 297     -12.167  22.879  11.070  1.00 81.79           H  
ATOM   4772  CD  LYS A 297     -12.354  24.952  11.629  1.00 81.79           C  
ATOM   4773  HD2 LYS A 297     -11.743  24.828  12.523  1.00 81.79           H  
ATOM   4774  HD3 LYS A 297     -13.145  25.674  11.829  1.00 81.79           H  
ATOM   4775  CE  LYS A 297     -11.469  25.445  10.481  1.00 81.79           C  
ATOM   4776  HE2 LYS A 297     -10.823  24.622  10.175  1.00 81.79           H  
ATOM   4777  HE3 LYS A 297     -12.099  25.717   9.635  1.00 81.79           H  
ATOM   4778  NZ  LYS A 297     -10.626  26.590  10.895  1.00 81.79           N  
ATOM   4779  HZ1 LYS A 297     -10.042  26.896  10.131  1.00 81.79           H  
ATOM   4780  HZ2 LYS A 297     -11.187  27.361  11.227  1.00 81.79           H  
ATOM   4781  HZ3 LYS A 297     -10.008  26.279  11.631  1.00 81.79           H  
ATOM   4782  N   THR A 298     -13.808  21.587  15.740  1.00 80.68           N  
ATOM   4783  H   THR A 298     -12.814  21.408  15.740  1.00 80.68           H  
ATOM   4784  CA  THR A 298     -14.589  21.009  16.840  1.00 80.68           C  
ATOM   4785  HA  THR A 298     -15.463  21.633  17.022  1.00 80.68           H  
ATOM   4786  C   THR A 298     -13.756  20.979  18.120  1.00 80.68           C  
ATOM   4787  CB  THR A 298     -15.098  19.612  16.460  1.00 80.68           C  
ATOM   4788  HB  THR A 298     -15.611  19.677  15.500  1.00 80.68           H  
ATOM   4789  O   THR A 298     -12.531  21.035  18.062  1.00 80.68           O  
ATOM   4790  CG2 THR A 298     -14.006  18.549  16.361  1.00 80.68           C  
ATOM   4791 HG21 THR A 298     -14.452  17.595  16.078  1.00 80.68           H  
ATOM   4792 HG22 THR A 298     -13.496  18.436  17.318  1.00 80.68           H  
ATOM   4793 HG23 THR A 298     -13.283  18.832  15.596  1.00 80.68           H  
ATOM   4794  OG1 THR A 298     -16.024  19.190  17.425  1.00 80.68           O  
ATOM   4795  HG1 THR A 298     -16.423  18.385  17.087  1.00 80.68           H  
ATOM   4796  N   THR A 299     -14.387  20.928  19.291  1.00 87.47           N  
ATOM   4797  H   THR A 299     -15.377  20.729  19.289  1.00 87.47           H  
ATOM   4798  CA  THR A 299     -13.652  20.820  20.563  1.00 87.47           C  
ATOM   4799  HA  THR A 299     -12.763  21.446  20.490  1.00 87.47           H  
ATOM   4800  C   THR A 299     -13.201  19.376  20.814  1.00 87.47           C  
ATOM   4801  CB  THR A 299     -14.475  21.330  21.755  1.00 87.47           C  
ATOM   4802  HB  THR A 299     -13.882  21.228  22.663  1.00 87.47           H  
ATOM   4803  O   THR A 299     -13.883  18.453  20.363  1.00 87.47           O  
ATOM   4804  CG2 THR A 299     -14.856  22.801  21.593  1.00 87.47           C  
ATOM   4805 HG21 THR A 299     -13.950  23.393  21.463  1.00 87.47           H  
ATOM   4806 HG22 THR A 299     -15.372  23.145  22.489  1.00 87.47           H  
ATOM   4807 HG23 THR A 299     -15.508  22.933  20.730  1.00 87.47           H  
ATOM   4808  OG1 THR A 299     -15.670  20.598  21.914  1.00 87.47           O  
ATOM   4809  HG1 THR A 299     -16.160  21.014  22.627  1.00 87.47           H  
ATOM   4810  N   PRO A 300     -12.120  19.141  21.588  1.00 89.02           N  
ATOM   4811  CA  PRO A 300     -11.681  17.787  21.942  1.00 89.02           C  
ATOM   4812  HA  PRO A 300     -11.286  17.302  21.050  1.00 89.02           H  
ATOM   4813  C   PRO A 300     -12.801  16.914  22.528  1.00 89.02           C  
ATOM   4814  CB  PRO A 300     -10.545  17.986  22.952  1.00 89.02           C  
ATOM   4815  HB2 PRO A 300      -9.812  17.181  22.903  1.00 89.02           H  
ATOM   4816  HB3 PRO A 300     -10.943  18.073  23.963  1.00 89.02           H  
ATOM   4817  O   PRO A 300     -12.970  15.767  22.127  1.00 89.02           O  
ATOM   4818  CG  PRO A 300      -9.945  19.325  22.534  1.00 89.02           C  
ATOM   4819  HG2 PRO A 300      -9.280  19.173  21.684  1.00 89.02           H  
ATOM   4820  HG3 PRO A 300      -9.407  19.802  23.354  1.00 89.02           H  
ATOM   4821  CD  PRO A 300     -11.173  20.125  22.102  1.00 89.02           C  
ATOM   4822  HD2 PRO A 300     -11.603  20.628  22.968  1.00 89.02           H  
ATOM   4823  HD3 PRO A 300     -10.885  20.851  21.342  1.00 89.02           H  
ATOM   4824  N   SER A 301     -13.630  17.471  23.417  1.00 86.96           N  
ATOM   4825  H   SER A 301     -13.407  18.382  23.793  1.00 86.96           H  
ATOM   4826  CA  SER A 301     -14.743  16.742  24.041  1.00 86.96           C  
ATOM   4827  HA  SER A 301     -14.351  15.839  24.510  1.00 86.96           H  
ATOM   4828  C   SER A 301     -15.818  16.314  23.039  1.00 86.96           C  
ATOM   4829  CB  SER A 301     -15.400  17.600  25.127  1.00 86.96           C  
ATOM   4830  HB2 SER A 301     -16.084  16.978  25.704  1.00 86.96           H  
ATOM   4831  HB3 SER A 301     -15.962  18.411  24.665  1.00 86.96           H  
ATOM   4832  O   SER A 301     -16.400  15.243  23.178  1.00 86.96           O  
ATOM   4833  OG  SER A 301     -14.417  18.149  25.985  1.00 86.96           O  
ATOM   4834  HG  SER A 301     -14.821  18.368  26.828  1.00 86.96           H  
ATOM   4835  N   THR A 302     -16.088  17.138  22.025  1.00 80.09           N  
ATOM   4836  H   THR A 302     -15.530  17.972  21.913  1.00 80.09           H  
ATOM   4837  CA  THR A 302     -17.058  16.805  20.970  1.00 80.09           C  
ATOM   4838  HA  THR A 302     -17.945  16.357  21.419  1.00 80.09           H  
ATOM   4839  C   THR A 302     -16.468  15.790  19.997  1.00 80.09           C  
ATOM   4840  CB  THR A 302     -17.492  18.061  20.209  1.00 80.09           C  
ATOM   4841  HB  THR A 302     -16.639  18.438  19.644  1.00 80.09           H  
ATOM   4842  O   THR A 302     -17.162  14.869  19.581  1.00 80.09           O  
ATOM   4843  CG2 THR A 302     -18.662  17.801  19.263  1.00 80.09           C  
ATOM   4844 HG21 THR A 302     -19.510  17.401  19.818  1.00 80.09           H  
ATOM   4845 HG22 THR A 302     -18.956  18.735  18.783  1.00 80.09           H  
ATOM   4846 HG23 THR A 302     -18.369  17.090  18.490  1.00 80.09           H  
ATOM   4847  OG1 THR A 302     -17.889  19.065  21.114  1.00 80.09           O  
ATOM   4848  HG1 THR A 302     -17.107  19.589  21.302  1.00 80.09           H  
ATOM   4849  N   PHE A 303     -15.174  15.915  19.692  1.00 78.38           N  
ATOM   4850  H   PHE A 303     -14.659  16.702  20.059  1.00 78.38           H  
ATOM   4851  CA  PHE A 303     -14.444  14.956  18.867  1.00 78.38           C  
ATOM   4852  HA  PHE A 303     -14.907  14.911  17.882  1.00 78.38           H  
ATOM   4853  C   PHE A 303     -14.495  13.539  19.456  1.00 78.38           C  
ATOM   4854  CB  PHE A 303     -13.000  15.444  18.707  1.00 78.38           C  
ATOM   4855  HB2 PHE A 303     -12.500  15.449  19.675  1.00 78.38           H  
ATOM   4856  HB3 PHE A 303     -13.015  16.471  18.343  1.00 78.38           H  
ATOM   4857  O   PHE A 303     -14.798  12.598  18.732  1.00 78.38           O  
ATOM   4858  CG  PHE A 303     -12.188  14.607  17.748  1.00 78.38           C  
ATOM   4859  CD1 PHE A 303     -11.404  13.540  18.229  1.00 78.38           C  
ATOM   4860  HD1 PHE A 303     -11.376  13.317  19.285  1.00 78.38           H  
ATOM   4861  CD2 PHE A 303     -12.240  14.874  16.367  1.00 78.38           C  
ATOM   4862  HD2 PHE A 303     -12.851  15.679  15.988  1.00 78.38           H  
ATOM   4863  CE1 PHE A 303     -10.677  12.741  17.329  1.00 78.38           C  
ATOM   4864  HE1 PHE A 303     -10.090  11.911  17.693  1.00 78.38           H  
ATOM   4865  CE2 PHE A 303     -11.514  14.075  15.469  1.00 78.38           C  
ATOM   4866  HE2 PHE A 303     -11.566  14.261  14.406  1.00 78.38           H  
ATOM   4867  CZ  PHE A 303     -10.736  13.008  15.950  1.00 78.38           C  
ATOM   4868  HZ  PHE A 303     -10.197  12.385  15.251  1.00 78.38           H  
ATOM   4869  N   ILE A 304     -14.297  13.390  20.774  1.00 75.22           N  
ATOM   4870  H   ILE A 304     -14.006  14.195  21.310  1.00 75.22           H  
ATOM   4871  CA  ILE A 304     -14.427  12.089  21.459  1.00 75.22           C  
ATOM   4872  HA  ILE A 304     -13.721  11.387  21.015  1.00 75.22           H  
ATOM   4873  C   ILE A 304     -15.828  11.495  21.255  1.00 75.22           C  
ATOM   4874  CB  ILE A 304     -14.102  12.220  22.967  1.00 75.22           C  
ATOM   4875  HB  ILE A 304     -14.720  13.015  23.384  1.00 75.22           H  
ATOM   4876  O   ILE A 304     -15.955  10.317  20.934  1.00 75.22           O  
ATOM   4877  CG1 ILE A 304     -12.614  12.571  23.200  1.00 75.22           C  
ATOM   4878 HG12 ILE A 304     -12.291  13.336  22.494  1.00 75.22           H  
ATOM   4879 HG13 ILE A 304     -12.004  11.686  23.022  1.00 75.22           H  
ATOM   4880  CG2 ILE A 304     -14.428  10.907  23.709  1.00 75.22           C  
ATOM   4881 HG21 ILE A 304     -13.882  10.080  23.256  1.00 75.22           H  
ATOM   4882 HG22 ILE A 304     -15.495  10.687  23.667  1.00 75.22           H  
ATOM   4883 HG23 ILE A 304     -14.162  10.965  24.765  1.00 75.22           H  
ATOM   4884  CD1 ILE A 304     -12.340  13.092  24.620  1.00 75.22           C  
ATOM   4885 HD11 ILE A 304     -12.849  14.045  24.769  1.00 75.22           H  
ATOM   4886 HD12 ILE A 304     -11.269  13.232  24.766  1.00 75.22           H  
ATOM   4887 HD13 ILE A 304     -12.675  12.383  25.377  1.00 75.22           H  
ATOM   4888  N   LYS A 305     -16.886  12.304  21.411  1.00 72.43           N  
ATOM   4889  H   LYS A 305     -16.717  13.272  21.647  1.00 72.43           H  
ATOM   4890  CA  LYS A 305     -18.271  11.839  21.225  1.00 72.43           C  
ATOM   4891  HA  LYS A 305     -18.442  10.960  21.847  1.00 72.43           H  
ATOM   4892  C   LYS A 305     -18.533  11.376  19.792  1.00 72.43           C  
ATOM   4893  CB  LYS A 305     -19.273  12.933  21.613  1.00 72.43           C  
ATOM   4894  HB2 LYS A 305     -20.269  12.604  21.318  1.00 72.43           H  
ATOM   4895  HB3 LYS A 305     -19.044  13.849  21.068  1.00 72.43           H  
ATOM   4896  O   LYS A 305     -19.185  10.363  19.606  1.00 72.43           O  
ATOM   4897  CG  LYS A 305     -19.287  13.215  23.120  1.00 72.43           C  
ATOM   4898  HG2 LYS A 305     -18.297  13.531  23.451  1.00 72.43           H  
ATOM   4899  HG3 LYS A 305     -19.560  12.304  23.652  1.00 72.43           H  
ATOM   4900  CD  LYS A 305     -20.309  14.314  23.434  1.00 72.43           C  
ATOM   4901  HD2 LYS A 305     -21.293  13.978  23.107  1.00 72.43           H  
ATOM   4902  HD3 LYS A 305     -20.042  15.220  22.889  1.00 72.43           H  
ATOM   4903  CE  LYS A 305     -20.334  14.602  24.937  1.00 72.43           C  
ATOM   4904  HE2 LYS A 305     -19.360  14.988  25.236  1.00 72.43           H  
ATOM   4905  HE3 LYS A 305     -20.496  13.660  25.461  1.00 72.43           H  
ATOM   4906  NZ  LYS A 305     -21.412  15.563  25.285  1.00 72.43           N  
ATOM   4907  HZ1 LYS A 305     -21.436  15.729  26.281  1.00 72.43           H  
ATOM   4908  HZ2 LYS A 305     -22.309  15.183  25.019  1.00 72.43           H  
ATOM   4909  HZ3 LYS A 305     -21.286  16.442  24.803  1.00 72.43           H  
ATOM   4910  N   MET A 306     -18.011  12.099  18.802  1.00 62.21           N  
ATOM   4911  H   MET A 306     -17.480  12.924  19.041  1.00 62.21           H  
ATOM   4912  CA  MET A 306     -18.152  11.743  17.385  1.00 62.21           C  
ATOM   4913  HA  MET A 306     -19.195  11.508  17.170  1.00 62.21           H  
ATOM   4914  C   MET A 306     -17.338  10.509  16.983  1.00 62.21           C  
ATOM   4915  CB  MET A 306     -17.715  12.928  16.511  1.00 62.21           C  
ATOM   4916  HB2 MET A 306     -17.647  12.599  15.474  1.00 62.21           H  
ATOM   4917  HB3 MET A 306     -16.729  13.268  16.825  1.00 62.21           H  
ATOM   4918  O   MET A 306     -17.679   9.873  16.000  1.00 62.21           O  
ATOM   4919  CG  MET A 306     -18.698  14.098  16.566  1.00 62.21           C  
ATOM   4920  HG2 MET A 306     -18.851  14.396  17.603  1.00 62.21           H  
ATOM   4921  HG3 MET A 306     -19.653  13.760  16.163  1.00 62.21           H  
ATOM   4922  SD  MET A 306     -18.144  15.548  15.622  1.00 62.21           S  
ATOM   4923  CE  MET A 306     -19.663  16.533  15.685  1.00 62.21           C  
ATOM   4924  HE1 MET A 306     -19.950  16.707  16.722  1.00 62.21           H  
ATOM   4925  HE2 MET A 306     -19.501  17.488  15.185  1.00 62.21           H  
ATOM   4926  HE3 MET A 306     -20.464  15.994  15.179  1.00 62.21           H  
ATOM   4927  N   ALA A 307     -16.252  10.194  17.691  1.00 54.82           N  
ATOM   4928  H   ALA A 307     -15.964  10.805  18.443  1.00 54.82           H  
ATOM   4929  CA  ALA A 307     -15.392   9.056  17.368  1.00 54.82           C  
ATOM   4930  HA  ALA A 307     -15.381   8.916  16.287  1.00 54.82           H  
ATOM   4931  C   ALA A 307     -15.870   7.725  17.980  1.00 54.82           C  
ATOM   4932  CB  ALA A 307     -13.969   9.403  17.823  1.00 54.82           C  
ATOM   4933  HB1 ALA A 307     -13.640  10.324  17.341  1.00 54.82           H  
ATOM   4934  HB2 ALA A 307     -13.947   9.530  18.905  1.00 54.82           H  
ATOM   4935  HB3 ALA A 307     -13.298   8.591  17.544  1.00 54.82           H  
ATOM   4936  O   ALA A 307     -15.457   6.665  17.511  1.00 54.82           O  
ATOM   4937  N   ASN A 308     -16.699   7.786  19.029  1.00 52.37           N  
ATOM   4938  H   ASN A 308     -16.979   8.703  19.347  1.00 52.37           H
[truncated: 193,924 more chars]
