# Supplementary material for: HilE represses the activity of the Salmonella virulence regulator HilD via a mechanism distinct from that of intestinal long-chain fatty acids
Source: J Biol Chem. 2023 Oct 27;299(12):105387. doi: 10.1016/j.jbc.2023.105387 (PMC10696396; doi:10.1016/j.jbc.2023.105387)
Supplement: Dataset S3 [file mmc4.zip › S6 Dataset/ranked_9.pdb]

ATOM      1  N   MET A   1     -31.507   7.768   8.911  1.00 33.00           N  
ATOM      2  H   MET A   1     -31.617   7.585   9.898  1.00 33.00           H  
ATOM      3  H2  MET A   1     -31.917   7.026   8.363  1.00 33.00           H  
ATOM      4  H3  MET A   1     -31.962   8.647   8.711  1.00 33.00           H  
ATOM      5  CA  MET A   1     -30.074   7.907   8.612  1.00 33.00           C  
ATOM      6  HA  MET A   1     -29.536   6.992   8.862  1.00 33.00           H  
ATOM      7  C   MET A   1     -29.561   9.005   9.501  1.00 33.00           C  
ATOM      8  CB  MET A   1     -29.810   8.269   7.141  1.00 33.00           C  
ATOM      9  HB2 MET A   1     -28.996   8.990   7.079  1.00 33.00           H  
ATOM     10  HB3 MET A   1     -30.697   8.728   6.705  1.00 33.00           H  
ATOM     11  O   MET A   1     -30.080  10.114   9.422  1.00 33.00           O  
ATOM     12  CG  MET A   1     -29.398   7.055   6.310  1.00 33.00           C  
ATOM     13  HG2 MET A   1     -30.132   6.259   6.437  1.00 33.00           H  
ATOM     14  HG3 MET A   1     -28.430   6.700   6.663  1.00 33.00           H  
ATOM     15  SD  MET A   1     -29.260   7.438   4.549  1.00 33.00           S  
ATOM     16  CE  MET A   1     -28.614   5.862   3.922  1.00 33.00           C  
ATOM     17  HE1 MET A   1     -27.654   5.642   4.388  1.00 33.00           H  
ATOM     18  HE2 MET A   1     -28.467   5.926   2.844  1.00 33.00           H  
ATOM     19  HE3 MET A   1     -29.313   5.054   4.138  1.00 33.00           H  
ATOM     20  N   GLU A   2     -28.588   8.702  10.347  1.00 39.61           N  
ATOM     21  H   GLU A   2     -28.181   7.778  10.348  1.00 39.61           H  
ATOM     22  CA  GLU A   2     -27.794   9.763  10.952  1.00 39.61           C  
ATOM     23  HA  GLU A   2     -28.367  10.690  10.986  1.00 39.61           H  
ATOM     24  C   GLU A   2     -26.567  10.016  10.087  1.00 39.61           C  
ATOM     25  CB  GLU A   2     -27.388   9.436  12.380  1.00 39.61           C  
ATOM     26  HB2 GLU A   2     -27.059   8.399  12.460  1.00 39.61           H  
ATOM     27  HB3 GLU A   2     -26.546  10.090  12.605  1.00 39.61           H  
ATOM     28  O   GLU A   2     -25.803   9.092   9.798  1.00 39.61           O  
ATOM     29  CG  GLU A   2     -28.525   9.724  13.371  1.00 39.61           C  
ATOM     30  HG2 GLU A   2     -29.248   8.910  13.331  1.00 39.61           H  
ATOM     31  HG3 GLU A   2     -29.030  10.646  13.082  1.00 39.61           H  
ATOM     32  CD  GLU A   2     -27.993   9.890  14.793  1.00 39.61           C  
ATOM     33  OE1 GLU A   2     -28.802  10.249  15.677  1.00 39.61           O  
ATOM     34  OE2 GLU A   2     -26.774   9.684  14.975  1.00 39.61           O  
ATOM     35  N   ASN A   3     -26.405  11.276   9.683  1.00 40.47           N  
ATOM     36  H   ASN A   3     -27.084  11.964   9.978  1.00 40.47           H  
ATOM     37  CA  ASN A   3     -25.308  11.729   8.843  1.00 40.47           C  
ATOM     38  HA  ASN A   3     -24.774  10.863   8.452  1.00 40.47           H  
ATOM     39  C   ASN A   3     -24.339  12.541   9.690  1.00 40.47           C  
ATOM     40  CB  ASN A   3     -25.848  12.518   7.634  1.00 40.47           C  
ATOM     41  HB2 ASN A   3     -26.579  13.257   7.961  1.00 40.47           H  
ATOM     42  HB3 ASN A   3     -25.018  13.038   7.155  1.00 40.47           H  
ATOM     43  O   ASN A   3     -24.596  13.704  10.003  1.00 40.47           O  
ATOM     44  CG  ASN A   3     -26.481  11.613   6.593  1.00 40.47           C  
ATOM     45  ND2 ASN A   3     -26.829  12.116   5.438  1.00 40.47           N  
ATOM     46 HD21 ASN A   3     -26.690  13.090   5.210  1.00 40.47           H  
ATOM     47 HD22 ASN A   3     -27.071  11.412   4.756  1.00 40.47           H  
ATOM     48  OD1 ASN A   3     -26.672  10.433   6.792  1.00 40.47           O  
ATOM     49  N   VAL A   4     -23.196  11.951  10.030  1.00 45.27           N  
ATOM     50  H   VAL A   4     -23.049  10.993   9.747  1.00 45.27           H  
ATOM     51  CA  VAL A   4     -22.137  12.680  10.732  1.00 45.27           C  
ATOM     52  HA  VAL A   4     -22.581  13.545  11.225  1.00 45.27           H  
ATOM     53  C   VAL A   4     -21.133  13.185   9.706  1.00 45.27           C  
ATOM     54  CB  VAL A   4     -21.483  11.850  11.846  1.00 45.27           C  
ATOM     55  HB  VAL A   4     -20.859  11.068  11.413  1.00 45.27           H  
ATOM     56  O   VAL A   4     -20.542  12.402   8.967  1.00 45.27           O  
ATOM     57  CG1 VAL A   4     -20.615  12.771  12.707  1.00 45.27           C  
ATOM     58 HG11 VAL A   4     -21.232  13.546  13.164  1.00 45.27           H  
ATOM     59 HG12 VAL A   4     -20.155  12.185  13.502  1.00 45.27           H  
ATOM     60 HG13 VAL A   4     -19.839  13.243  12.104  1.00 45.27           H  
ATOM     61  CG2 VAL A   4     -22.515  11.198  12.774  1.00 45.27           C  
ATOM     62 HG21 VAL A   4     -23.104  10.462  12.226  1.00 45.27           H  
ATOM     63 HG22 VAL A   4     -22.015  10.679  13.591  1.00 45.27           H  
ATOM     64 HG23 VAL A   4     -23.190  11.949  13.185  1.00 45.27           H  
ATOM     65  N   THR A   5     -20.935  14.501   9.641  1.00 44.48           N  
ATOM     66  H   THR A   5     -21.440  15.095  10.283  1.00 44.48           H  
ATOM     67  CA  THR A   5     -19.950  15.113   8.739  1.00 44.48           C  
ATOM     68  HA  THR A   5     -19.561  14.349   8.066  1.00 44.48           H  
ATOM     69  C   THR A   5     -18.784  15.683   9.533  1.00 44.48           C  
ATOM     70  CB  THR A   5     -20.575  16.184   7.839  1.00 44.48           C  
ATOM     71  HB  THR A   5     -20.978  16.992   8.449  1.00 44.48           H  
ATOM     72  O   THR A   5     -18.960  16.571  10.363  1.00 44.48           O  
ATOM     73  CG2 THR A   5     -19.572  16.750   6.830  1.00 44.48           C  
ATOM     74 HG21 THR A   5     -18.770  17.276   7.349  1.00 44.48           H  
ATOM     75 HG22 THR A   5     -20.088  17.455   6.179  1.00 44.48           H  
ATOM     76 HG23 THR A   5     -19.152  15.939   6.235  1.00 44.48           H  
ATOM     77  OG1 THR A   5     -21.606  15.624   7.065  1.00 44.48           O  
ATOM     78  HG1 THR A   5     -22.219  15.182   7.657  1.00 44.48           H  
ATOM     79  N   PHE A   6     -17.575  15.224   9.231  1.00 51.49           N  
ATOM     80  H   PHE A   6     -17.511  14.487   8.543  1.00 51.49           H  
ATOM     81  CA  PHE A   6     -16.332  15.758   9.770  1.00 51.49           C  
ATOM     82  HA  PHE A   6     -16.548  16.461  10.573  1.00 51.49           H  
ATOM     83  C   PHE A   6     -15.573  16.490   8.670  1.00 51.49           C  
ATOM     84  CB  PHE A   6     -15.492  14.617  10.346  1.00 51.49           C  
ATOM     85  HB2 PHE A   6     -14.538  15.012  10.696  1.00 51.49           H  
ATOM     86  HB3 PHE A   6     -15.292  13.908   9.543  1.00 51.49           H  
ATOM     87  O   PHE A   6     -15.434  15.984   7.563  1.00 51.49           O  
ATOM     88  CG  PHE A   6     -16.160  13.867  11.475  1.00 51.49           C  
ATOM     89  CD1 PHE A   6     -16.113  14.384  12.782  1.00 51.49           C  
ATOM     90  HD1 PHE A   6     -15.605  15.316  12.979  1.00 51.49           H  
ATOM     91  CD2 PHE A   6     -16.849  12.667  11.214  1.00 51.49           C  
ATOM     92  HD2 PHE A   6     -16.907  12.274  10.209  1.00 51.49           H  
ATOM     93  CE1 PHE A   6     -16.758  13.707  13.829  1.00 51.49           C  
ATOM     94  HE1 PHE A   6     -16.749  14.111  14.831  1.00 51.49           H  
ATOM     95  CE2 PHE A   6     -17.484  11.987  12.265  1.00 51.49           C  
ATOM     96  HE2 PHE A   6     -18.023  11.070  12.077  1.00 51.49           H  
ATOM     97  CZ  PHE A   6     -17.445  12.511  13.568  1.00 51.49           C  
ATOM     98  HZ  PHE A   6     -17.959  11.999  14.369  1.00 51.49           H  
ATOM     99  N   VAL A   7     -15.025  17.664   8.964  1.00 41.98           N  
ATOM    100  H   VAL A   7     -15.173  18.060   9.882  1.00 41.98           H  
ATOM    101  CA  VAL A   7     -14.050  18.300   8.072  1.00 41.98           C  
ATOM    102  HA  VAL A   7     -14.187  17.936   7.054  1.00 41.98           H  
ATOM    103  C   VAL A   7     -12.665  17.876   8.537  1.00 41.98           C  
ATOM    104  CB  VAL A   7     -14.225  19.827   8.015  1.00 41.98           C  
ATOM    105  HB  VAL A   7     -14.049  20.251   9.004  1.00 41.98           H  
ATOM    106  O   VAL A   7     -12.261  18.180   9.665  1.00 41.98           O  
ATOM    107  CG1 VAL A   7     -13.238  20.450   7.021  1.00 41.98           C  
ATOM    108 HG11 VAL A   7     -13.379  20.022   6.029  1.00 41.98           H  
ATOM    109 HG12 VAL A   7     -13.395  21.528   6.971  1.00 41.98           H  
ATOM    110 HG13 VAL A   7     -12.211  20.277   7.345  1.00 41.98           H  
ATOM    111  CG2 VAL A   7     -15.646  20.198   7.566  1.00 41.98           C  
ATOM    112 HG21 VAL A   7     -16.382  19.839   8.286  1.00 41.98           H  
ATOM    113 HG22 VAL A   7     -15.857  19.763   6.589  1.00 41.98           H  
ATOM    114 HG23 VAL A   7     -15.739  21.282   7.499  1.00 41.98           H  
ATOM    115  N   SER A   8     -11.935  17.155   7.687  1.00 46.00           N  
ATOM    116  H   SER A   8     -12.314  16.955   6.772  1.00 46.00           H  
ATOM    117  CA  SER A   8     -10.520  16.889   7.910  1.00 46.00           C  
ATOM    118  HA  SER A   8     -10.388  16.459   8.903  1.00 46.00           H  
ATOM    119  C   SER A   8      -9.783  18.223   7.836  1.00 46.00           C  
ATOM    120  CB  SER A   8      -9.970  15.892   6.895  1.00 46.00           C  
ATOM    121  HB2 SER A   8     -10.512  14.949   6.971  1.00 46.00           H  
ATOM    122  HB3 SER A   8     -10.099  16.298   5.892  1.00 46.00           H  
ATOM    123  O   SER A   8      -9.504  18.762   6.774  1.00 46.00           O  
ATOM    124  OG  SER A   8      -8.598  15.668   7.165  1.00 46.00           O  
ATOM    125  HG  SER A   8      -8.148  15.620   6.318  1.00 46.00           H  
ATOM    126  N   ASN A   9      -9.508  18.802   9.000  1.00 41.14           N  
ATOM    127  H   ASN A   9      -9.917  18.385   9.824  1.00 41.14           H  
ATOM    128  CA  ASN A   9      -8.847  20.103   9.108  1.00 41.14           C  
ATOM    129  HA  ASN A   9      -9.218  20.755   8.317  1.00 41.14           H  
ATOM    130  C   ASN A   9      -7.332  20.032   8.907  1.00 41.14           C  
ATOM    131  CB  ASN A   9      -9.197  20.716  10.470  1.00 41.14           C  
ATOM    132  HB2 ASN A   9      -8.503  21.526  10.694  1.00 41.14           H  
ATOM    133  HB3 ASN A   9      -9.108  19.963  11.254  1.00 41.14           H  
ATOM    134  O   ASN A   9      -6.643  21.032   9.089  1.00 41.14           O  
ATOM    135  CG  ASN A   9     -10.578  21.331  10.468  1.00 41.14           C  
ATOM    136  ND2 ASN A   9     -11.328  21.184  11.531  1.00 41.14           N  
ATOM    137 HD21 ASN A   9     -12.269  21.521  11.383  1.00 41.14           H  
ATOM    138 HD22 ASN A   9     -11.146  20.415  12.160  1.00 41.14           H  
ATOM    139  OD1 ASN A   9     -10.992  22.003   9.550  1.00 41.14           O  
ATOM    140  N   SER A  10      -6.786  18.856   8.611  1.00 41.75           N  
ATOM    141  H   SER A  10      -7.391  18.074   8.402  1.00 41.75           H  
ATOM    142  CA  SER A  10      -5.350  18.695   8.486  1.00 41.75           C  
ATOM    143  HA  SER A  10      -4.860  19.668   8.510  1.00 41.75           H  
ATOM    144  C   SER A  10      -5.019  18.071   7.143  1.00 41.75           C  
ATOM    145  CB  SER A  10      -4.786  17.912   9.681  1.00 41.75           C  
ATOM    146  HB2 SER A  10      -5.024  18.437  10.606  1.00 41.75           H  
ATOM    147  HB3 SER A  10      -3.701  17.855   9.590  1.00 41.75           H  
ATOM    148  O   SER A  10      -5.149  16.857   6.987  1.00 41.75           O  
ATOM    149  OG  SER A  10      -5.311  16.604   9.732  1.00 41.75           O  
ATOM    150  HG  SER A  10      -5.507  16.339   8.831  1.00 41.75           H  
ATOM    151  N   HIS A  11      -4.406  18.873   6.268  1.00 39.92           N  
ATOM    152  H   HIS A  11      -4.457  19.869   6.430  1.00 39.92           H  
ATOM    153  CA  HIS A  11      -3.511  18.429   5.186  1.00 39.92           C  
ATOM    154  HA  HIS A  11      -4.091  17.816   4.497  1.00 39.92           H  
ATOM    155  C   HIS A  11      -2.310  17.593   5.677  1.00 39.92           C  
ATOM    156  CB  HIS A  11      -2.994  19.653   4.416  1.00 39.92           C  
ATOM    157  HB2 HIS A  11      -2.263  19.332   3.673  1.00 39.92           H  
ATOM    158  HB3 HIS A  11      -2.493  20.336   5.102  1.00 39.92           H  
ATOM    159  O   HIS A  11      -1.306  17.442   4.987  1.00 39.92           O  
ATOM    160  CG  HIS A  11      -4.065  20.391   3.671  1.00 39.92           C  
ATOM    161  CD2 HIS A  11      -4.715  21.524   4.079  1.00 39.92           C  
ATOM    162  HD2 HIS A  11      -4.561  22.056   5.006  1.00 39.92           H  
ATOM    163  ND1 HIS A  11      -4.533  20.076   2.416  1.00 39.92           N  
ATOM    164  HD1 HIS A  11      -4.207  19.328   1.820  1.00 39.92           H  
ATOM    165  CE1 HIS A  11      -5.447  21.000   2.076  1.00 39.92           C  
ATOM    166  HE1 HIS A  11      -5.978  21.039   1.137  1.00 39.92           H  
ATOM    167  NE2 HIS A  11      -5.601  21.890   3.068  1.00 39.92           N  
ATOM    168  N   GLN A  12      -2.351  17.162   6.931  1.00 38.92           N  
ATOM    169  H   GLN A  12      -3.251  17.169   7.389  1.00 38.92           H  
ATOM    170  CA  GLN A  12      -1.192  16.804   7.716  1.00 38.92           C  
ATOM    171  HA  GLN A  12      -0.352  16.596   7.053  1.00 38.92           H  
ATOM    172  C   GLN A  12      -1.401  15.544   8.557  1.00 38.92           C  
ATOM    173  CB  GLN A  12      -0.815  17.991   8.599  1.00 38.92           C  
ATOM    174  HB2 GLN A  12      -1.544  18.103   9.402  1.00 38.92           H  
ATOM    175  HB3 GLN A  12       0.150  17.698   9.015  1.00 38.92           H  
ATOM    176  O   GLN A  12      -0.413  14.970   9.007  1.00 38.92           O  
ATOM    177  CG  GLN A  12      -0.631  19.351   7.890  1.00 38.92           C  
ATOM    178  HG2 GLN A  12      -0.081  19.194   6.962  1.00 38.92           H  
ATOM    179  HG3 GLN A  12      -1.606  19.774   7.647  1.00 38.92           H  
ATOM    180  CD  GLN A  12       0.148  20.365   8.720  1.00 38.92           C  
ATOM    181  NE2 GLN A  12       0.453  21.555   8.275  1.00 38.92           N  
ATOM    182 HE21 GLN A  12       1.115  22.083   8.826  1.00 38.92           H  
ATOM    183 HE22 GLN A  12       0.191  21.862   7.349  1.00 38.92           H  
ATOM    184  OE1 GLN A  12       0.559  20.102   9.809  1.00 38.92           O  
ATOM    185  N   ARG A  13      -2.650  15.079   8.739  1.00 44.19           N  
ATOM    186  H   ARG A  13      -3.404  15.526   8.238  1.00 44.19           H  
ATOM    187  CA  ARG A  13      -2.874  13.705   9.195  1.00 44.19           C  
ATOM    188  HA  ARG A  13      -2.071  13.455   9.889  1.00 44.19           H  
ATOM    189  C   ARG A  13      -2.802  12.764   8.000  1.00 44.19           C  
ATOM    190  CB  ARG A  13      -4.208  13.485   9.912  1.00 44.19           C  
ATOM    191  HB2 ARG A  13      -4.988  14.106   9.472  1.00 44.19           H  
ATOM    192  HB3 ARG A  13      -4.500  12.443   9.783  1.00 44.19           H  
ATOM    193  O   ARG A  13      -3.433  13.077   6.988  1.00 44.19           O  
ATOM    194  CG  ARG A  13      -4.076  13.744  11.410  1.00 44.19           C  
ATOM    195  HG2 ARG A  13      -3.229  13.183  11.804  1.00 44.19           H  
ATOM    196  HG3 ARG A  13      -3.926  14.811  11.578  1.00 44.19           H  
ATOM    197  CD  ARG A  13      -5.352  13.275  12.105  1.00 44.19           C  
ATOM    198  HD2 ARG A  13      -6.177  13.862  11.704  1.00 44.19           H  
ATOM    199  HD3 ARG A  13      -5.523  12.227  11.859  1.00 44.19           H  
ATOM    200  NE  ARG A  13      -5.254  13.424  13.571  1.00 44.19           N  
ATOM    201  HE  ARG A  13      -4.319  13.394  13.951  1.00 44.19           H  
ATOM    202  NH1 ARG A  13      -7.488  13.751  13.942  1.00 44.19           N  
ATOM    203 HH11 ARG A  13      -7.623  13.500  12.973  1.00 44.19           H  
ATOM    204 HH12 ARG A  13      -8.189  14.342  14.366  1.00 44.19           H  
ATOM    205  NH2 ARG A  13      -6.054  14.079  15.606  1.00 44.19           N  
ATOM    206 HH21 ARG A  13      -5.093  14.187  15.898  1.00 44.19           H  
ATOM    207 HH22 ARG A  13      -6.741  14.659  16.067  1.00 44.19           H  
ATOM    208  CZ  ARG A  13      -6.254  13.747  14.361  1.00 44.19           C  
ATOM    209  N   PRO A  14      -2.131  11.614   8.151  1.00 52.10           N  
ATOM    210  CA  PRO A  14      -2.202  10.549   7.168  1.00 52.10           C  
ATOM    211  HA  PRO A  14      -1.732  10.894   6.247  1.00 52.10           H  
ATOM    212  C   PRO A  14      -3.660  10.168   6.873  1.00 52.10           C  
ATOM    213  CB  PRO A  14      -1.373   9.401   7.745  1.00 52.10           C  
ATOM    214  HB2 PRO A  14      -0.725   8.991   6.971  1.00 52.10           H  
ATOM    215  HB3 PRO A  14      -2.019   8.633   8.172  1.00 52.10           H  
ATOM    216  O   PRO A  14      -4.518  10.198   7.768  1.00 52.10           O  
ATOM    217  CG  PRO A  14      -0.508  10.021   8.835  1.00 52.10           C  
ATOM    218  HG2 PRO A  14       0.432  10.362   8.401  1.00 52.10           H  
ATOM    219  HG3 PRO A  14      -0.323   9.323   9.652  1.00 52.10           H  
ATOM    220  CD  PRO A  14      -1.316  11.222   9.293  1.00 52.10           C  
ATOM    221  HD2 PRO A  14      -1.962  10.937  10.123  1.00 52.10           H  
ATOM    222  HD3 PRO A  14      -0.630  12.014   9.594  1.00 52.10           H  
ATOM    223  N   ALA A  15      -3.960   9.831   5.618  1.00 51.39           N  
ATOM    224  H   ALA A  15      -3.189   9.601   5.008  1.00 51.39           H  
ATOM    225  CA  ALA A  15      -5.300   9.421   5.210  1.00 51.39           C  
ATOM    226  HA  ALA A  15      -5.983  10.251   5.392  1.00 51.39           H  
ATOM    227  C   ALA A  15      -5.782   8.219   6.030  1.00 51.39           C  
ATOM    228  CB  ALA A  15      -5.301   9.104   3.712  1.00 51.39           C  
ATOM    229  HB1 ALA A  15      -5.078  10.013   3.153  1.00 51.39           H  
ATOM    230  HB2 ALA A  15      -4.555   8.343   3.484  1.00 51.39           H  
ATOM    231  HB3 ALA A  15      -6.284   8.742   3.411  1.00 51.39           H  
ATOM    232  O   ALA A  15      -6.932   8.198   6.472  1.00 51.39           O  
ATOM    233  N   ALA A  16      -4.882   7.277   6.318  1.00 51.74           N  
ATOM    234  H   ALA A  16      -3.951   7.391   5.943  1.00 51.74           H  
ATOM    235  CA  ALA A  16      -5.135   6.108   7.142  1.00 51.74           C  
ATOM    236  HA  ALA A  16      -5.942   5.539   6.682  1.00 51.74           H  
ATOM    237  C   ALA A  16      -5.581   6.467   8.553  1.00 51.74           C  
ATOM    238  CB  ALA A  16      -3.887   5.227   7.197  1.00 51.74           C  
ATOM    239  HB1 ALA A  16      -3.685   4.828   6.203  1.00 51.74           H  
ATOM    240  HB2 ALA A  16      -3.030   5.801   7.550  1.00 51.74           H  
ATOM    241  HB3 ALA A  16      -4.057   4.389   7.874  1.00 51.74           H  
ATOM    242  O   ALA A  16      -6.517   5.854   9.051  1.00 51.74           O  
ATOM    243  N   ASP A  17      -4.975   7.467   9.188  1.00 55.24           N  
ATOM    244  H   ASP A  17      -4.227   7.952   8.714  1.00 55.24           H  
ATOM    245  CA  ASP A  17      -5.373   7.894  10.531  1.00 55.24           C  
ATOM    246  HA  ASP A  17      -5.350   7.044  11.213  1.00 55.24           H  
ATOM    247  C   ASP A  17      -6.790   8.468  10.547  1.00 55.24           C  
ATOM    248  CB  ASP A  17      -4.420   8.985  11.024  1.00 55.24           C  
ATOM    249  HB2 ASP A  17      -4.940   9.581  11.774  1.00 55.24           H  
ATOM    250  HB3 ASP A  17      -4.157   9.659  10.209  1.00 55.24           H  
ATOM    251  O   ASP A  17      -7.560   8.232  11.479  1.00 55.24           O  
ATOM    252  CG  ASP A  17      -3.150   8.475  11.683  1.00 55.24           C  
ATOM    253  OD1 ASP A  17      -2.996   7.270  11.947  1.00 55.24           O  
ATOM    254  OD2 ASP A  17      -2.426   9.342  12.215  1.00 55.24           O  
ATOM    255  N   ASN A  18      -7.136   9.245   9.521  1.00 54.05           N  
ATOM    256  H   ASN A  18      -6.464   9.376   8.778  1.00 54.05           H  
ATOM    257  CA  ASN A  18      -8.460   9.842   9.404  1.00 54.05           C  
ATOM    258  HA  ASN A  18      -8.743  10.282  10.360  1.00 54.05           H  
ATOM    259  C   ASN A  18      -9.521   8.787   9.071  1.00 54.05           C  
ATOM    260  CB  ASN A  18      -8.404  10.949   8.353  1.00 54.05           C  
ATOM    261  HB2 ASN A  18      -9.416  11.286   8.128  1.00 54.05           H  
ATOM    262  HB3 ASN A  18      -7.970  10.527   7.446  1.00 54.05           H  
ATOM    263  O   ASN A  18     -10.579   8.779   9.695  1.00 54.05           O  
ATOM    264  CG  ASN A  18      -7.602  12.160   8.794  1.00 54.05           C  
ATOM    265  ND2 ASN A  18      -6.850  12.743   7.890  1.00 54.05           N  
ATOM    266 HD21 ASN A  18      -6.725  12.314   6.984  1.00 54.05           H  
ATOM    267 HD22 ASN A  18      -6.284  13.535   8.160  1.00 54.05           H  
ATOM    268  OD1 ASN A  18      -7.643  12.597   9.942  1.00 54.05           O  
ATOM    269  N   LEU A  19      -9.230   7.866   8.150  1.00 57.83           N  
ATOM    270  H   LEU A  19      -8.352   7.932   7.656  1.00 57.83           H  
ATOM    271  CA  LEU A  19     -10.126   6.757   7.819  1.00 57.83           C  
ATOM    272  HA  LEU A  19     -11.132   7.150   7.672  1.00 57.83           H  
ATOM    273  C   LEU A  19     -10.223   5.716   8.953  1.00 57.83           C  
ATOM    274  CB  LEU A  19      -9.690   6.105   6.503  1.00 57.83           C  
ATOM    275  HB2 LEU A  19      -9.881   5.038   6.615  1.00 57.83           H  
ATOM    276  HB3 LEU A  19      -8.618   6.257   6.372  1.00 57.83           H  
ATOM    277  O   LEU A  19     -11.294   5.162   9.178  1.00 57.83           O  
ATOM    278  CG  LEU A  19     -10.432   6.528   5.225  1.00 57.83           C  
ATOM    279  HG  LEU A  19     -11.175   7.293   5.453  1.00 57.83           H  
ATOM    280  CD1 LEU A  19      -9.448   7.085   4.201  1.00 57.83           C  
ATOM    281 HD11 LEU A  19      -9.991   7.459   3.333  1.00 57.83           H  
ATOM    282 HD12 LEU A  19      -8.752   6.310   3.882  1.00 57.83           H  
ATOM    283 HD13 LEU A  19      -8.886   7.901   4.656  1.00 57.83           H  
ATOM    284  CD2 LEU A  19     -11.128   5.321   4.586  1.00 57.83           C  
ATOM    285 HD21 LEU A  19     -11.873   4.916   5.271  1.00 57.83           H  
ATOM    286 HD22 LEU A  19     -10.404   4.546   4.337  1.00 57.83           H  
ATOM    287 HD23 LEU A  19     -11.639   5.631   3.674  1.00 57.83           H  
ATOM    288  N   GLN A  20      -9.159   5.466   9.720  1.00 57.25           N  
ATOM    289  H   GLN A  20      -8.268   5.873   9.474  1.00 57.25           H  
ATOM    290  CA  GLN A  20      -9.244   4.632  10.925  1.00 57.25           C  
ATOM    291  HA  GLN A  20      -9.740   3.694  10.676  1.00 57.25           H  
ATOM    292  C   GLN A  20     -10.088   5.303  12.001  1.00 57.25           C  
ATOM    293  CB  GLN A  20      -7.863   4.318  11.512  1.00 57.25           C  
ATOM    294  HB2 GLN A  20      -7.235   5.209  11.500  1.00 57.25           H  
ATOM    295  HB3 GLN A  20      -7.992   4.011  12.550  1.00 57.25           H  
ATOM    296  O   GLN A  20     -10.925   4.641  12.608  1.00 57.25           O  
ATOM    297  CG  GLN A  20      -7.175   3.167  10.774  1.00 57.25           C  
ATOM    298  HG2 GLN A  20      -7.012   3.457   9.736  1.00 57.25           H  
ATOM    299  HG3 GLN A  20      -7.817   2.287  10.790  1.00 57.25           H  
ATOM    300  CD  GLN A  20      -5.832   2.794  11.387  1.00 57.25           C  
ATOM    301  NE2 GLN A  20      -5.032   2.006  10.704  1.00 57.25           N  
ATOM    302 HE21 GLN A  20      -5.178   1.954   9.706  1.00 57.25           H  
ATOM    303 HE22 GLN A  20      -4.118   1.935  11.128  1.00 57.25           H  
ATOM    304  OE1 GLN A  20      -5.456   3.194  12.472  1.00 57.25           O  
ATOM    305  N   LYS A  21      -9.925   6.618  12.206  1.00 53.70           N  
ATOM    306  H   LYS A  21      -9.186   7.097  11.711  1.00 53.70           H  
ATOM    307  CA  LYS A  21     -10.807   7.380  13.097  1.00 53.70           C  
ATOM    308  HA  LYS A  21     -10.808   6.908  14.079  1.00 53.70           H  
ATOM    309  C   LYS A  21     -12.257   7.343  12.646  1.00 53.70           C  
ATOM    310  CB  LYS A  21     -10.352   8.834  13.218  1.00 53.70           C  
ATOM    311  HB2 LYS A  21      -9.959   9.200  12.270  1.00 53.70           H  
ATOM    312  HB3 LYS A  21     -11.210   9.447  13.495  1.00 53.70           H  
ATOM    313  O   LYS A  21     -13.139   7.247  13.485  1.00 53.70           O  
ATOM    314  CG  LYS A  21      -9.305   8.952  14.320  1.00 53.70           C  
ATOM    315  HG2 LYS A  21      -8.395   8.426  14.030  1.00 53.70           H  
ATOM    316  HG3 LYS A  21      -9.699   8.501  15.230  1.00 53.70           H  
ATOM    317  CD  LYS A  21      -8.999  10.421  14.587  1.00 53.70           C  
ATOM    318  HD2 LYS A  21      -8.505  10.861  13.720  1.00 53.70           H  
ATOM    319  HD3 LYS A  21      -9.932  10.945  14.793  1.00 53.70           H  
ATOM    320  CE  LYS A  21      -8.091  10.456  15.812  1.00 53.70           C  
ATOM    321  HE2 LYS A  21      -7.095  10.123  15.520  1.00 53.70           H  
ATOM    322  HE3 LYS A  21      -8.475   9.740  16.538  1.00 53.70           H  
ATOM    323  NZ  LYS A  21      -8.062  11.799  16.416  1.00 53.70           N  
ATOM    324  HZ1 LYS A  21      -9.002  12.043  16.694  1.00 53.70           H  
ATOM    325  HZ2 LYS A  21      -7.710  12.468  15.745  1.00 53.70           H  
ATOM    326  HZ3 LYS A  21      -7.488  11.775  17.246  1.00 53.70           H  
ATOM    327  N   LEU A  22     -12.509   7.408  11.343  1.00 55.43           N  
ATOM    328  H   LEU A  22     -11.741   7.583  10.712  1.00 55.43           H  
ATOM    329  CA  LEU A  22     -13.840   7.186  10.784  1.00 55.43           C  
ATOM    330  HA  LEU A  22     -14.538   7.928  11.172  1.00 55.43           H  
ATOM    331  C   LEU A  22     -14.382   5.811  11.158  1.00 55.43           C  
ATOM    332  CB  LEU A  22     -13.769   7.267   9.260  1.00 55.43           C  
ATOM    333  HB2 LEU A  22     -12.760   7.007   8.939  1.00 55.43           H  
ATOM    334  HB3 LEU A  22     -14.439   6.527   8.823  1.00 55.43           H  
ATOM    335  O   LEU A  22     -15.513   5.721  11.620  1.00 55.43           O  
ATOM    336  CG  LEU A  22     -14.105   8.626   8.677  1.00 55.43           C  
ATOM    337  HG  LEU A  22     -13.539   9.370   9.237  1.00 55.43           H  
ATOM    338  CD1 LEU A  22     -13.698   8.627   7.202  1.00 55.43           C  
ATOM    339 HD11 LEU A  22     -14.133   7.763   6.699  1.00 55.43           H  
ATOM    340 HD12 LEU A  22     -12.614   8.573   7.104  1.00 55.43           H  
ATOM    341 HD13 LEU A  22     -14.065   9.510   6.679  1.00 55.43           H  
ATOM    342  CD2 LEU A  22     -15.585   8.926   8.816  1.00 55.43           C  
ATOM    343 HD21 LEU A  22     -16.176   8.013   8.743  1.00 55.43           H  
ATOM    344 HD22 LEU A  22     -15.920   9.599   8.026  1.00 55.43           H  
ATOM    345 HD23 LEU A  22     -15.750   9.392   9.787  1.00 55.43           H  
ATOM    346  N   LYS A  23     -13.574   4.756  10.986  1.00 56.92           N  
ATOM    347  H   LYS A  23     -12.675   4.911  10.552  1.00 56.92           H  
ATOM    348  CA  LYS A  23     -13.961   3.385  11.338  1.00 56.92           C  
ATOM    349  HA  LYS A  23     -14.860   3.132  10.776  1.00 56.92           H  
ATOM    350  C   LYS A  23     -14.329   3.294  12.818  1.00 56.92           C  
ATOM    351  CB  LYS A  23     -12.840   2.394  10.967  1.00 56.92           C  
ATOM    352  HB2 LYS A  23     -12.037   2.447  11.702  1.00 56.92           H  
ATOM    353  HB3 LYS A  23     -12.422   2.668   9.998  1.00 56.92           H  
ATOM    354  O   LYS A  23     -15.377   2.749  13.150  1.00 56.92           O  
ATOM    355  CG  LYS A  23     -13.360   0.948  10.888  1.00 56.92           C  
ATOM    356  HG2 LYS A  23     -14.195   0.911  10.188  1.00 56.92           H  
ATOM    357  HG3 LYS A  23     -13.721   0.642  11.871  1.00 56.92           H  
ATOM    358  CD  LYS A  23     -12.280  -0.045  10.420  1.00 56.92           C  
ATOM    359  HD2 LYS A  23     -11.907   0.271   9.446  1.00 56.92           H  
ATOM    360  HD3 LYS A  23     -11.458  -0.047  11.136  1.00 56.92           H  
ATOM    361  CE  LYS A  23     -12.871  -1.464  10.299  1.00 56.92           C  
ATOM    362  HE2 LYS A  23     -13.236  -1.781  11.276  1.00 56.92           H  
ATOM    363  HE3 LYS A  23     -13.738  -1.412   9.641  1.00 56.92           H  
ATOM    364  NZ  LYS A  23     -11.900  -2.462   9.760  1.00 56.92           N  
ATOM    365  HZ1 LYS A  23     -11.473  -2.136   8.904  1.00 56.92           H  
ATOM    366  HZ2 LYS A  23     -12.344  -3.336   9.518  1.00 56.92           H  
ATOM    367  HZ3 LYS A  23     -11.152  -2.654  10.411  1.00 56.92           H  
ATOM    368  N   SER A  24     -13.511   3.860  13.706  1.00 55.35           N  
ATOM    369  H   SER A  24     -12.664   4.305  13.381  1.00 55.35           H  
ATOM    370  CA  SER A  24     -13.792   3.847  15.145  1.00 55.35           C  
ATOM    371  HA  SER A  24     -14.059   2.828  15.425  1.00 55.35           H  
ATOM    372  C   SER A  24     -14.985   4.725  15.529  1.00 55.35           C  
ATOM    373  CB  SER A  24     -12.548   4.213  15.958  1.00 55.35           C  
ATOM    374  HB2 SER A  24     -12.782   4.111  17.018  1.00 55.35           H  
ATOM    375  HB3 SER A  24     -11.748   3.512  15.720  1.00 55.35           H  
ATOM    376  O   SER A  24     -15.744   4.346  16.418  1.00 55.35           O  
ATOM    377  OG  SER A  24     -12.095   5.529  15.714  1.00 55.35           O  
ATOM    378  HG  SER A  24     -11.435   5.708  16.387  1.00 55.35           H  
ATOM    379  N   LEU A  25     -15.204   5.854  14.848  1.00 50.62           N  
ATOM    380  H   LEU A  25     -14.506   6.147  14.179  1.00 50.62           H  
ATOM    381  CA  LEU A  25     -16.391   6.695  15.025  1.00 50.62           C  
ATOM    382  HA  LEU A  25     -16.506   6.915  16.087  1.00 50.62           H  
ATOM    383  C   LEU A  25     -17.665   5.959  14.612  1.00 50.62           C  
ATOM    384  CB  LEU A  25     -16.227   8.017  14.257  1.00 50.62           C  
ATOM    385  HB2 LEU A  25     -15.729   7.818  13.308  1.00 50.62           H  
ATOM    386  HB3 LEU A  25     -17.210   8.426  14.024  1.00 50.62           H  
ATOM    387  O   LEU A  25     -18.563   5.862  15.434  1.00 50.62           O  
ATOM    388  CG  LEU A  25     -15.436   9.063  15.062  1.00 50.62           C  
ATOM    389  HG  LEU A  25     -14.615   8.582  15.594  1.00 50.62           H  
ATOM    390  CD1 LEU A  25     -14.836  10.119  14.133  1.00 50.62           C  
ATOM    391 HD11 LEU A  25     -14.353  10.902  14.718  1.00 50.62           H  
ATOM    392 HD12 LEU A  25     -14.102   9.652  13.477  1.00 50.62           H  
ATOM    393 HD13 LEU A  25     -15.623  10.553  13.516  1.00 50.62           H  
ATOM    394  CD2 LEU A  25     -16.342   9.766  16.078  1.00 50.62           C  
ATOM    395 HD21 LEU A  25     -16.728   9.041  16.794  1.00 50.62           H  
ATOM    396 HD22 LEU A  25     -15.780  10.527  16.620  1.00 50.62           H  
ATOM    397 HD23 LEU A  25     -17.189  10.228  15.569  1.00 50.62           H  
ATOM    398  N   LEU A  26     -17.709   5.367  13.415  1.00 52.26           N  
ATOM    399  H   LEU A  26     -16.920   5.485  12.795  1.00 52.26           H  
ATOM    400  CA  LEU A  26     -18.817   4.514  12.961  1.00 52.26           C  
ATOM    401  HA  LEU A  26     -19.726   5.106  12.855  1.00 52.26           H  
ATOM    402  C   LEU A  26     -19.120   3.407  13.976  1.00 52.26           C  
ATOM    403  CB  LEU A  26     -18.435   3.885  11.606  1.00 52.26           C  
ATOM    404  HB2 LEU A  26     -17.372   3.646  11.613  1.00 52.26           H  
ATOM    405  HB3 LEU A  26     -18.971   2.945  11.478  1.00 52.26           H  
ATOM    406  O   LEU A  26     -20.256   3.234  14.405  1.00 52.26           O  
ATOM    407  CG  LEU A  26     -18.757   4.793  10.412  1.00 52.26           C  
ATOM    408  HG  LEU A  26     -18.554   5.831  10.679  1.00 52.26           H  
ATOM    409  CD1 LEU A  26     -17.876   4.450   9.215  1.00 52.26           C  
ATOM    410 HD11 LEU A  26     -18.076   3.428   8.892  1.00 52.26           H  
ATOM    411 HD12 LEU A  26     -18.108   5.139   8.403  1.00 52.26           H  
ATOM    412 HD13 LEU A  26     -16.826   4.556   9.486  1.00 52.26           H  
ATOM    413  CD2 LEU A  26     -20.218   4.626   9.988  1.00 52.26           C  
ATOM    414 HD21 LEU A  26     -20.421   3.581   9.755  1.00 52.26           H  
ATOM    415 HD22 LEU A  26     -20.429   5.219   9.099  1.00 52.26           H  
ATOM    416 HD23 LEU A  26     -20.882   4.933  10.796  1.00 52.26           H  
ATOM    417  N   THR A  27     -18.077   2.710  14.432  1.00 52.23           N  
ATOM    418  H   THR A  27     -17.171   2.902  14.029  1.00 52.23           H  
ATOM    419  CA  THR A  27     -18.228   1.611  15.395  1.00 52.23           C  
ATOM    420  HA  THR A  27     -18.935   0.894  14.978  1.00 52.23           H  
ATOM    421  C   THR A  27     -18.809   2.098  16.734  1.00 52.23           C  
ATOM    422  CB  THR A  27     -16.892   0.887  15.633  1.00 52.23           C  
ATOM    423  HB  THR A  27     -16.248   1.503  16.260  1.00 52.23           H  
ATOM    424  O   THR A  27     -19.657   1.424  17.319  1.00 52.23           O  
ATOM    425  CG2 THR A  27     -17.101  -0.473  16.296  1.00 52.23           C  
ATOM    426 HG21 THR A  27     -16.140  -0.973  16.415  1.00 52.23           H  
ATOM    427 HG22 THR A  27     -17.755  -1.090  15.679  1.00 52.23           H  
ATOM    428 HG23 THR A  27     -17.549  -0.344  17.281  1.00 52.23           H  
ATOM    429  OG1 THR A  27     -16.209   0.598  14.432  1.00 52.23           O  
ATOM    430  HG1 THR A  27     -16.024   1.419  13.969  1.00 52.23           H  
ATOM    431  N   ASN A  28     -18.394   3.276  17.216  1.00 47.85           N  
ATOM    432  H   ASN A  28     -17.716   3.799  16.680  1.00 47.85           H  
ATOM    433  CA  ASN A  28     -18.896   3.870  18.461  1.00 47.85           C  
ATOM    434  HA  ASN A  28     -18.944   3.101  19.232  1.00 47.85           H  
ATOM    435  C   ASN A  28     -20.316   4.433  18.326  1.00 47.85           C  
ATOM    436  CB  ASN A  28     -17.940   4.978  18.930  1.00 47.85           C  
ATOM    437  HB2 ASN A  28     -18.477   5.651  19.599  1.00 47.85           H  
ATOM    438  HB3 ASN A  28     -17.591   5.564  18.080  1.00 47.85           H  
ATOM    439  O   ASN A  28     -21.164   4.172  19.180  1.00 47.85           O  
ATOM    440  CG  ASN A  28     -16.773   4.436  19.727  1.00 47.85           C  
ATOM    441  ND2 ASN A  28     -15.560   4.734  19.335  1.00 47.85           N  
ATOM    442 HD21 ASN A  28     -14.823   4.287  19.861  1.00 47.85           H  
ATOM    443 HD22 ASN A  28     -15.439   5.041  18.381  1.00 47.85           H  
ATOM    444  OD1 ASN A  28     -16.933   3.751  20.717  1.00 47.85           O  
ATOM    445  N   THR A  29     -20.602   5.183  17.260  1.00 45.07           N  
ATOM    446  H   THR A  29     -19.877   5.393  16.590  1.00 45.07           H  
ATOM    447  CA  THR A  29     -21.937   5.739  17.003  1.00 45.07           C  
ATOM    448  HA  THR A  29     -22.229   6.369  17.843  1.00 45.07           H  
ATOM    449  C   THR A  29     -22.962   4.615  16.890  1.00 45.07           C  
ATOM    450  CB  THR A  29     -21.924   6.606  15.733  1.00 45.07           C  
ATOM    451  HB  THR A  29     -21.680   5.992  14.866  1.00 45.07           H  
ATOM    452  O   THR A  29     -24.088   4.739  17.363  1.00 45.07           O  
ATOM    453  CG2 THR A  29     -23.231   7.372  15.525  1.00 45.07           C  
ATOM    454 HG21 THR A  29     -24.068   6.681  15.425  1.00 45.07           H  
ATOM    455 HG22 THR A  29     -23.174   7.961  14.609  1.00 45.07           H  
ATOM    456 HG23 THR A  29     -23.434   8.028  16.371  1.00 45.07           H  
ATOM    457  OG1 THR A  29     -20.951   7.616  15.845  1.00 45.07           O  
ATOM    458  HG1 THR A  29     -21.445   8.422  16.014  1.00 45.07           H  
ATOM    459  N   ARG A  30     -22.573   3.453  16.370  1.00 49.34           N  
ATOM    460  H   ARG A  30     -21.688   3.428  15.885  1.00 49.34           H  
ATOM    461  CA  ARG A  30     -23.417   2.260  16.325  1.00 49.34           C  
ATOM    462  HA  ARG A  30     -24.380   2.504  15.875  1.00 49.34           H  
ATOM    463  C   ARG A  30     -23.748   1.640  17.678  1.00 49.34           C  
ATOM    464  CB  ARG A  30     -22.703   1.283  15.420  1.00 49.34           C  
ATOM    465  HB2 ARG A  30     -21.842   0.850  15.930  1.00 49.34           H  
ATOM    466  HB3 ARG A  30     -22.371   1.802  14.521  1.00 49.34           H  
ATOM    467  O   ARG A  30     -24.867   1.165  17.864  1.00 49.34           O  
ATOM    468  CG  ARG A  30     -23.686   0.213  15.009  1.00 49.34           C  
ATOM    469  HG2 ARG A  30     -24.027  -0.360  15.872  1.00 49.34           H  
ATOM    470  HG3 ARG A  30     -24.532   0.653  14.482  1.00 49.34           H  
ATOM    471  CD  ARG A  30     -22.910  -0.677  14.088  1.00 49.34           C  
ATOM    472  HD2 ARG A  30     -22.032  -1.062  14.605  1.00 49.34           H  
ATOM    473  HD3 ARG A  30     -22.588  -0.098  13.222  1.00 49.34           H  
ATOM    474  NE  ARG A  30     -23.773  -1.769  13.690  1.00 49.34           N  
ATOM    475  HE  ARG A  30     -24.764  -1.680  13.867  1.00 49.34           H  
ATOM    476  NH1 ARG A  30     -22.113  -2.830  12.601  1.00 49.34           N  
ATOM    477 HH11 ARG A  30     -21.727  -1.915  12.419  1.00 49.34           H  
ATOM    478 HH12 ARG A  30     -21.914  -3.584  11.958  1.00 49.34           H  
ATOM    479  NH2 ARG A  30     -24.109  -3.854  13.005  1.00 49.34           N  
ATOM    480 HH21 ARG A  30     -23.819  -4.586  12.372  1.00 49.34           H  
ATOM    481 HH22 ARG A  30     -25.063  -3.805  13.332  1.00 49.34           H  
ATOM    482  CZ  ARG A  30     -23.323  -2.821  13.089  1.00 49.34           C  
ATOM    483  N   GLN A  31     -22.818   1.662  18.634  1.00 47.23           N  
ATOM    484  H   GLN A  31     -21.922   2.083  18.433  1.00 47.23           H  
ATOM    485  CA  GLN A  31     -23.135   1.253  20.007  1.00 47.23           C  
ATOM    486  HA  GLN A  31     -23.549   0.245  19.993  1.00 47.23           H  
ATOM    487  C   GLN A  31     -24.199   2.161  20.628  1.00 47.23           C  
ATOM    488  CB  GLN A  31     -21.890   1.262  20.899  1.00 47.23           C  
ATOM    489  HB2 GLN A  31     -21.347   2.199  20.781  1.00 47.23           H  
ATOM    490  HB3 GLN A  31     -22.217   1.194  21.937  1.00 47.23           H  
ATOM    491  O   GLN A  31     -25.044   1.678  21.381  1.00 47.23           O  
ATOM    492  CG  GLN A  31     -20.952   0.080  20.632  1.00 47.23           C  
ATOM    493  HG2 GLN A  31     -20.545   0.157  19.624  1.00 47.23           H  
ATOM    494  HG3 GLN A  31     -21.514  -0.850  20.711  1.00 47.23           H  
ATOM    495  CD  GLN A  31     -19.796   0.034  21.628  1.00 47.23           C  
ATOM    496  NE2 GLN A  31     -19.001  -1.013  21.616  1.00 47.23           N  
ATOM    497 HE21 GLN A  31     -19.111  -1.740  20.923  1.00 47.23           H  
ATOM    498 HE22 GLN A  31     -18.230  -0.969  22.267  1.00 47.23           H  
ATOM    499  OE1 GLN A  31     -19.585   0.910  22.447  1.00 47.23           O  
ATOM    500  N   GLN A  32     -24.181   3.454  20.297  1.00 44.13           N  
ATOM    501  H   GLN A  32     -23.446   3.794  19.693  1.00 44.13           H  
ATOM    502  CA  GLN A  32     -25.195   4.396  20.767  1.00 44.13           C  
ATOM    503  HA  GLN A  32     -25.437   4.166  21.805  1.00 44.13           H  
ATOM    504  C   GLN A  32     -26.517   4.284  19.994  1.00 44.13           C  
ATOM    505  CB  GLN A  32     -24.640   5.827  20.715  1.00 44.13           C  
ATOM    506  HB2 GLN A  32     -25.468   6.522  20.862  1.00 44.13           H  
ATOM    507  HB3 GLN A  32     -24.193   6.026  19.741  1.00 44.13           H  
ATOM    508  O   GLN A  32     -27.582   4.445  20.586  1.00 44.13           O  
ATOM    509  CG  GLN A  32     -23.608   6.076  21.822  1.00 44.13           C  
ATOM    510  HG2 GLN A  32     -24.025   5.749  22.774  1.00 44.13           H  
ATOM    511  HG3 GLN A  32     -22.707   5.496  21.623  1.00 44.13           H  
ATOM    512  CD  GLN A  32     -23.225   7.548  21.947  1.00 44.13           C  
ATOM    513  NE2 GLN A  32     -22.751   7.974  23.097  1.00 44.13           N  
ATOM    514 HE21 GLN A  32     -22.662   7.343  23.881  1.00 44.13           H  
ATOM    515 HE22 GLN A  32     -22.553   8.964  23.139  1.00 44.13           H  
ATOM    516  OE1 GLN A  32     -23.331   8.349  21.036  1.00 44.13           O  
ATOM    517  N   ILE A  33     -26.470   4.003  18.689  1.00 41.77           N  
ATOM    518  H   ILE A  33     -25.556   3.930  18.266  1.00 41.77           H  
ATOM    519  CA  ILE A  33     -27.607   4.172  17.777  1.00 41.77           C  
ATOM    520  HA  ILE A  33     -28.518   4.315  18.359  1.00 41.77           H  
ATOM    521  C   ILE A  33     -27.776   2.895  16.959  1.00 41.77           C  
ATOM    522  CB  ILE A  33     -27.423   5.441  16.919  1.00 41.77           C  
ATOM    523  HB  ILE A  33     -26.568   5.302  16.258  1.00 41.77           H  
ATOM    524  O   ILE A  33     -27.225   2.740  15.872  1.00 41.77           O  
ATOM    525  CG1 ILE A  33     -27.091   6.625  17.853  1.00 41.77           C  
ATOM    526 HG12 ILE A  33     -27.890   6.766  18.580  1.00 41.77           H  
ATOM    527 HG13 ILE A  33     -26.158   6.434  18.384  1.00 41.77           H  
ATOM    528  CG2 ILE A  33     -28.673   5.698  16.049  1.00 41.77           C  
ATOM    529 HG21 ILE A  33     -28.496   6.553  15.397  1.00 41.77           H  
ATOM    530 HG22 ILE A  33     -29.531   5.917  16.684  1.00 41.77           H  
ATOM    531 HG23 ILE A  33     -28.887   4.838  15.415  1.00 41.77           H  
ATOM    532  CD1 ILE A  33     -26.851   7.915  17.123  1.00 41.77           C  
ATOM    533 HD11 ILE A  33     -26.435   8.658  17.804  1.00 41.77           H  
ATOM    534 HD12 ILE A  33     -26.155   7.738  16.302  1.00 41.77           H  
ATOM    535 HD13 ILE A  33     -27.822   8.265  16.772  1.00 41.77           H  
ATOM    536  N   LYS A  34     -28.537   1.950  17.521  1.00 46.42           N  
ATOM    537  H   LYS A  34     -28.889   2.156  18.445  1.00 46.42           H  
ATOM    538  CA  LYS A  34     -28.677   0.582  16.996  1.00 46.42           C  
ATOM    539  HA  LYS A  34     -27.690   0.121  16.970  1.00 46.42           H  
ATOM    540  C   LYS A  34     -29.218   0.477  15.564  1.00 46.42           C  
ATOM    541  CB  LYS A  34     -29.611  -0.238  17.903  1.00 46.42           C  
ATOM    542  HB2 LYS A  34     -30.483   0.361  18.164  1.00 46.42           H  
ATOM    543  HB3 LYS A  34     -29.962  -1.100  17.335  1.00 46.42           H  
ATOM    544  O   LYS A  34     -28.714  -0.337  14.801  1.00 46.42           O  
ATOM    545  CG  LYS A  34     -28.951  -0.775  19.177  1.00 46.42           C  
ATOM    546  HG2 LYS A  34     -28.641   0.055  19.812  1.00 46.42           H  
ATOM    547  HG3 LYS A  34     -28.078  -1.369  18.908  1.00 46.42           H  
ATOM    548  CD  LYS A  34     -29.962  -1.658  19.926  1.00 46.42           C  
ATOM    549  HD2 LYS A  34     -30.324  -2.436  19.254  1.00 46.42           H  
ATOM    550  HD3 LYS A  34     -30.805  -1.040  20.239  1.00 46.42           H  
ATOM    551  CE  LYS A  34     -29.319  -2.312  21.152  1.00 46.42           C  
ATOM    552  HE2 LYS A  34     -28.478  -2.920  20.820  1.00 46.42           H  
ATOM    553  HE3 LYS A  34     -28.924  -1.525  21.795  1.00 46.42           H  
ATOM    554  NZ  LYS A  34     -30.299  -3.143  21.897  1.00 46.42           N  
ATOM    555  HZ1 LYS A  34     -29.861  -3.566  22.703  1.00 46.42           H  
ATOM    556  HZ2 LYS A  34     -31.068  -2.575  22.220  1.00 46.42           H  
ATOM    557  HZ3 LYS A  34     -30.666  -3.877  21.308  1.00 46.42           H  
ATOM    558  N   SER A  35     -30.334   1.148  15.260  1.00 46.03           N  
ATOM    559  H   SER A  35     -30.682   1.828  15.920  1.00 46.03           H  
ATOM    560  CA  SER A  35     -31.270   0.693  14.211  1.00 46.03           C  
ATOM    561  HA  SER A  35     -31.030  -0.337  13.948  1.00 46.03           H  
ATOM    562  C   SER A  35     -31.237   1.470  12.896  1.00 46.03           C  
ATOM    563  CB  SER A  35     -32.705   0.692  14.748  1.00 46.03           C  
ATOM    564  HB2 SER A  35     -32.771   0.017  15.603  1.00 46.03           H  
ATOM    565  HB3 SER A  35     -33.387   0.338  13.974  1.00 46.03           H  
ATOM    566  O   SER A  35     -31.950   1.095  11.968  1.00 46.03           O  
ATOM    567  OG  SER A  35     -33.075   1.998  15.151  1.00 46.03           O  
ATOM    568  HG  SER A  35     -34.032   2.036  15.220  1.00 46.03           H  
ATOM    569  N   GLN A  36     -30.462   2.549  12.789  1.00 50.59           N  
ATOM    570  H   GLN A  36     -29.810   2.763  13.530  1.00 50.59           H  
ATOM    571  CA  GLN A  36     -30.408   3.337  11.559  1.00 50.59           C  
ATOM    572  HA  GLN A  36     -31.225   3.043  10.900  1.00 50.59           H  
ATOM    573  C   GLN A  36     -29.125   3.069  10.789  1.00 50.59           C  
ATOM    574  CB  GLN A  36     -30.586   4.833  11.843  1.00 50.59           C  
ATOM    575  HB2 GLN A  36     -30.342   5.373  10.928  1.00 50.59           H  
ATOM    576  HB3 GLN A  36     -29.900   5.154  12.626  1.00 50.59           H  
ATOM    577  O   GLN A  36     -28.051   2.991  11.380  1.00 50.59           O  
ATOM    578  CG  GLN A  36     -32.036   5.161  12.239  1.00 50.59           C  
ATOM    579  HG2 GLN A  36     -32.723   4.675  11.546  1.00 50.59           H  
ATOM    580  HG3 GLN A  36     -32.230   4.774  13.239  1.00 50.59           H  
ATOM    581  CD  GLN A  36     -32.332   6.656  12.220  1.00 50.59           C  
ATOM    582  NE2 GLN A  36     -33.504   7.078  12.632  1.00 50.59           N  
ATOM    583 HE21 GLN A  36     -33.620   8.079  12.690  1.00 50.59           H  
ATOM    584 HE22 GLN A  36     -34.158   6.442  13.065  1.00 50.59           H  
ATOM    585  OE1 GLN A  36     -31.563   7.467  11.733  1.00 50.59           O  
ATOM    586  N   THR A  37     -29.244   3.008   9.461  1.00 56.54           N  
ATOM    587  H   THR A  37     -30.155   2.942   9.030  1.00 56.54           H  
ATOM    588  CA  THR A  37     -28.101   3.123   8.556  1.00 56.54           C  
ATOM    589  HA  THR A  37     -27.464   2.247   8.680  1.00 56.54           H  
ATOM    590  C   THR A  37     -27.330   4.380   8.933  1.00 56.54           C  
ATOM    591  CB  THR A  37     -28.539   3.219   7.084  1.00 56.54           C  
ATOM    592  HB  THR A  37     -28.775   4.252   6.830  1.00 56.54           H  
ATOM    593  O   THR A  37     -27.884   5.487   8.910  1.00 56.54           O  
ATOM    594  CG2 THR A  37     -27.448   2.714   6.148  1.00 56.54           C  
ATOM    595 HG21 THR A  37     -27.235   1.663   6.342  1.00 56.54           H  
ATOM    596 HG22 THR A  37     -27.763   2.829   5.111  1.00 56.54           H  
ATOM    597 HG23 THR A  37     -26.535   3.292   6.291  1.00 56.54           H  
ATOM    598  OG1 THR A  37     -29.692   2.443   6.852  1.00 56.54           O  
ATOM    599  HG1 THR A  37     -29.652   2.177   5.930  1.00 56.54           H  
ATOM    600  N   GLN A  38     -26.084   4.195   9.351  1.00 65.91           N  
ATOM    601  H   GLN A  38     -25.710   3.258   9.394  1.00 65.91           H  
ATOM    602  CA  GLN A  38     -25.193   5.293   9.677  1.00 65.91           C  
ATOM    603  HA  GLN A  38     -25.775   6.181   9.923  1.00 65.91           H  
ATOM    604  C   GLN A  38     -24.361   5.614   8.455  1.00 65.91           C  
ATOM    605  CB  GLN A  38     -24.320   4.961  10.886  1.00 65.91           C  
ATOM    606  HB2 GLN A  38     -23.920   3.951  10.798  1.00 65.91           H  
ATOM    607  HB3 GLN A  38     -23.492   5.668  10.934  1.00 65.91           H  
ATOM    608  O   GLN A  38     -23.715   4.740   7.873  1.00 65.91           O  
ATOM    609  CG  GLN A  38     -25.157   5.097  12.158  1.00 65.91           C  
ATOM    610  HG2 GLN A  38     -25.516   6.121  12.258  1.00 65.91           H  
ATOM    611  HG3 GLN A  38     -26.021   4.436  12.092  1.00 65.91           H  
ATOM    612  CD  GLN A  38     -24.383   4.742  13.410  1.00 65.91           C  
ATOM    613  NE2 GLN A  38     -25.082   4.389  14.459  1.00 65.91           N  
ATOM    614 HE21 GLN A  38     -26.079   4.240  14.399  1.00 65.91           H  
ATOM    615 HE22 GLN A  38     -24.587   4.250  15.329  1.00 65.91           H  
ATOM    616  OE1 GLN A  38     -23.168   4.799  13.486  1.00 65.91           O  
ATOM    617  N   GLN A  39     -24.390   6.887   8.090  1.00 70.37           N  
ATOM    618  H   GLN A  39     -24.935   7.546   8.627  1.00 70.37           H  
ATOM    619  CA  GLN A  39     -23.549   7.429   7.048  1.00 70.37           C  
ATOM    620  HA  GLN A  39     -22.982   6.624   6.580  1.00 70.37           H  
ATOM    621  C   GLN A  39     -22.589   8.409   7.709  1.00 70.37           C  
ATOM    622  CB  GLN A  39     -24.432   8.064   5.976  1.00 70.37           C  
ATOM    623  HB2 GLN A  39     -25.204   7.354   5.679  1.00 70.37           H  
ATOM    624  HB3 GLN A  39     -24.907   8.937   6.424  1.00 70.37           H  
ATOM    625  O   GLN A  39     -22.990   9.331   8.425  1.00 70.37           O  
ATOM    626  CG  GLN A  39     -23.669   8.507   4.724  1.00 70.37           C  
ATOM    627  HG2 GLN A  39     -23.209   7.634   4.261  1.00 70.37           H  
ATOM    628  HG3 GLN A  39     -22.887   9.212   5.007  1.00 70.37           H  
ATOM    629  CD  GLN A  39     -24.582   9.190   3.701  1.00 70.37           C  
ATOM    630  NE2 GLN A  39     -24.137   9.426   2.492  1.00 70.37           N  
ATOM    631 HE21 GLN A  39     -24.828   9.788   1.849  1.00 70.37           H  
ATOM    632 HE22 GLN A  39     -23.241   9.068   2.193  1.00 70.37           H  
ATOM    633  OE1 GLN A  39     -25.710   9.575   3.947  1.00 70.37           O  
ATOM    634  N   VAL A  40     -21.296   8.225   7.477  1.00 70.77           N  
ATOM    635  H   VAL A  40     -21.018   7.458   6.882  1.00 70.77           H  
ATOM    636  CA  VAL A  40     -20.283   9.139   7.998  1.00 70.77           C  
ATOM    637  HA  VAL A  40     -20.785   9.988   8.461  1.00 70.77           H  
ATOM    638  C   VAL A  40     -19.474   9.695   6.847  1.00 70.77           C  
ATOM    639  CB  VAL A  40     -19.432   8.513   9.109  1.00 70.77           C  
ATOM    640  HB  VAL A  40     -18.837   7.687   8.720  1.00 70.77           H  
ATOM    641  O   VAL A  40     -18.888   8.965   6.056  1.00 70.77           O  
ATOM    642  CG1 VAL A  40     -18.522   9.588   9.705  1.00 70.77           C  
ATOM    643 HG11 VAL A  40     -17.893   9.142  10.476  1.00 70.77           H  
ATOM    644 HG12 VAL A  40     -19.128  10.376  10.152  1.00 70.77           H  
ATOM    645 HG13 VAL A  40     -17.910  10.051   8.931  1.00 70.77           H  
ATOM    646  CG2 VAL A  40     -20.315   8.038  10.271  1.00 70.77           C  
ATOM    647 HG21 VAL A  40     -19.707   7.677  11.101  1.00 70.77           H  
ATOM    648 HG22 VAL A  40     -20.942   8.855  10.627  1.00 70.77           H  
ATOM    649 HG23 VAL A  40     -20.982   7.240   9.942  1.00 70.77           H  
ATOM    650  N   THR A  41     -19.445  11.018   6.763  1.00 72.83           N  
ATOM    651  H   THR A  41     -19.905  11.543   7.494  1.00 72.83           H  
ATOM    652  CA  THR A  41     -18.745  11.763   5.723  1.00 72.83           C  
ATOM    653  HA  THR A  41     -18.416  11.077   4.943  1.00 72.83           H  
ATOM    654  C   THR A  41     -17.523  12.455   6.319  1.00 72.83           C  
ATOM    655  CB  THR A  41     -19.692  12.773   5.064  1.00 72.83           C  
ATOM    656  HB  THR A  41     -20.007  13.509   5.804  1.00 72.83           H  
ATOM    657  O   THR A  41     -17.652  13.231   7.262  1.00 72.83           O  
ATOM    658  CG2 THR A  41     -19.043  13.494   3.883  1.00 72.83           C  
ATOM    659 HG21 THR A  41     -18.674  12.762   3.164  1.00 72.83           H  
ATOM    660 HG22 THR A  41     -18.213  14.112   4.227  1.00 72.83           H  
ATOM    661 HG23 THR A  41     -19.785  14.126   3.395  1.00 72.83           H  
ATOM    662  OG1 THR A  41     -20.834  12.119   4.568  1.00 72.83           O  
ATOM    663  HG1 THR A  41     -21.177  11.544   5.255  1.00 72.83           H  
ATOM    664  N   ILE A  42     -16.336  12.243   5.754  1.00 69.46           N  
ATOM    665  H   ILE A  42     -16.302  11.585   4.989  1.00 69.46           H  
ATOM    666  CA  ILE A  42     -15.204  13.160   5.895  1.00 69.46           C  
ATOM    667  HA  ILE A  42     -15.396  13.810   6.749  1.00 69.46           H  
ATOM    668  C   ILE A  42     -15.127  14.046   4.662  1.00 69.46           C  
ATOM    669  CB  ILE A  42     -13.860  12.454   6.177  1.00 69.46           C  
ATOM    670  HB  ILE A  42     -13.742  11.596   5.516  1.00 69.46           H  
ATOM    671  O   ILE A  42     -14.968  13.562   3.547  1.00 69.46           O  
ATOM    672  CG1 ILE A  42     -13.830  12.013   7.651  1.00 69.46           C  
ATOM    673 HG12 ILE A  42     -14.031  12.890   8.265  1.00 69.46           H  
ATOM    674 HG13 ILE A  42     -14.631  11.298   7.842  1.00 69.46           H  
ATOM    675  CG2 ILE A  42     -12.679  13.424   5.965  1.00 69.46           C  
ATOM    676 HG21 ILE A  42     -12.661  13.801   4.942  1.00 69.46           H  
ATOM    677 HG22 ILE A  42     -11.727  12.911   6.107  1.00 69.46           H  
ATOM    678 HG23 ILE A  42     -12.756  14.269   6.649  1.00 69.46           H  
ATOM    679  CD1 ILE A  42     -12.480  11.467   8.141  1.00 69.46           C  
ATOM    680 HD11 ILE A  42     -11.744  12.271   8.166  1.00 69.46           H  
ATOM    681 HD12 ILE A  42     -12.560  11.148   9.180  1.00 69.46           H  
ATOM    682 HD13 ILE A  42     -12.098  10.676   7.495  1.00 69.46           H  
ATOM    683  N   LYS A  43     -15.139  15.356   4.878  1.00 67.19           N  
ATOM    684  H   LYS A  43     -15.248  15.665   5.834  1.00 67.19           H  
ATOM    685  CA  LYS A  43     -14.816  16.354   3.864  1.00 67.19           C  
ATOM    686  HA  LYS A  43     -14.951  15.896   2.884  1.00 67.19           H  
ATOM    687  C   LYS A  43     -13.353  16.772   3.954  1.00 67.19           C  
ATOM    688  CB  LYS A  43     -15.770  17.550   3.962  1.00 67.19           C  
ATOM    689  HB2 LYS A  43     -15.463  18.299   3.232  1.00 67.19           H  
ATOM    690  HB3 LYS A  43     -15.710  17.986   4.959  1.00 67.19           H  
ATOM    691  O   LYS A  43     -12.787  16.806   5.047  1.00 67.19           O  
ATOM    692  CG  LYS A  43     -17.216  17.128   3.662  1.00 67.19           C  
ATOM    693  HG2 LYS A  43     -17.242  16.608   2.704  1.00 67.19           H  
ATOM    694  HG3 LYS A  43     -17.567  16.449   4.440  1.00 67.19           H  
ATOM    695  CD  LYS A  43     -18.154  18.338   3.596  1.00 67.19           C  
ATOM    696  HD2 LYS A  43     -17.787  19.031   2.839  1.00 67.19           H  
ATOM    697  HD3 LYS A  43     -18.171  18.837   4.565  1.00 67.19           H  
ATOM    698  CE  LYS A  43     -19.564  17.865   3.221  1.00 67.19           C  
ATOM    699  HE2 LYS A  43     -19.920  17.175   3.985  1.00 67.19           H  
ATOM    700  HE3 LYS A  43     -19.502  17.309   2.285  1.00 67.19           H  
ATOM    701  NZ  LYS A  43     -20.514  18.997   3.069  1.00 67.19           N  
ATOM    702  HZ1 LYS A  43     -20.605  19.514   3.932  1.00 67.19           H  
ATOM    703  HZ2 LYS A  43     -20.208  19.623   2.337  1.00 67.19           H  
ATOM    704  HZ3 LYS A  43     -21.427  18.649   2.815  1.00 67.19           H  
ATOM    705  N   ASN A  44     -12.766  17.148   2.824  1.00 68.58           N  
ATOM    706  H   ASN A  44     -13.319  17.109   1.980  1.00 68.58           H  
ATOM    707  CA  ASN A  44     -11.407  17.683   2.709  1.00 68.58           C  
ATOM    708  HA  ASN A  44     -11.220  17.740   1.637  1.00 68.58           H  
ATOM    709  C   ASN A  44     -10.298  16.771   3.272  1.00 68.58           C  
ATOM    710  CB  ASN A  44     -11.352  19.126   3.249  1.00 68.58           C  
ATOM    711  HB2 ASN A  44     -11.618  19.134   4.306  1.00 68.58           H  
ATOM    712  HB3 ASN A  44     -10.333  19.502   3.160  1.00 68.58           H  
ATOM    713  O   ASN A  44      -9.307  17.241   3.835  1.00 68.58           O  
ATOM    714  CG  ASN A  44     -12.246  20.089   2.494  1.00 68.58           C  
ATOM    715  ND2 ASN A  44     -12.469  21.263   3.033  1.00 68.58           N  
ATOM    716 HD21 ASN A  44     -13.007  21.903   2.467  1.00 68.58           H  
ATOM    717 HD22 ASN A  44     -11.992  21.536   3.881  1.00 68.58           H  
ATOM    718  OD1 ASN A  44     -12.750  19.821   1.420  1.00 68.58           O  
ATOM    719  N   LEU A  45     -10.443  15.453   3.137  1.00 70.23           N  
ATOM    720  H   LEU A  45     -11.202  15.118   2.562  1.00 70.23           H  
ATOM    721  CA  LEU A  45      -9.398  14.500   3.487  1.00 70.23           C  
ATOM    722  HA  LEU A  45      -9.080  14.695   4.511  1.00 70.23           H  
ATOM    723  C   LEU A  45      -8.197  14.669   2.555  1.00 70.23           C  
ATOM    724  CB  LEU A  45      -9.951  13.070   3.394  1.00 70.23           C  
ATOM    725  HB2 LEU A  45     -10.812  12.957   4.054  1.00 70.23           H  
ATOM    726  HB3 LEU A  45     -10.298  12.895   2.376  1.00 70.23           H  
ATOM    727  O   LEU A  45      -8.284  14.380   1.368  1.00 70.23           O  
ATOM    728  CG  LEU A  45      -8.913  11.993   3.733  1.00 70.23           C  
ATOM    729  HG  LEU A  45      -8.044  12.088   3.082  1.00 70.23           H  
ATOM    730  CD1 LEU A  45      -8.462  12.114   5.184  1.00 70.23           C  
ATOM    731 HD11 LEU A  45      -7.834  11.252   5.408  1.00 70.23           H  
ATOM    732 HD12 LEU A  45      -7.869  13.020   5.311  1.00 70.23           H  
ATOM    733 HD13 LEU A  45      -9.330  12.129   5.844  1.00 70.23           H  
ATOM    734  CD2 LEU A  45      -9.501  10.604   3.525  1.00 70.23           C  
ATOM    735 HD21 LEU A  45     -10.330  10.426   4.211  1.00 70.23           H  
ATOM    736 HD22 LEU A  45      -9.854  10.508   2.499  1.00 70.23           H  
ATOM    737 HD23 LEU A  45      -8.715   9.864   3.678  1.00 70.23           H  
ATOM    738  N   TYR A  46      -7.056  15.088   3.091  1.00 69.84           N  
ATOM    739  H   TYR A  46      -7.029  15.358   4.063  1.00 69.84           H  
ATOM    740  CA  TYR A  46      -5.815  15.092   2.328  1.00 69.84           C  
ATOM    741  HA  TYR A  46      -6.035  15.367   1.297  1.00 69.84           H  
ATOM    742  C   TYR A  46      -5.158  13.713   2.337  1.00 69.84           C  
ATOM    743  CB  TYR A  46      -4.883  16.146   2.892  1.00 69.84           C  
ATOM    744  HB2 TYR A  46      -4.682  15.882   3.930  1.00 69.84           H  
ATOM    745  HB3 TYR A  46      -5.401  17.105   2.871  1.00 69.84           H  
ATOM    746  O   TYR A  46      -4.974  13.109   3.395  1.00 69.84           O  
ATOM    747  CG  TYR A  46      -3.570  16.295   2.149  1.00 69.84           C  
ATOM    748  CD1 TYR A  46      -2.381  15.816   2.729  1.00 69.84           C  
ATOM    749  HD1 TYR A  46      -2.410  15.296   3.675  1.00 69.84           H  
ATOM    750  CD2 TYR A  46      -3.531  16.923   0.888  1.00 69.84           C  
ATOM    751  HD2 TYR A  46      -4.447  17.238   0.412  1.00 69.84           H  
ATOM    752  CE1 TYR A  46      -1.148  16.035   2.089  1.00 69.84           C  
ATOM    753  HE1 TYR A  46      -0.231  15.690   2.545  1.00 69.84           H  
ATOM    754  CE2 TYR A  46      -2.299  17.122   0.231  1.00 69.84           C  
ATOM    755  HE2 TYR A  46      -2.270  17.615  -0.729  1.00 69.84           H  
ATOM    756  OH  TYR A  46       0.110  16.959   0.289  1.00 69.84           O  
ATOM    757  HH  TYR A  46       0.066  17.236  -0.629  1.00 69.84           H  
ATOM    758  CZ  TYR A  46      -1.102  16.695   0.846  1.00 69.84           C  
ATOM    759  N   VAL A  47      -4.770  13.246   1.157  1.00 79.57           N  
ATOM    760  H   VAL A  47      -4.978  13.803   0.340  1.00 79.57           H  
ATOM    761  CA  VAL A  47      -4.052  11.990   0.953  1.00 79.57           C  
ATOM    762  HA  VAL A  47      -4.210  11.338   1.812  1.00 79.57           H  
ATOM    763  C   VAL A  47      -2.557  12.293   0.866  1.00 79.57           C  
ATOM    764  CB  VAL A  47      -4.594  11.259  -0.291  1.00 79.57           C  
ATOM    765  HB  VAL A  47      -4.381  11.855  -1.179  1.00 79.57           H  
ATOM    766  O   VAL A  47      -2.071  12.752  -0.163  1.00 79.57           O  
ATOM    767  CG1 VAL A  47      -3.926   9.895  -0.443  1.00 79.57           C  
ATOM    768 HG11 VAL A  47      -2.856  10.036  -0.600  1.00 79.57           H  
ATOM    769 HG12 VAL A  47      -4.319   9.382  -1.321  1.00 79.57           H  
ATOM    770 HG13 VAL A  47      -4.092   9.280   0.441  1.00 79.57           H  
ATOM    771  CG2 VAL A  47      -6.111  11.036  -0.211  1.00 79.57           C  
ATOM    772 HG21 VAL A  47      -6.634  11.992  -0.186  1.00 79.57           H  
ATOM    773 HG22 VAL A  47      -6.448  10.494  -1.095  1.00 79.57           H  
ATOM    774 HG23 VAL A  47      -6.361  10.462   0.682  1.00 79.57           H  
ATOM    775  N   SER A  48      -1.818  12.085   1.959  1.00 71.72           N  
ATOM    776  H   SER A  48      -2.268  11.741   2.796  1.00 71.72           H  
ATOM    777  CA  SER A  48      -0.388  12.432   2.048  1.00 71.72           C  
ATOM    778  HA  SER A  48      -0.229  13.398   1.569  1.00 71.72           H  
ATOM    779  C   SER A  48       0.549  11.440   1.360  1.00 71.72           C  
ATOM    780  CB  SER A  48       0.028  12.555   3.516  1.00 71.72           C  
ATOM    781  HB2 SER A  48      -0.495  13.401   3.961  1.00 71.72           H  
ATOM    782  HB3 SER A  48       1.101  12.737   3.582  1.00 71.72           H  
ATOM    783  O   SER A  48       1.646  11.810   0.961  1.00 71.72           O  
ATOM    784  OG  SER A  48      -0.305  11.383   4.241  1.00 71.72           O  
ATOM    785  HG  SER A  48       0.220  10.640   3.936  1.00 71.72           H  
ATOM    786  N   SER A  49       0.136  10.185   1.241  1.00 80.05           N  
ATOM    787  H   SER A  49      -0.785   9.940   1.577  1.00 80.05           H  
ATOM    788  CA  SER A  49       0.916   9.082   0.681  1.00 80.05           C  
ATOM    789  HA  SER A  49       1.737   9.474   0.082  1.00 80.05           H  
ATOM    790  C   SER A  49       0.022   8.249  -0.226  1.00 80.05           C  
ATOM    791  CB  SER A  49       1.512   8.218   1.800  1.00 80.05           C  
ATOM    792  HB2 SER A  49       2.304   8.779   2.296  1.00 80.05           H  
ATOM    793  HB3 SER A  49       1.935   7.304   1.382  1.00 80.05           H  
ATOM    794  O   SER A  49      -1.205   8.289  -0.121  1.00 80.05           O  
ATOM    795  OG  SER A  49       0.512   7.896   2.747  1.00 80.05           O  
ATOM    796  HG  SER A  49       0.874   7.340   3.440  1.00 80.05           H  
ATOM    797  N   PHE A  50       0.626   7.499  -1.144  1.00 88.39           N  
ATOM    798  H   PHE A  50       1.633   7.431  -1.152  1.00 88.39           H  
ATOM    799  CA  PHE A  50      -0.135   6.603  -2.002  1.00 88.39           C  
ATOM    800  HA  PHE A  50      -0.873   7.173  -2.566  1.00 88.39           H  
ATOM    801  C   PHE A  50      -0.848   5.577  -1.116  1.00 88.39           C  
ATOM    802  CB  PHE A  50       0.833   5.944  -2.968  1.00 88.39           C  
ATOM    803  HB2 PHE A  50       1.515   5.351  -2.359  1.00 88.39           H  
ATOM    804  HB3 PHE A  50       1.415   6.715  -3.473  1.00 88.39           H  
ATOM    805  O   PHE A  50      -0.208   4.868  -0.338  1.00 88.39           O  
ATOM    806  CG  PHE A  50       0.192   5.052  -4.008  1.00 88.39           C  
ATOM    807  CD1 PHE A  50      -0.260   3.770  -3.652  1.00 88.39           C  
ATOM    808  HD1 PHE A  50      -0.204   3.443  -2.624  1.00 88.39           H  
ATOM    809  CD2 PHE A  50       0.082   5.481  -5.343  1.00 88.39           C  
ATOM    810  HD2 PHE A  50       0.413   6.469  -5.630  1.00 88.39           H  
ATOM    811  CE1 PHE A  50      -0.774   2.905  -4.628  1.00 88.39           C  
ATOM    812  HE1 PHE A  50      -1.111   1.919  -4.344  1.00 88.39           H  
ATOM    813  CE2 PHE A  50      -0.427   4.610  -6.321  1.00 88.39           C  
ATOM    814  HE2 PHE A  50      -0.483   4.913  -7.356  1.00 88.39           H  
ATOM    815  CZ  PHE A  50      -0.833   3.316  -5.969  1.00 88.39           C  
ATOM    816  HZ  PHE A  50      -1.198   2.640  -6.728  1.00 88.39           H  
ATOM    817  N   THR A  51      -2.174   5.534  -1.191  1.00 87.66           N  
ATOM    818  H   THR A  51      -2.639   6.092  -1.891  1.00 87.66           H  
ATOM    819  CA  THR A  51      -2.993   4.809  -0.217  1.00 87.66           C  
ATOM    820  HA  THR A  51      -2.352   4.293   0.498  1.00 87.66           H  
ATOM    821  C   THR A  51      -3.835   3.759  -0.914  1.00 87.66           C  
ATOM    822  CB  THR A  51      -3.869   5.771   0.595  1.00 87.66           C  
ATOM    823  HB  THR A  51      -4.566   6.284  -0.067  1.00 87.66           H  
ATOM    824  O   THR A  51      -4.529   4.054  -1.884  1.00 87.66           O  
ATOM    825  CG2 THR A  51      -4.654   5.070   1.705  1.00 87.66           C  
ATOM    826 HG21 THR A  51      -3.969   4.503   2.335  1.00 87.66           H  
ATOM    827 HG22 THR A  51      -5.162   5.818   2.313  1.00 87.66           H  
ATOM    828 HG23 THR A  51      -5.406   4.402   1.285  1.00 87.66           H  
ATOM    829  OG1 THR A  51      -3.072   6.731   1.249  1.00 87.66           O  
ATOM    830  HG1 THR A  51      -2.509   7.175   0.611  1.00 87.66           H  
ATOM    831  N   LEU A  52      -3.806   2.541  -0.384  1.00 88.11           N  
ATOM    832  H   LEU A  52      -3.190   2.374   0.399  1.00 88.11           H  
ATOM    833  CA  LEU A  52      -4.729   1.476  -0.739  1.00 88.11           C  
ATOM    834  HA  LEU A  52      -5.229   1.722  -1.676  1.00 88.11           H  
ATOM    835  C   LEU A  52      -5.802   1.350   0.332  1.00 88.11           C  
ATOM    836  CB  LEU A  52      -3.968   0.153  -0.909  1.00 88.11           C  
ATOM    837  HB2 LEU A  52      -3.486  -0.097   0.036  1.00 88.11           H  
ATOM    838  HB3 LEU A  52      -4.695  -0.626  -1.137  1.00 88.11           H  
ATOM    839  O   LEU A  52      -5.484   1.315   1.521  1.00 88.11           O  
ATOM    840  CG  LEU A  52      -2.904   0.169  -2.013  1.00 88.11           C  
ATOM    841  HG  LEU A  52      -2.132   0.904  -1.787  1.00 88.11           H  
ATOM    842  CD1 LEU A  52      -2.251  -1.208  -2.129  1.00 88.11           C  
ATOM    843 HD11 LEU A  52      -3.004  -1.959  -2.368  1.00 88.11           H  
ATOM    844 HD12 LEU A  52      -1.505  -1.196  -2.923  1.00 88.11           H  
ATOM    845 HD13 LEU A  52      -1.768  -1.467  -1.187  1.00 88.11           H  
ATOM    846  CD2 LEU A  52      -3.561   0.517  -3.339  1.00 88.11           C  
ATOM    847 HD21 LEU A  52      -3.882   1.559  -3.339  1.00 88.11           H  
ATOM    848 HD22 LEU A  52      -4.416  -0.136  -3.512  1.00 88.11           H  
ATOM    849 HD23 LEU A  52      -2.849   0.396  -4.156  1.00 88.11           H  
ATOM    850  N   VAL A  53      -7.058   1.229  -0.082  1.00 85.47           N  
ATOM    851  H   VAL A  53      -7.245   1.304  -1.071  1.00 85.47           H  
ATOM    852  CA  VAL A  53      -8.171   0.901   0.810  1.00 85.47           C  
ATOM    853  HA  VAL A  53      -7.764   0.676   1.796  1.00 85.47           H  
ATOM    854  C   VAL A  53      -8.856  -0.354   0.291  1.00 85.47           C  
ATOM    855  CB  VAL A  53      -9.167   2.063   0.989  1.00 85.47           C  
ATOM    856  HB  VAL A  53      -9.826   2.128   0.124  1.00 85.47           H  
ATOM    857  O   VAL A  53      -9.368  -0.367  -0.822  1.00 85.47           O  
ATOM    858  CG1 VAL A  53     -10.021   1.785   2.230  1.00 85.47           C  
ATOM    859 HG11 VAL A  53     -10.629   0.895   2.074  1.00 85.47           H  
ATOM    860 HG12 VAL A  53      -9.381   1.624   3.098  1.00 85.47           H  
ATOM    861 HG13 VAL A  53     -10.675   2.632   2.437  1.00 85.47           H  
ATOM    862  CG2 VAL A  53      -8.493   3.431   1.176  1.00 85.47           C  
ATOM    863 HG21 VAL A  53      -9.250   4.194   1.359  1.00 85.47           H  
ATOM    864 HG22 VAL A  53      -7.801   3.394   2.017  1.00 85.47           H  
ATOM    865 HG23 VAL A  53      -7.952   3.704   0.270  1.00 85.47           H  
ATOM    866  N   CYS A  54      -8.840  -1.421   1.082  1.00 80.76           N  
ATOM    867  H   CYS A  54      -8.456  -1.309   2.009  1.00 80.76           H  
ATOM    868  CA  CYS A  54      -9.509  -2.681   0.778  1.00 80.76           C  
ATOM    869  HA  CYS A  54      -9.725  -2.759  -0.288  1.00 80.76           H  
ATOM    870  C   CYS A  54     -10.832  -2.737   1.539  1.00 80.76           C  
ATOM    871  CB  CYS A  54      -8.575  -3.837   1.170  1.00 80.76           C  
ATOM    872  HB2 CYS A  54      -8.089  -3.605   2.117  1.00 80.76           H  
ATOM    873  HB3 CYS A  54      -7.811  -3.969   0.404  1.00 80.76           H  
ATOM    874  O   CYS A  54     -10.818  -2.856   2.764  1.00 80.76           O  
ATOM    875  SG  CYS A  54      -9.536  -5.368   1.373  1.00 80.76           S  
ATOM    876  HG  CYS A  54     -10.420  -4.847   2.229  1.00 80.76           H  
ATOM    877  N   PHE A  55     -11.953  -2.745   0.828  1.00 77.36           N  
ATOM    878  H   PHE A  55     -11.887  -2.712  -0.179  1.00 77.36           H  
ATOM    879  CA  PHE A  55     -13.289  -2.923   1.389  1.00 77.36           C  
ATOM    880  HA  PHE A  55     -13.280  -2.634   2.440  1.00 77.36           H  
ATOM    881  C   PHE A  55     -13.708  -4.386   1.299  1.00 77.36           C  
ATOM    882  CB  PHE A  55     -14.288  -2.004   0.680  1.00 77.36           C  
ATOM    883  HB2 PHE A  55     -14.344  -2.272  -0.375  1.00 77.36           H  
ATOM    884  HB3 PHE A  55     -15.278  -2.148   1.112  1.00 77.36           H  
ATOM    885  O   PHE A  55     -13.644  -5.008   0.239  1.00 77.36           O  
ATOM    886  CG  PHE A  55     -13.898  -0.552   0.811  1.00 77.36           C  
ATOM    887  CD1 PHE A  55     -14.275   0.175   1.954  1.00 77.36           C  
ATOM    888  HD1 PHE A  55     -14.923  -0.274   2.691  1.00 77.36           H  
ATOM    889  CD2 PHE A  55     -13.086   0.043  -0.171  1.00 77.36           C  
ATOM    890  HD2 PHE A  55     -12.801  -0.515  -1.050  1.00 77.36           H  
ATOM    891  CE1 PHE A  55     -13.795   1.480   2.139  1.00 77.36           C  
ATOM    892  HE1 PHE A  55     -14.063   2.020   3.035  1.00 77.36           H  
ATOM    893  CE2 PHE A  55     -12.644   1.363  -0.007  1.00 77.36           C  
ATOM    894  HE2 PHE A  55     -12.032   1.825  -0.767  1.00 77.36           H  
ATOM    895  CZ  PHE A  55     -12.986   2.073   1.152  1.00 77.36           C  
ATOM    896  HZ  PHE A  55     -12.612   3.079   1.276  1.00 77.36           H  
ATOM    897  N   ARG A  56     -14.121  -4.935   2.440  1.00 74.61           N  
ATOM    898  H   ARG A  56     -14.116  -4.348   3.262  1.00 74.61           H  
ATOM    899  CA  ARG A  56     -14.658  -6.293   2.588  1.00 74.61           C  
ATOM    900  HA  ARG A  56     -14.636  -6.797   1.622  1.00 74.61           H  
ATOM    901  C   ARG A  56     -16.137  -6.265   2.971  1.00 74.61           C  
ATOM    902  CB  ARG A  56     -13.792  -7.095   3.583  1.00 74.61           C  
ATOM    903  HB2 ARG A  56     -13.776  -6.602   4.555  1.00 74.61           H  
ATOM    904  HB3 ARG A  56     -14.227  -8.087   3.699  1.00 74.61           H  
ATOM    905  O   ARG A  56     -16.848  -7.186   2.598  1.00 74.61           O  
ATOM    906  CG  ARG A  56     -12.355  -7.231   3.041  1.00 74.61           C  
ATOM    907  HG2 ARG A  56     -11.883  -6.249   3.001  1.00 74.61           H  
ATOM    908  HG3 ARG A  56     -12.428  -7.596   2.017  1.00 74.61           H  
ATOM    909  CD  ARG A  56     -11.429  -8.197   3.799  1.00 74.61           C  
ATOM    910  HD2 ARG A  56     -10.761  -8.641   3.060  1.00 74.61           H  
ATOM    911  HD3 ARG A  56     -12.024  -9.011   4.212  1.00 74.61           H  
ATOM    912  NE  ARG A  56     -10.573  -7.533   4.812  1.00 74.61           N  
ATOM    913  HE  ARG A  56      -9.948  -6.802   4.501  1.00 74.61           H  
ATOM    914  NH1 ARG A  56     -11.449  -8.563   6.637  1.00 74.61           N  
ATOM    915 HH11 ARG A  56     -11.985  -9.085   5.958  1.00 74.61           H  
ATOM    916 HH12 ARG A  56     -12.034  -8.172   7.361  1.00 74.61           H  
ATOM    917  NH2 ARG A  56     -10.115  -6.845   6.932  1.00 74.61           N  
ATOM    918 HH21 ARG A  56      -9.406  -6.214   6.587  1.00 74.61           H  
ATOM    919 HH22 ARG A  56     -10.619  -6.576   7.765  1.00 74.61           H  
ATOM    920  CZ  ARG A  56     -10.687  -7.657   6.112  1.00 74.61           C  
ATOM    921  N   SER A  57     -16.577  -5.225   3.686  1.00 76.66           N  
ATOM    922  H   SER A  57     -15.909  -4.521   3.965  1.00 76.66           H  
ATOM    923  CA  SER A  57     -17.991  -4.851   3.802  1.00 76.66           C  
ATOM    924  HA  SER A  57     -18.448  -5.122   2.851  1.00 76.66           H  
ATOM    925  C   SER A  57     -18.177  -3.339   4.010  1.00 76.66           C  
ATOM    926  CB  SER A  57     -18.710  -5.627   4.911  1.00 76.66           C  
ATOM    927  HB2 SER A  57     -18.687  -6.691   4.675  1.00 76.66           H  
ATOM    928  HB3 SER A  57     -19.752  -5.310   4.960  1.00 76.66           H  
ATOM    929  O   SER A  57     -17.258  -2.676   4.499  1.00 76.66           O  
ATOM    930  OG  SER A  57     -18.083  -5.404   6.162  1.00 76.66           O  
ATOM    931  HG  SER A  57     -17.154  -5.610   6.035  1.00 76.66           H  
ATOM    932  N   GLY A  58     -19.357  -2.820   3.690  1.00 78.12           N  
ATOM    933  H   GLY A  58     -20.009  -3.460   3.260  1.00 78.12           H  
ATOM    934  CA  GLY A  58     -19.733  -1.417   3.618  1.00 78.12           C  
ATOM    935  HA2 GLY A  58     -19.053  -0.819   4.224  1.00 78.12           H  
ATOM    936  HA3 GLY A  58     -20.737  -1.304   4.027  1.00 78.12           H  
ATOM    937  C   GLY A  58     -19.720  -0.858   2.192  1.00 78.12           C  
ATOM    938  O   GLY A  58     -19.084  -1.393   1.285  1.00 78.12           O  
ATOM    939  N   LYS A  59     -20.392   0.280   2.022  1.00 79.97           N  
ATOM    940  H   LYS A  59     -20.873   0.667   2.821  1.00 79.97           H  
ATOM    941  CA  LYS A  59     -20.307   1.116   0.821  1.00 79.97           C  
ATOM    942  HA  LYS A  59     -19.842   0.555   0.010  1.00 79.97           H  
ATOM    943  C   LYS A  59     -19.434   2.328   1.089  1.00 79.97           C  
ATOM    944  CB  LYS A  59     -21.706   1.541   0.368  1.00 79.97           C  
ATOM    945  HB2 LYS A  59     -21.625   2.362  -0.344  1.00 79.97           H  
ATOM    946  HB3 LYS A  59     -22.280   1.878   1.231  1.00 79.97           H  
ATOM    947  O   LYS A  59     -19.434   2.882   2.193  1.00 79.97           O  
ATOM    948  CG  LYS A  59     -22.435   0.381  -0.308  1.00 79.97           C  
ATOM    949  HG2 LYS A  59     -21.919   0.119  -1.231  1.00 79.97           H  
ATOM    950  HG3 LYS A  59     -22.438  -0.487   0.352  1.00 79.97           H  
ATOM    951  CD  LYS A  59     -23.872   0.795  -0.621  1.00 79.97           C  
ATOM    952  HD2 LYS A  59     -23.855   1.661  -1.282  1.00 79.97           H  
ATOM    953  HD3 LYS A  59     -24.387   1.054   0.304  1.00 79.97           H  
ATOM    954  CE  LYS A  59     -24.578  -0.369  -1.309  1.00 79.97           C  
ATOM    955  HE2 LYS A  59     -24.618  -1.214  -0.623  1.00 79.97           H  
ATOM    956  HE3 LYS A  59     -23.984  -0.662  -2.175  1.00 79.97           H  
ATOM    957  NZ  LYS A  59     -25.935   0.040  -1.731  1.00 79.97           N  
ATOM    958  HZ1 LYS A  59     -26.412  -0.737  -2.166  1.00 79.97           H  
ATOM    959  HZ2 LYS A  59     -26.458   0.382  -0.938  1.00 79.97           H  
ATOM    960  HZ3 LYS A  59     -25.851   0.784  -2.409  1.00 79.97           H  
ATOM    961  N   LEU A  60     -18.708   2.761   0.063  1.00 83.17           N  
ATOM    962  H   LEU A  60     -18.752   2.252  -0.808  1.00 83.17           H  
ATOM    963  CA  LEU A  60     -17.912   3.977   0.121  1.00 83.17           C  
ATOM    964  HA  LEU A  60     -18.250   4.570   0.971  1.00 83.17           H  
ATOM    965  C   LEU A  60     -18.120   4.822  -1.133  1.00 83.17           C  
ATOM    966  CB  LEU A  60     -16.444   3.614   0.382  1.00 83.17           C  
ATOM    967  HB2 LEU A  60     -16.120   2.873  -0.348  1.00 83.17           H  
ATOM    968  HB3 LEU A  60     -16.398   3.133   1.359  1.00 83.17           H  
ATOM    969  O   LEU A  60     -17.843   4.388  -2.243  1.00 83.17           O  
ATOM    970  CG  LEU A  60     -15.506   4.843   0.345  1.00 83.17           C  
ATOM    971  HG  LEU A  60     -16.083   5.767   0.308  1.00 83.17           H  
ATOM    972  CD1 LEU A  60     -14.625   4.941   1.587  1.00 83.17           C  
ATOM    973 HD11 LEU A  60     -14.447   3.954   2.014  1.00 83.17           H  
ATOM    974 HD12 LEU A  60     -13.679   5.435   1.369  1.00 83.17           H  
ATOM    975 HD13 LEU A  60     -15.173   5.520   2.330  1.00 83.17           H  
ATOM    976  CD2 LEU A  60     -14.622   4.806  -0.895  1.00 83.17           C  
ATOM    977 HD21 LEU A  60     -15.242   4.914  -1.785  1.00 83.17           H  
ATOM    978 HD22 LEU A  60     -14.101   3.850  -0.943  1.00 83.17           H  
ATOM    979 HD23 LEU A  60     -13.896   5.619  -0.872  1.00 83.17           H  
ATOM    980  N   THR A  61     -18.524   6.069  -0.943  1.00 84.46           N  
ATOM    981  H   THR A  61     -18.747   6.357  -0.001  1.00 84.46           H  
ATOM    982  CA  THR A  61     -18.507   7.083  -1.997  1.00 84.46           C  
ATOM    983  HA  THR A  61     -18.392   6.606  -2.970  1.00 84.46           H  
ATOM    984  C   THR A  61     -17.324   7.999  -1.756  1.00 84.46           C  
ATOM    985  CB  THR A  61     -19.814   7.878  -2.035  1.00 84.46           C  
ATOM    986  HB  THR A  61     -19.919   8.457  -1.118  1.00 84.46           H  
ATOM    987  O   THR A  61     -17.218   8.607  -0.692  1.00 84.46           O  
ATOM    988  CG2 THR A  61     -19.868   8.828  -3.230  1.00 84.46           C  
ATOM    989 HG21 THR A  61     -19.725   8.268  -4.155  1.00 84.46           H  
ATOM    990 HG22 THR A  61     -19.086   9.583  -3.147  1.00 84.46           H  
ATOM    991 HG23 THR A  61     -20.835   9.329  -3.262  1.00 84.46           H  
ATOM    992  OG1 THR A  61     -20.903   6.994  -2.140  1.00 84.46           O  
ATOM    993  HG1 THR A  61     -21.718   7.501  -2.138  1.00 84.46           H  
ATOM    994  N   ILE A  62     -16.437   8.130  -2.734  1.00 86.54           N  
ATOM    995  H   ILE A  62     -16.590   7.632  -3.599  1.00 86.54           H  
ATOM    996  CA  ILE A  62     -15.312   9.061  -2.672  1.00 86.54           C  
ATOM    997  HA  ILE A  62     -15.391   9.631  -1.747  1.00 86.54           H  
ATOM    998  C   ILE A  62     -15.397  10.061  -3.815  1.00 86.54           C  
ATOM    999  CB  ILE A  62     -13.972   8.311  -2.617  1.00 86.54           C  
ATOM   1000  HB  ILE A  62     -14.026   7.623  -1.774  1.00 86.54           H  
ATOM   1001  O   ILE A  62     -15.717   9.696  -4.941  1.00 86.54           O  
ATOM   1002  CG1 ILE A  62     -12.832   9.307  -2.323  1.00 86.54           C  
ATOM   1003 HG12 ILE A  62     -13.092   9.898  -1.444  1.00 86.54           H  
ATOM   1004 HG13 ILE A  62     -12.709   9.994  -3.160  1.00 86.54           H  
ATOM   1005  CG2 ILE A  62     -13.733   7.489  -3.894  1.00 86.54           C  
ATOM   1006 HG21 ILE A  62     -12.830   6.886  -3.795  1.00 86.54           H  
ATOM   1007 HG22 ILE A  62     -14.564   6.805  -4.066  1.00 86.54           H  
ATOM   1008 HG23 ILE A  62     -13.632   8.148  -4.756  1.00 86.54           H  
ATOM   1009  CD1 ILE A  62     -11.498   8.624  -2.052  1.00 86.54           C  
ATOM   1010 HD11 ILE A  62     -10.756   9.368  -1.764  1.00 86.54           H  
ATOM   1011 HD12 ILE A  62     -11.601   7.886  -1.256  1.00 86.54           H  
ATOM   1012 HD13 ILE A  62     -11.165   8.153  -2.977  1.00 86.54           H  
ATOM   1013  N   SER A  63     -15.106  11.325  -3.542  1.00 84.85           N  
ATOM   1014  H   SER A  63     -14.899  11.591  -2.590  1.00 84.85           H  
ATOM   1015  CA  SER A  63     -15.089  12.364  -4.566  1.00 84.85           C  
ATOM   1016  HA  SER A  63     -14.965  11.879  -5.535  1.00 84.85           H  
ATOM   1017  C   SER A  63     -13.913  13.312  -4.416  1.00 84.85           C  
ATOM   1018  CB  SER A  63     -16.423  13.115  -4.607  1.00 84.85           C  
ATOM   1019  HB2 SER A  63     -17.213  12.402  -4.841  1.00 84.85           H  
ATOM   1020  HB3 SER A  63     -16.390  13.860  -5.402  1.00 84.85           H  
ATOM   1021  O   SER A  63     -13.422  13.555  -3.315  1.00 84.85           O  
ATOM   1022  OG  SER A  63     -16.737  13.753  -3.379  1.00 84.85           O  
ATOM   1023  HG  SER A  63     -17.662  13.998  -3.451  1.00 84.85           H  
ATOM   1024  N   ASN A  64     -13.455  13.859  -5.533  1.00 82.53           N  
ATOM   1025  H   ASN A  64     -13.931  13.618  -6.391  1.00 82.53           H  
ATOM   1026  CA  ASN A  64     -12.560  15.011  -5.589  1.00 82.53           C  
ATOM   1027  HA  ASN A  64     -12.424  15.413  -4.585  1.00 82.53           H  
ATOM   1028  C   ASN A  64     -13.255  16.129  -6.402  1.00 82.53           C  
ATOM   1029  CB  ASN A  64     -11.171  14.537  -6.086  1.00 82.53           C  
ATOM   1030  HB2 ASN A  64     -10.450  15.349  -5.991  1.00 82.53           H  
ATOM   1031  HB3 ASN A  64     -10.830  13.725  -5.444  1.00 82.53           H  
ATOM   1032  O   ASN A  64     -14.473  16.106  -6.571  1.00 82.53           O  
ATOM   1033  CG  ASN A  64     -11.152  14.052  -7.524  1.00 82.53           C  
ATOM   1034  ND2 ASN A  64     -10.229  13.218  -7.932  1.00 82.53           N  
ATOM   1035 HD21 ASN A  64      -9.590  12.787  -7.279  1.00 82.53           H  
ATOM   1036 HD22 ASN A  64     -10.352  12.885  -8.877  1.00 82.53           H  
ATOM   1037  OD1 ASN A  64     -11.949  14.472  -8.327  1.00 82.53           O  
ATOM   1038  N   ASN A  65     -12.510  17.125  -6.886  1.00 72.66           N  
ATOM   1039  H   ASN A  65     -11.514  17.116  -6.716  1.00 72.66           H  
ATOM   1040  CA  ASN A  65     -13.081  18.231  -7.671  1.00 72.66           C  
ATOM   1041  HA  ASN A  65     -13.965  18.606  -7.155  1.00 72.66           H  
ATOM   1042  C   ASN A  65     -13.551  17.837  -9.087  1.00 72.66           C  
ATOM   1043  CB  ASN A  65     -12.045  19.364  -7.758  1.00 72.66           C  
ATOM   1044  HB2 ASN A  65     -11.118  18.977  -8.180  1.00 72.66           H  
ATOM   1045  HB3 ASN A  65     -12.421  20.130  -8.437  1.00 72.66           H  
ATOM   1046  O   ASN A  65     -14.182  18.651  -9.755  1.00 72.66           O  
ATOM   1047  CG  ASN A  65     -11.756  20.049  -6.435  1.00 72.66           C  
ATOM   1048  ND2 ASN A  65     -10.728  20.863  -6.397  1.00 72.66           N  
ATOM   1049 HD21 ASN A  65     -10.590  21.360  -5.528  1.00 72.66           H  
ATOM   1050 HD22 ASN A  65     -10.219  21.070  -7.244  1.00 72.66           H  
ATOM   1051  OD1 ASN A  65     -12.417  19.876  -5.426  1.00 72.66           O  
ATOM   1052  N   HIS A  66     -13.213  16.640  -9.563  1.00 74.66           N  
ATOM   1053  H   HIS A  66     -12.745  15.992  -8.945  1.00 74.66           H  
ATOM   1054  CA  HIS A  66     -13.445  16.182 -10.935  1.00 74.66           C  
ATOM   1055  HA  HIS A  66     -13.989  16.941 -11.498  1.00 74.66           H  
ATOM   1056  C   HIS A  66     -14.290  14.907 -10.991  1.00 74.66           C  
ATOM   1057  CB  HIS A  66     -12.084  15.955 -11.611  1.00 74.66           C  
ATOM   1058  HB2 HIS A  66     -12.251  15.604 -12.629  1.00 74.66           H  
ATOM   1059  HB3 HIS A  66     -11.540  15.174 -11.080  1.00 74.66           H  
ATOM   1060  O   HIS A  66     -15.186  14.799 -11.821  1.00 74.66           O  
ATOM   1061  CG  HIS A  66     -11.242  17.204 -11.664  1.00 74.66           C  
ATOM   1062  CD2 HIS A  66     -10.053  17.421 -11.026  1.00 74.66           C  
ATOM   1063  HD2 HIS A  66      -9.531  16.701 -10.413  1.00 74.66           H  
ATOM   1064  ND1 HIS A  66     -11.568  18.366 -12.320  1.00 74.66           N  
ATOM   1065  HD1 HIS A  66     -12.423  18.530 -12.832  1.00 74.66           H  
ATOM   1066  CE1 HIS A  66     -10.595  19.262 -12.088  1.00 74.66           C  
ATOM   1067  HE1 HIS A  66     -10.583  20.274 -12.465  1.00 74.66           H  
ATOM   1068  NE2 HIS A  66      -9.652  18.737 -11.287  1.00 74.66           N  
ATOM   1069  N   ASP A  67     -14.033  13.977 -10.078  1.00 79.23           N  
ATOM   1070  H   ASP A  67     -13.288  14.156  -9.420  1.00 79.23           H  
ATOM   1071  CA  ASP A  67     -14.552  12.620 -10.104  1.00 79.23           C  
ATOM   1072  HA  ASP A  67     -15.198  12.498 -10.974  1.00 79.23           H  
ATOM   1073  C   ASP A  67     -15.357  12.325  -8.838  1.00 79.23           C  
ATOM   1074  CB  ASP A  67     -13.394  11.620 -10.242  1.00 79.23           C  
ATOM   1075  HB2 ASP A  67     -13.807  10.620 -10.381  1.00 79.23           H  
ATOM   1076  HB3 ASP A  67     -12.822  11.616  -9.314  1.00 79.23           H  
ATOM   1077  O   ASP A  67     -15.016  12.762  -7.735  1.00 79.23           O  
ATOM   1078  CG  ASP A  67     -12.456  11.938 -11.409  1.00 79.23           C  
ATOM   1079  OD1 ASP A  67     -12.960  12.054 -12.546  1.00 79.23           O  
ATOM   1080  OD2 ASP A  67     -11.237  12.066 -11.131  1.00 79.23           O  
ATOM   1081  N   THR A  68     -16.406  11.521  -8.987  1.00 84.62           N  
ATOM   1082  H   THR A  68     -16.614  11.186  -9.917  1.00 84.62           H  
ATOM   1083  CA  THR A  68     -17.098  10.853  -7.881  1.00 84.62           C  
ATOM   1084  HA  THR A  68     -16.525  10.975  -6.962  1.00 84.62           H  
ATOM   1085  C   THR A  68     -17.172   9.372  -8.203  1.00 84.62           C  
ATOM   1086  CB  THR A  68     -18.495  11.438  -7.643  1.00 84.62           C  
ATOM   1087  HB  THR A  68     -19.080  11.385  -8.561  1.00 84.62           H  
ATOM   1088  O   THR A  68     -17.701   8.986  -9.241  1.00 84.62           O  
ATOM   1089  CG2 THR A  68     -19.247  10.727  -6.517  1.00 84.62           C  
ATOM   1090 HG21 THR A  68     -20.178  11.256  -6.315  1.00 84.62           H  
ATOM   1091 HG22 THR A  68     -19.489   9.708  -6.819  1.00 84.62           H  
ATOM   1092 HG23 THR A  68     -18.639  10.699  -5.612  1.00 84.62           H  
ATOM   1093  OG1 THR A  68     -18.353  12.786  -7.256  1.00 84.62           O  
ATOM   1094  HG1 THR A  68     -17.750  13.189  -7.885  1.00 84.62           H  
ATOM   1095  N   ILE A  69     -16.621   8.549  -7.317  1.00 86.96           N  
ATOM   1096  H   ILE A  69     -16.236   8.943  -6.470  1.00 86.96           H  
ATOM   1097  CA  ILE A  69     -16.534   7.103  -7.475  1.00 86.96           C  
ATOM   1098  HA  ILE A  69     -16.982   6.825  -8.429  1.00 86.96           H  
ATOM   1099  C   ILE A  69     -17.346   6.442  -6.368  1.00 86.96           C  
ATOM   1100  CB  ILE A  69     -15.066   6.628  -7.514  1.00 86.96           C  
ATOM   1101  HB  ILE A  69     -14.599   6.838  -6.552  1.00 86.96           H  
ATOM   1102  O   ILE A  69     -17.129   6.685  -5.177  1.00 86.96           O  
ATOM   1103  CG1 ILE A  69     -14.294   7.407  -8.608  1.00 86.96           C  
ATOM   1104 HG12 ILE A  69     -14.884   7.426  -9.524  1.00 86.96           H  
ATOM   1105 HG13 ILE A  69     -14.160   8.436  -8.274  1.00 86.96           H  
ATOM   1106  CG2 ILE A  69     -15.016   5.107  -7.745  1.00 86.96           C  
ATOM   1107 HG21 ILE A  69     -15.570   4.573  -6.974  1.00 86.96           H  
ATOM   1108 HG22 ILE A  69     -13.985   4.758  -7.700  1.00 86.96           H  
ATOM   1109 HG23 ILE A  69     -15.436   4.859  -8.721  1.00 86.96           H  
ATOM   1110  CD1 ILE A  69     -12.911   6.852  -8.952  1.00 86.96           C  
ATOM   1111 HD11 ILE A  69     -13.012   5.964  -9.576  1.00 86.96           H  
ATOM   1112 HD12 ILE A  69     -12.380   6.581  -8.040  1.00 86.96           H  
ATOM   1113 HD13 ILE A  69     -12.347   7.602  -9.506  1.00 86.96           H  
ATOM   1114  N   TYR A  70     -18.271   5.587  -6.786  1.00 83.94           N  
ATOM   1115  H   TYR A  70     -18.362   5.426  -7.779  1.00 83.94           H  
ATOM   1116  CA  TYR A  70     -19.072   4.741  -5.914  1.00 83.94           C  
ATOM   1117  HA  TYR A  70     -19.107   5.169  -4.912  1.00 83.94           H  
ATOM   1118  C   TYR A  70     -18.401   3.371  -5.838  1.00 83.94           C  
ATOM   1119  CB  TYR A  70     -20.508   4.678  -6.447  1.00 83.94           C  
ATOM   1120  HB2 TYR A  70     -20.507   4.222  -7.437  1.00 83.94           H  
ATOM   1121  HB3 TYR A  70     -21.095   4.033  -5.793  1.00 83.94           H  
ATOM   1122  O   TYR A  70     -18.197   2.715  -6.858  1.00 83.94           O  
ATOM   1123  CG  TYR A  70     -21.176   6.040  -6.527  1.00 83.94           C  
ATOM   1124  CD1 TYR A  70     -21.867   6.548  -5.410  1.00 83.94           C  
ATOM   1125  HD1 TYR A  70     -21.929   5.957  -4.508  1.00 83.94           H  
ATOM   1126  CD2 TYR A  70     -21.087   6.807  -7.706  1.00 83.94           C  
ATOM   1127  HD2 TYR A  70     -20.559   6.420  -8.565  1.00 83.94           H  
ATOM   1128  CE1 TYR A  70     -22.481   7.814  -5.474  1.00 83.94           C  
ATOM   1129  HE1 TYR A  70     -23.026   8.192  -4.622  1.00 83.94           H  
ATOM   1130  CE2 TYR A  70     -21.685   8.079  -7.769  1.00 83.94           C  
ATOM   1131  HE2 TYR A  70     -21.620   8.672  -8.669  1.00 83.94           H  
ATOM   1132  OH  TYR A  70     -22.974   9.805  -6.723  1.00 83.94           O  
ATOM   1133  HH  TYR A  70     -23.480  10.005  -5.932  1.00 83.94           H  
ATOM   1134  CZ  TYR A  70     -22.388   8.582  -6.656  1.00 83.94           C  
ATOM   1135  N   CYS A  71     -17.994   2.986  -4.634  1.00 80.95           N  
ATOM   1136  H   CYS A  71     -18.193   3.577  -3.839  1.00 80.95           H  
ATOM   1137  CA  CYS A  71     -17.278   1.751  -4.355  1.00 80.95           C  
ATOM   1138  HA  CYS A  71     -16.956   1.286  -5.287  1.00 80.95           H  
ATOM   1139  C   CYS A  71     -18.213   0.792  -3.616  1.00 80.95           C  
ATOM   1140  CB  CYS A  71     -16.033   2.052  -3.504  1.00 80.95           C  
ATOM   1141  HB2 CYS A  71     -15.457   1.136  -3.372  1.00 80.95           H  
ATOM   1142  HB3 CYS A  71     -16.358   2.389  -2.519  1.00 80.95           H  
ATOM   1143  O   CYS A  71     -18.624   1.075  -2.485  1.00 80.95           O  
ATOM   1144  SG  CYS A  71     -14.988   3.337  -4.251  1.00 80.95           S  
ATOM   1145  HG  CYS A  71     -15.962   4.246  -4.350  1.00 80.95           H  
ATOM   1146  N   ASP A  72     -18.493  -0.349  -4.237  1.00 75.46           N  
ATOM   1147  H   ASP A  72     -18.155  -0.497  -5.177  1.00 75.46           H  
ATOM   1148  CA  ASP A  72     -19.238  -1.445  -3.622  1.00 75.46           C  
ATOM   1149  HA  ASP A  72     -19.823  -1.054  -2.790  1.00 75.46           H  
ATOM   1150  C   ASP A  72     -18.288  -2.503  -3.027  1.00 75.46           C  
ATOM   1151  CB  ASP A  72     -20.239  -2.024  -4.634  1.00 75.46           C  
ATOM   1152  HB2 ASP A  72     -19.715  -2.283  -5.553  1.00 75.46           H  
ATOM   1153  HB3 ASP A  72     -20.666  -2.940  -4.223  1.00 75.46           H  
ATOM   1154  O   ASP A  72     -17.100  -2.587  -3.360  1.00 75.46           O  
ATOM   1155  CG  ASP A  72     -21.396  -1.057  -4.934  1.00 75.46           C  
ATOM   1156  OD1 ASP A  72     -22.064  -0.618  -3.963  1.00 75.46           O  
ATOM   1157  OD2 ASP A  72     -21.635  -0.792  -6.131  1.00 75.46           O  
ATOM   1158  N   GLU A  73     -18.798  -3.307  -2.099  1.00 72.85           N  
ATOM   1159  H   GLU A  73     -19.779  -3.219  -1.872  1.00 72.85           H  
ATOM   1160  CA  GLU A  73     -18.070  -4.436  -1.518  1.00 72.85           C  
ATOM   1161  HA  GLU A  73     -17.031  -4.125  -1.414  1.00 72.85           H  
ATOM   1162  C   GLU A  73     -18.136  -5.688  -2.422  1.00 72.85           C  
ATOM   1163  CB  GLU A  73     -18.599  -4.748  -0.101  1.00 72.85           C  
ATOM   1164  HB2 GLU A  73     -17.976  -5.525   0.341  1.00 72.85           H  
ATOM   1165  HB3 GLU A  73     -18.502  -3.853   0.514  1.00 72.85           H  
ATOM   1166  O   GLU A  73     -19.170  -5.942  -3.041  1.00 72.85           O  
ATOM   1167  CG  GLU A  73     -20.068  -5.225  -0.103  1.00 72.85           C  
ATOM   1168  HG2 GLU A  73     -20.686  -4.480  -0.605  1.00 72.85           H  
ATOM   1169  HG3 GLU A  73     -20.135  -6.154  -0.669  1.00 72.85           H  
ATOM   1170  CD  GLU A  73     -20.659  -5.478   1.289  1.00 72.85           C  
ATOM   1171  OE1 GLU A  73     -21.305  -6.521   1.507  1.00 72.85           O  
ATOM   1172  OE2 GLU A  73     -20.506  -4.615   2.167  1.00 72.85           O  
ATOM   1173  N   PRO A  74     -17.091  -6.534  -2.453  1.00 75.04           N  
ATOM   1174  CA  PRO A  74     -15.711  -6.238  -2.082  1.00 75.04           C  
ATOM   1175  HA  PRO A  74     -15.666  -5.705  -1.132  1.00 75.04           H  
ATOM   1176  C   PRO A  74     -15.013  -5.412  -3.176  1.00 75.04           C  
ATOM   1177  CB  PRO A  74     -15.057  -7.610  -1.915  1.00 75.04           C  
ATOM   1178  HB2 PRO A  74     -13.980  -7.579  -2.079  1.00 75.04           H  
ATOM   1179  HB3 PRO A  74     -15.281  -7.998  -0.921  1.00 75.04           H  
ATOM   1180  O   PRO A  74     -15.322  -5.525  -4.360  1.00 75.04           O  
ATOM   1181  CG  PRO A  74     -15.772  -8.458  -2.969  1.00 75.04           C  
ATOM   1182  HG2 PRO A  74     -15.775  -9.515  -2.704  1.00 75.04           H  
ATOM   1183  HG3 PRO A  74     -15.299  -8.312  -3.940  1.00 75.04           H  
ATOM   1184  CD  PRO A  74     -17.187  -7.880  -2.998  1.00 75.04           C  
ATOM   1185  HD2 PRO A  74     -17.568  -7.859  -4.019  1.00 75.04           H  
ATOM   1186  HD3 PRO A  74     -17.847  -8.474  -2.365  1.00 75.04           H  
ATOM   1187  N   GLY A  75     -14.006  -4.628  -2.798  1.00 80.04           N  
ATOM   1188  H   GLY A  75     -13.762  -4.567  -1.819  1.00 80.04           H  
ATOM   1189  CA  GLY A  75     -13.216  -3.887  -3.779  1.00 80.04           C  
ATOM   1190  HA2 GLY A  75     -12.882  -4.577  -4.554  1.00 80.04           H  
ATOM   1191  HA3 GLY A  75     -13.846  -3.138  -4.260  1.00 80.04           H  
ATOM   1192  C   GLY A  75     -11.989  -3.208  -3.190  1.00 80.04           C  
ATOM   1193  O   GLY A  75     -11.844  -3.083  -1.973  1.00 80.04           O  
ATOM   1194  N   MET A  76     -11.089  -2.768  -4.064  1.00 84.30           N  
ATOM   1195  H   MET A  76     -11.287  -2.892  -5.047  1.00 84.30           H  
ATOM   1196  CA  MET A  76      -9.911  -1.992  -3.701  1.00 84.30           C  
ATOM   1197  HA  MET A  76      -9.911  -1.850  -2.620  1.00 84.30           H  
ATOM   1198  C   MET A  76      -9.954  -0.617  -4.344  1.00 84.30           C  
ATOM   1199  CB  MET A  76      -8.622  -2.739  -4.042  1.00 84.30           C  
ATOM   1200  HB2 MET A  76      -8.600  -2.971  -5.107  1.00 84.30           H  
ATOM   1201  HB3 MET A  76      -8.624  -3.663  -3.463  1.00 84.30           H  
ATOM   1202  O   MET A  76     -10.167  -0.471  -5.545  1.00 84.30           O  
ATOM   1203  CG  MET A  76      -7.366  -1.951  -3.648  1.00 84.30           C  
ATOM   1204  HG2 MET A  76      -7.346  -1.009  -4.196  1.00 84.30           H  
ATOM   1205  HG3 MET A  76      -7.425  -1.718  -2.585  1.00 84.30           H  
ATOM   1206  SD  MET A  76      -5.789  -2.788  -3.949  1.00 84.30           S  
ATOM   1207  CE  MET A  76      -5.840  -2.893  -5.760  1.00 84.30           C  
ATOM   1208  HE1 MET A  76      -6.547  -3.660  -6.076  1.00 84.30           H  
ATOM   1209  HE2 MET A  76      -6.146  -1.932  -6.174  1.00 84.30           H  
ATOM   1210  HE3 MET A  76      -4.848  -3.132  -6.142  1.00 84.30           H  
ATOM   1211  N   LEU A  77      -9.685   0.382  -3.519  1.00 88.38           N  
ATOM   1212  H   LEU A  77      -9.539   0.157  -2.545  1.00 88.38           H  
ATOM   1213  CA  LEU A  77      -9.511   1.763  -3.908  1.00 88.38           C  
ATOM   1214  HA  LEU A  77      -9.874   1.899  -4.926  1.00 88.38           H  
ATOM   1215  C   LEU A  77      -8.027   2.123  -3.837  1.00 88.38           C  
ATOM   1216  CB  LEU A  77     -10.363   2.604  -2.961  1.00 88.38           C  
ATOM   1217  HB2 LEU A  77      -9.923   2.529  -1.966  1.00 88.38           H  
ATOM   1218  HB3 LEU A  77     -11.366   2.180  -2.927  1.00 88.38           H  
ATOM   1219  O   LEU A  77      -7.369   1.875  -2.826  1.00 88.38           O  
ATOM   1220  CG  LEU A  77     -10.475   4.084  -3.330  1.00 88.38           C  
ATOM   1221  HG  LEU A  77      -9.485   4.528  -3.432  1.00 88.38           H  
ATOM   1222  CD1 LEU A  77     -11.265   4.270  -4.621  1.00 88.38           C  
ATOM   1223 HD11 LEU A  77     -12.148   3.630  -4.625  1.00 88.38           H  
ATOM   1224 HD12 LEU A  77     -10.639   4.027  -5.479  1.00 88.38           H  
ATOM   1225 HD13 LEU A  77     -11.590   5.306  -4.721  1.00 88.38           H  
ATOM   1226  CD2 LEU A  77     -11.221   4.776  -2.194  1.00 88.38           C  
ATOM   1227 HD21 LEU A  77     -10.661   4.686  -1.263  1.00 88.38           H  
ATOM   1228 HD22 LEU A  77     -11.366   5.830  -2.429  1.00 88.38           H  
ATOM   1229 HD23 LEU A  77     -12.200   4.310  -2.084  1.00 88.38           H  
ATOM   1230  N   VAL A  78      -7.517   2.737  -4.895  1.00 89.40           N  
ATOM   1231  H   VAL A  78      -8.123   2.869  -5.692  1.00 89.40           H  
ATOM   1232  CA  VAL A  78      -6.170   3.291  -4.987  1.00 89.40           C  
ATOM   1233  HA  VAL A  78      -5.594   3.000  -4.109  1.00 89.40           H  
ATOM   1234  C   VAL A  78      -6.282   4.806  -5.023  1.00 89.40           C  
ATOM   1235  CB  VAL A  78      -5.435   2.777  -6.236  1.00 89.40           C  
ATOM   1236  HB  VAL A  78      -5.912   3.193  -7.123  1.00 89.40           H  
ATOM   1237  O   VAL A  78      -6.944   5.372  -5.893  1.00 89.40           O  
ATOM   1238  CG1 VAL A  78      -3.985   3.254  -6.236  1.00 89.40           C  
ATOM   1239 HG11 VAL A  78      -3.937   4.342  -6.258  1.00 89.40           H  
ATOM   1240 HG12 VAL A  78      -3.487   2.879  -7.130  1.00 89.40           H  
ATOM   1241 HG13 VAL A  78      -3.478   2.883  -5.345  1.00 89.40           H  
ATOM   1242  CG2 VAL A  78      -5.460   1.248  -6.355  1.00 89.40           C  
ATOM   1243 HG21 VAL A  78      -5.123   0.783  -5.428  1.00 89.40           H  
ATOM   1244 HG22 VAL A  78      -6.475   0.913  -6.569  1.00 89.40           H  
ATOM   1245 HG23 VAL A  78      -4.817   0.929  -7.175  1.00 89.40           H  
ATOM   1246  N   LEU A  79      -5.624   5.467  -4.076  1.00 89.35           N  
ATOM   1247  H   LEU A  79      -5.123   4.927  -3.385  1.00 89.35           H  
ATOM   1248  CA  LEU A  79      -5.571   6.918  -3.973  1.00 89.35           C  
ATOM   1249  HA  LEU A  79      -6.215   7.368  -4.730  1.00 89.35           H  
ATOM   1250  C   LEU A  79      -4.148   7.389  -4.237  1.00 89.35           C  
ATOM   1251  CB  LEU A  79      -6.062   7.380  -2.589  1.00 89.35           C  
ATOM   1252  HB2 LEU A  79      -6.090   8.469  -2.584  1.00 89.35           H  
ATOM   1253  HB3 LEU A  79      -5.334   7.058  -1.844  1.00 89.35           H  
ATOM   1254  O   LEU A  79      -3.232   7.095  -3.463  1.00 89.35           O  
ATOM   1255  CG  LEU A  79      -7.440   6.847  -2.176  1.00 89.35           C  
ATOM   1256  HG  LEU A  79      -7.426   5.758  -2.147  1.00 89.35           H  
ATOM   1257  CD1 LEU A  79      -7.819   7.351  -0.781  1.00 89.35           C  
ATOM   1258 HD11 LEU A  79      -8.783   6.931  -0.495  1.00 89.35           H  
ATOM   1259 HD12 LEU A  79      -7.067   7.031  -0.060  1.00 89.35           H  
ATOM   1260 HD13 LEU A  79      -7.885   8.439  -0.781  1.00 89.35           H  
ATOM   1261  CD2 LEU A  79      -8.504   7.308  -3.158  1.00 89.35           C  
ATOM   1262 HD21 LEU A  79      -8.559   8.396  -3.190  1.00 89.35           H  
ATOM   1263 HD22 LEU A  79      -8.290   6.921  -4.154  1.00 89.35           H  
ATOM   1264 HD23 LEU A  79      -9.459   6.887  -2.843  1.00 89.35           H  
ATOM   1265  N   LYS A  80      -3.973   8.175  -5.302  1.00 88.38           N  
ATOM   1266  H   LYS A  80      -4.763   8.335  -5.911  1.00 88.38           H  
ATOM   1267  CA  LYS A  80      -2.733   8.918  -5.544  1.00 88.38           C  
ATOM   1268  HA  LYS A  80      -1.917   8.200  -5.624  1.00 88.38           H  
ATOM   1269  C   LYS A  80      -2.448   9.848  -4.359  1.00 88.38           C  
ATOM   1270  CB  LYS A  80      -2.856   9.688  -6.871  1.00 88.38           C  
ATOM   1271  HB2 LYS A  80      -3.185   9.000  -7.649  1.00 88.38           H  
ATOM   1272  HB3 LYS A  80      -3.606  10.472  -6.766  1.00 88.38           H  
ATOM   1273  O   LYS A  80      -3.375  10.392  -3.756  1.00 88.38           O  
ATOM   1274  CG  LYS A  80      -1.523  10.315  -7.308  1.00 88.38           C  
ATOM   1275  HG2 LYS A  80      -1.176  11.020  -6.553  1.00 88.38           H  
ATOM   1276  HG3 LYS A  80      -0.783   9.521  -7.410  1.00 88.38           H  
ATOM   1277  CD  LYS A  80      -1.636  11.053  -8.648  1.00 88.38           C  
ATOM   1278  HD2 LYS A  80      -1.965  10.348  -9.411  1.00 88.38           H  
ATOM   1279  HD3 LYS A  80      -2.378  11.849  -8.581  1.00 88.38           H  
ATOM   1280  CE  LYS A  80      -0.279  11.627  -9.078  1.00 88.38           C  
ATOM   1281  HE2 LYS A  80       0.486  10.869  -8.911  1.00 88.38           H  
ATOM   1282  HE3 LYS A  80      -0.302  11.810 -10.153  1.00 88.38           H  
ATOM   1283  NZ  LYS A  80       0.079  12.882  -8.369  1.00 88.38           N  
ATOM   1284  HZ1 LYS A  80       1.025  13.139  -8.612  1.00 88.38           H  
ATOM   1285  HZ2 LYS A  80      -0.528  13.639  -8.650  1.00 88.38           H  
ATOM   1286  HZ3 LYS A  80       0.031  12.762  -7.367  1.00 88.38           H  
ATOM   1287  N   LYS A  81      -1.175  10.069  -4.035  1.00 82.65           N  
ATOM   1288  H   LYS A  81      -0.454   9.623  -4.584  1.00 82.65           H  
ATOM   1289  CA  LYS A  81      -0.805  11.086  -3.042  1.00 82.65           C  
ATOM   1290  HA  LYS A  81      -1.449  10.952  -2.172  1.00 82.65           H  
ATOM   1291  C   LYS A  81      -1.062  12.509  -3.549  1.00 82.65           C  
ATOM   1292  CB  LYS A  81       0.639  10.883  -2.572  1.00 82.65           C  
ATOM   1293  HB2 LYS A  81       0.778  11.469  -1.664  1.00 82.65           H  
ATOM   1294  HB3 LYS A  81       0.787   9.832  -2.325  1.00 82.65           H  
ATOM   1295  O   LYS A  81      -1.230  12.736  -4.747  1.00 82.65           O  
ATOM   1296  CG  LYS A  81       1.709  11.295  -3.592  1.00 82.65           C  
ATOM   1297  HG2 LYS A  81       1.645  10.662  -4.477  1.00 82.65           H  
ATOM   1298  HG3 LYS A  81       1.565  12.333  -3.892  1.00 82.65           H  
ATOM   1299  CD  LYS A  81       3.088  11.146  -2.941  1.00 82.65           C  
ATOM   1300  HD2 LYS A  81       3.331  10.086  -2.862  1.00 82.65           H  
ATOM   1301  HD3 LYS A  81       3.071  11.575  -1.939  1.00 82.65           H  
ATOM   1302  CE  LYS A  81       4.170  11.869  -3.740  1.00 82.65           C  
ATOM   1303  HE2 LYS A  81       3.978  12.942  -3.727  1.00 82.65           H  
ATOM   1304  HE3 LYS A  81       4.148  11.540  -4.779  1.00 82.65           H  
ATOM   1305  NZ  LYS A  81       5.499  11.583  -3.163  1.00 82.65           N  
ATOM   1306  HZ1 LYS A  81       5.651  11.980  -2.246  1.00 82.65           H  
ATOM   1307  HZ2 LYS A  81       5.676  10.589  -3.134  1.00 82.65           H  
ATOM   1308  HZ3 LYS A  81       6.217  11.992  -3.744  1.00 82.65           H  
ATOM   1309  N   GLU A  82      -1.028  13.464  -2.626  1.00 75.89           N  
ATOM   1310  H   GLU A  82      -0.963  13.166  -1.663  1.00 75.89           H  
ATOM   1311  CA  GLU A  82      -1.151  14.902  -2.885  1.00 75.89           C  
ATOM   1312  HA  GLU A  82      -1.187  15.386  -1.909  1.00 75.89           H  
ATOM   1313  C   GLU A  82      -2.473  15.289  -3.557  1.00 75.89           C  
ATOM   1314  CB  GLU A  82       0.092  15.456  -3.591  1.00 75.89           C  
ATOM   1315  HB2 GLU A  82      -0.043  16.527  -3.740  1.00 75.89           H  
ATOM   1316  HB3 GLU A  82       0.217  14.977  -4.562  1.00 75.89           H  
ATOM   1317  O   GLU A  82      -2.531  16.024  -4.542  1.00 75.89           O  
ATOM   1318  CG  GLU A  82       1.344  15.248  -2.733  1.00 75.89           C  
ATOM   1319  HG2 GLU A  82       1.142  15.623  -1.729  1.00 75.89           H  
ATOM   1320  HG3 GLU A  82       1.572  14.186  -2.647  1.00 75.89           H  
ATOM   1321  CD  GLU A  82       2.550  15.979  -3.314  1.00 75.89           C  
ATOM   1322  OE1 GLU A  82       3.284  16.584  -2.495  1.00 75.89           O  
ATOM   1323  OE2 GLU A  82       2.729  15.881  -4.547  1.00 75.89           O  
ATOM   1324  N   GLN A  83      -3.569  14.802  -2.983  1.00 77.04           N  
ATOM   1325  H   GLN A  83      -3.465  14.187  -2.189  1.00 77.04           H  
ATOM   1326  CA  GLN A  83      -4.917  15.217  -3.356  1.00 77.04           C  
ATOM   1327  HA  GLN A  83      -4.858  16.180  -3.863  1.00 77.04           H  
ATOM   1328  C   GLN A  83      -5.791  15.421  -2.126  1.00 77.04           C  
ATOM   1329  CB  GLN A  83      -5.539  14.220  -4.341  1.00 77.04           C  
ATOM   1330  HB2 GLN A  83      -6.483  14.627  -4.704  1.00 77.04           H  
ATOM   1331  HB3 GLN A  83      -4.871  14.100  -5.194  1.00 77.04           H  
ATOM   1332  O   GLN A  83      -5.490  14.926  -1.038  1.00 77.04           O  
ATOM   1333  CG  GLN A  83      -5.794  12.846  -3.713  1.00 77.04           C  
ATOM   1334  HG2 GLN A  83      -6.445  12.934  -2.842  1.00 77.04           H  
ATOM   1335  HG3 GLN A  83      -4.842  12.431  -3.383  1.00 77.04           H  
ATOM   1336  CD  GLN A  83      -6.447  11.891  -4.697  1.00 77.04           C  
ATOM   1337  NE2 GLN A  83      -5.908  10.709  -4.833  1.00 77.04           N  
ATOM   1338 HE21 GLN A  83      -5.058  10.487  -4.336  1.00 77.04           H  
ATOM   1339 HE22 GLN A  83      -6.296  10.092  -5.532  1.00 77.04           H  
ATOM   1340  OE1 GLN A  83      -7.419  12.203  -5.366  1.00 77.04           O  
ATOM   1341  N   VAL A  84      -6.885  16.147  -2.320  1.00 76.47           N  
ATOM   1342  H   VAL A  84      -7.096  16.459  -3.258  1.00 76.47           H  
ATOM   1343  CA  VAL A  84      -7.940  16.319  -1.329  1.00 76.47           C  
ATOM   1344  HA  VAL A  84      -7.638  15.852  -0.391  1.00 76.47           H  
ATOM   1345  C   VAL A  84      -9.182  15.603  -1.841  1.00 76.47           C  
ATOM   1346  CB  VAL A  84      -8.198  17.807  -1.045  1.00 76.47           C  
ATOM   1347  HB  VAL A  84      -8.490  18.311  -1.966  1.00 76.47           H  
ATOM   1348  O   VAL A  84      -9.578  15.800  -2.988  1.00 76.47           O  
ATOM   1349  CG1 VAL A  84      -9.305  17.977  -0.008  1.00 76.47           C  
ATOM   1350 HG11 VAL A  84     -10.246  17.598  -0.406  1.00 76.47           H  
ATOM   1351 HG12 VAL A  84      -9.038  17.436   0.900  1.00 76.47           H  
ATOM   1352 HG13 VAL A  84      -9.441  19.034   0.221  1.00 76.47           H  
ATOM   1353  CG2 VAL A  84      -6.945  18.490  -0.479  1.00 76.47           C  
ATOM   1354 HG21 VAL A  84      -6.124  18.426  -1.192  1.00 76.47           H  
ATOM   1355 HG22 VAL A  84      -7.160  19.544  -0.303  1.00 76.47           H  
ATOM   1356 HG23 VAL A  84      -6.659  18.017   0.461  1.00 76.47           H  
ATOM   1357  N   VAL A  85      -9.773  14.769  -0.992  1.00 82.65           N  
ATOM   1358  H   VAL A  85      -9.364  14.645  -0.077  1.00 82.65           H  
ATOM   1359  CA  VAL A  85     -10.955  13.965  -1.302  1.00 82.65           C  
ATOM   1360  HA  VAL A  85     -11.388  14.334  -2.232  1.00 82.65           H  
ATOM   1361  C   VAL A  85     -12.018  14.131  -0.222  1.00 82.65           C  
ATOM   1362  CB  VAL A  85     -10.602  12.476  -1.524  1.00 82.65           C  
ATOM   1363  HB  VAL A  85     -11.519  11.942  -1.773  1.00 82.65           H  
ATOM   1364  O   VAL A  85     -11.719  14.403   0.940  1.00 82.65           O  
ATOM   1365  CG1 VAL A  85      -9.626  12.300  -2.690  1.00 82.65           C  
ATOM   1366 HG11 VAL A  85     -10.017  12.807  -3.572  1.00 82.65           H  
ATOM   1367 HG12 VAL A  85      -8.655  12.727  -2.438  1.00 82.65           H  
ATOM   1368 HG13 VAL A  85      -9.505  11.242  -2.922  1.00 82.65           H  
ATOM   1369  CG2 VAL A  85      -9.979  11.812  -0.289  1.00 82.65           C  
ATOM   1370 HG21 VAL A  85      -9.674  10.791  -0.517  1.00 82.65           H  
ATOM   1371 HG22 VAL A  85     -10.717  11.783   0.512  1.00 82.65           H  
ATOM   1372 HG23 VAL A  85      -9.097  12.363   0.038  1.00 82.65           H  
ATOM   1373  N   ASN A  86     -13.274  13.946  -0.589  1.00 79.11           N  
ATOM   1374  H   ASN A  86     -13.453  13.731  -1.560  1.00 79.11           H  
ATOM   1375  CA  ASN A  86     -14.373  13.750   0.340  1.00 79.11           C  
ATOM   1376  HA  ASN A  86     -14.058  14.032   1.345  1.00 79.11           H  
ATOM   1377  C   ASN A  86     -14.720  12.265   0.333  1.00 79.11           C  
ATOM   1378  CB  ASN A  86     -15.558  14.634  -0.059  1.00 79.11           C  
ATOM   1379  HB2 ASN A  86     -15.961  14.273  -1.005  1.00 79.11           H  
ATOM   1380  HB3 ASN A  86     -16.341  14.556   0.696  1.00 79.11           H  
ATOM   1381  O   ASN A  86     -14.815  11.661  -0.727  1.00 79.11           O  
ATOM   1382  CG  ASN A  86     -15.165  16.090  -0.201  1.00 79.11           C  
ATOM   1383  ND2 ASN A  86     -15.372  16.674  -1.355  1.00 79.11           N  
ATOM   1384 HD21 ASN A  86     -15.020  17.614  -1.471  1.00 79.11           H  
ATOM   1385 HD22 ASN A  86     -15.683  16.125  -2.144  1.00 79.11           H  
ATOM   1386  OD1 ASN A  86     -14.667  16.714   0.723  1.00 79.11           O  
ATOM   1387  N   VAL A  87     -14.889  11.670   1.505  1.00 82.31           N  
ATOM   1388  H   VAL A  87     -14.863  12.243   2.337  1.00 82.31           H  
ATOM   1389  CA  VAL A  87     -15.159  10.244   1.672  1.00 82.31           C  
ATOM   1390  HA  VAL A  87     -15.291   9.767   0.701  1.00 82.31           H  
ATOM   1391  C   VAL A  87     -16.441  10.095   2.459  1.00 82.31           C  
ATOM   1392  CB  VAL A  87     -14.004   9.540   2.404  1.00 82.31           C  
ATOM   1393  HB  VAL A  87     -13.871   9.980   3.392  1.00 82.31           H  
ATOM   1394  O   VAL A  87     -16.555  10.643   3.548  1.00 82.31           O  
ATOM   1395  CG1 VAL A  87     -14.303   8.052   2.560  1.00 82.31           C  
ATOM   1396 HG11 VAL A  87     -14.528   7.637   1.577  1.00 82.31           H  
ATOM   1397 HG12 VAL A  87     -15.156   7.901   3.221  1.00 82.31           H  
ATOM   1398 HG13 VAL A  87     -13.444   7.536   2.989  1.00 82.31           H  
ATOM   1399  CG2 VAL A  87     -12.682   9.660   1.642  1.00 82.31           C  
ATOM   1400 HG21 VAL A  87     -12.412  10.711   1.531  1.00 82.31           H  
ATOM   1401 HG22 VAL A  87     -12.779   9.200   0.659  1.00 82.31           H  
ATOM   1402 HG23 VAL A  87     -11.890   9.152   2.192  1.00 82.31           H  
ATOM   1403  N   THR A  88     -17.382   9.326   1.941  1.00 81.01           N  
ATOM   1404  H   THR A  88     -17.217   8.904   1.039  1.00 81.01           H  
ATOM   1405  CA  THR A  88     -18.618   8.969   2.622  1.00 81.01           C  
ATOM   1406  HA  THR A  88     -18.644   9.429   3.610  1.00 81.01           H  
ATOM   1407  C   THR A  88     -18.670   7.465   2.788  1.00 81.01           C  
ATOM   1408  CB  THR A  88     -19.836   9.462   1.849  1.00 81.01           C  
ATOM   1409  HB  THR A  88     -19.928   8.912   0.913  1.00 81.01           H  
ATOM   1410  O   THR A  88     -18.621   6.737   1.805  1.00 81.01           O  
ATOM   1411  CG2 THR A  88     -21.096   9.257   2.673  1.00 81.01           C  
ATOM   1412 HG21 THR A  88     -21.604   8.363   2.312  1.00 81.01           H  
ATOM   1413 HG22 THR A  88     -21.728  10.140   2.575  1.00 81.01           H  
ATOM   1414 HG23 THR A  88     -20.860   9.124   3.729  1.00 81.01           H  
ATOM   1415  OG1 THR A  88     -19.704  10.832   1.546  1.00 81.01           O  
ATOM   1416  HG1 THR A  88     -19.006  10.896   0.889  1.00 81.01           H  
ATOM   1417  N   LEU A  89     -18.743   7.011   4.030  1.00 79.57           N  
ATOM   1418  H   LEU A  89     -18.814   7.687   4.777  1.00 79.57           H  
ATOM   1419  CA  LEU A  89     -18.873   5.613   4.412  1.00 79.57           C  
ATOM   1420  HA  LEU A  89     -18.621   4.958   3.578  1.00 79.57           H  
ATOM   1421  C   LEU A  89     -20.318   5.341   4.816  1.00 79.57           C  
ATOM   1422  CB  LEU A  89     -17.931   5.347   5.594  1.00 79.57           C  
ATOM   1423  HB2 LEU A  89     -18.179   4.383   6.036  1.00 79.57           H  
ATOM   1424  HB3 LEU A  89     -18.121   6.114   6.344  1.00 79.57           H  
ATOM   1425  O   LEU A  89     -20.893   6.120   5.576  1.00 79.57           O  
ATOM   1426  CG  LEU A  89     -16.437   5.354   5.244  1.00 79.57           C  
ATOM   1427  HG  LEU A  89     -16.188   6.245   4.667  1.00 79.57           H  
ATOM   1428  CD1 LEU A  89     -15.613   5.359   6.529  1.00 79.57           C  
ATOM   1429 HD11 LEU A  89     -15.807   4.447   7.095  1.00 79.57           H  
ATOM   1430 HD12 LEU A  89     -15.903   6.222   7.127  1.00 79.57           H  
ATOM   1431 HD13 LEU A  89     -14.551   5.415   6.288  1.00 79.57           H  
ATOM   1432  CD2 LEU A  89     -16.036   4.106   4.465  1.00 79.57           C  
ATOM   1433 HD21 LEU A  89     -14.962   4.112   4.279  1.00 79.57           H  
ATOM   1434 HD22 LEU A  89     -16.578   4.064   3.520  1.00 79.57           H  
ATOM   1435 HD23 LEU A  89     -16.284   3.211   5.036  1.00 79.57           H  
ATOM   1436  N   GLU A  90     -20.874   4.230   4.355  1.00 77.63           N  
ATOM   1437  H   GLU A  90     -20.364   3.666   3.690  1.00 77.63           H  
ATOM   1438  CA  GLU A  90     -22.215   3.768   4.708  1.00 77.63           C  
ATOM   1439  HA  GLU A  90     -22.594   4.332   5.560  1.00 77.63           H  
ATOM   1440  C   GLU A  90     -22.159   2.289   5.102  1.00 77.63           C  
ATOM   1441  CB  GLU A  90     -23.156   4.018   3.522  1.00 77.63           C  
ATOM   1442  HB2 GLU A  90     -22.805   3.436   2.669  1.00 77.63           H  
ATOM   1443  HB3 GLU A  90     -23.112   5.074   3.258  1.00 77.63           H  
ATOM   1444  O   GLU A  90     -21.651   1.451   4.352  1.00 77.63           O  
ATOM   1445  CG  GLU A  90     -24.615   3.650   3.830  1.00 77.63           C  
ATOM   1446  HG2 GLU A  90     -24.654   2.629   4.209  1.00 77.63           H  
ATOM   1447  HG3 GLU A  90     -24.982   4.316   4.611  1.00 77.63           H  
ATOM   1448  CD  GLU A  90     -25.537   3.746   2.602  1.00 77.63           C  
ATOM   1449  OE1 GLU A  90     -26.706   3.313   2.729  1.00 77.63           O  
ATOM   1450  OE2 GLU A  90     -25.089   4.242   1.543  1.00 77.63           O  
ATOM   1451  N   GLU A  91     -22.648   1.956   6.298  1.00 74.52           N  
ATOM   1452  H   GLU A  91     -23.083   2.666   6.869  1.00 74.52           H  
ATOM   1453  CA  GLU A  91     -22.738   0.554   6.718  1.00 74.52           C  
ATOM   1454  HA  GLU A  91     -21.781   0.066   6.533  1.00 74.52           H  
ATOM   1455  C   GLU A  91     -23.807  -0.201   5.920  1.00 74.52           C  
ATOM   1456  CB  GLU A  91     -23.057   0.412   8.211  1.00 74.52           C  
ATOM   1457  HB2 GLU A  91     -23.108  -0.658   8.417  1.00 74.52           H  
ATOM   1458  HB3 GLU A  91     -24.039   0.840   8.414  1.00 74.52           H  
ATOM   1459  O   GLU A  91     -24.931   0.274   5.764  1.00 74.52           O  
ATOM   1460  CG  GLU A  91     -22.037   1.034   9.175  1.00 74.52           C  
ATOM   1461  HG2 GLU A  91     -21.029   0.878   8.790  1.00 74.52           H  
ATOM   1462  HG3 GLU A  91     -22.214   2.108   9.234  1.00 74.52           H  
ATOM   1463  CD  GLU A  91     -22.161   0.405  10.573  1.00 74.52           C  
ATOM   1464  OE1 GLU A  91     -21.121   0.163  11.230  1.00 74.52           O  
ATOM   1465  OE2 GLU A  91     -23.294   0.051  10.969  1.00 74.52           O  
ATOM   1466  N   VAL A  92     -23.496  -1.429   5.503  1.00 71.42           N  
ATOM   1467  H   VAL A  92     -22.572  -1.792   5.691  1.00 71.42           H  
ATOM   1468  CA  VAL A  92     -24.453  -2.328   4.840  1.00 71.42           C  
ATOM   1469  HA  VAL A  92     -25.372  -1.787   4.617  1.00 71.42           H  
ATOM   1470  C   VAL A  92     -24.786  -3.470   5.788  1.00 71.42           C  
ATOM   1471  CB  VAL A  92     -23.895  -2.853   3.508  1.00 71.42           C  
ATOM   1472  HB  VAL A  92     -22.957  -3.379   3.689  1.00 71.42           H  
ATOM   1473  O   VAL A  92     -23.884  -4.119   6.306  1.00 71.42           O  
ATOM   1474  CG1 VAL A  92     -24.883  -3.812   2.830  1.00 71.42           C  
ATOM   1475 HG11 VAL A  92     -25.017  -4.708   3.436  1.00 71.42           H  
ATOM   1476 HG12 VAL A  92     -25.844  -3.324   2.670  1.00 71.42           H  
ATOM   1477 HG13 VAL A  92     -24.474  -4.130   1.871  1.00 71.42           H  
ATOM   1478  CG2 VAL A  92     -23.635  -1.700   2.535  1.00 71.42           C  
ATOM   1479 HG21 VAL A  92     -24.557  -1.154   2.333  1.00 71.42           H  
ATOM   1480 HG22 VAL A  92     -22.899  -1.011   2.949  1.00 71.42           H  
ATOM   1481 HG23 VAL A  92     -23.235  -2.114   1.609  1.00 71.42           H  
ATOM   1482  N   ASN A  93     -26.074  -3.712   6.057  1.00 70.34           N  
ATOM   1483  H   ASN A  93     -26.772  -3.180   5.557  1.00 70.34           H  
ATOM   1484  CA  ASN A  93     -26.540  -4.710   7.038  1.00 70.34           C  
ATOM   1485  HA  ASN A  93     -27.605  -4.540   7.192  1.00 70.34           H  
ATOM   1486  C   ASN A  93     -25.901  -4.553   8.428  1.00 70.34           C  
ATOM   1487  CB  ASN A  93     -26.379  -6.126   6.457  1.00 70.34           C  
ATOM   1488  HB2 ASN A  93     -25.331  -6.314   6.226  1.00 70.34           H  
ATOM   1489  HB3 ASN A  93     -26.704  -6.865   7.189  1.00 70.34           H  
ATOM   1490  O   ASN A  93     -25.728  -5.522   9.165  1.00 70.34           O  
ATOM   1491  CG  ASN A  93     -27.222  -6.323   5.218  1.00 70.34           C  
ATOM   1492  ND2 ASN A  93     -26.747  -7.082   4.260  1.00 70.34           N  
ATOM   1493 HD21 ASN A  93     -25.811  -7.456   4.315  1.00 70.34           H  
ATOM   1494 HD22 ASN A  93     -27.317  -7.164   3.430  1.00 70.34           H  
ATOM   1495  OD1 ASN A  93     -28.314  -5.795   5.094  1.00 70.34           O  
ATOM   1496  N   GLY A  94     -25.509  -3.325   8.777  1.00 65.88           N  
ATOM   1497  H   GLY A  94     -25.661  -2.564   8.131  1.00 65.88           H  
ATOM   1498  CA  GLY A  94     -24.704  -3.089   9.959  1.00 65.88           C  
ATOM   1499  HA2 GLY A  94     -24.510  -2.020  10.057  1.00 65.88           H  
ATOM   1500  HA3 GLY A  94     -25.264  -3.433  10.829  1.00 65.88           H  
ATOM   1501  C   GLY A  94     -23.362  -3.824   9.877  1.00 65.88           C  
ATOM   1502  O   GLY A  94     -22.951  -4.517  10.799  1.00 65.88           O  
ATOM   1503  N   HIS A  95     -22.640  -3.747   8.779  1.00 71.29           N  
ATOM   1504  H   HIS A  95     -23.034  -3.358   7.934  1.00 71.29           H  
ATOM   1505  CA  HIS A  95     -21.259  -4.194   8.734  1.00 71.29           C  
ATOM   1506  HA  HIS A  95     -20.840  -4.158   9.740  1.00 71.29           H  
ATOM   1507  C   HIS A  95     -20.458  -3.194   7.905  1.00 71.29           C  
ATOM   1508  CB  HIS A  95     -21.169  -5.659   8.263  1.00 71.29           C  
ATOM   1509  HB2 HIS A  95     -20.123  -5.905   8.083  1.00 71.29           H  
ATOM   1510  HB3 HIS A  95     -21.699  -5.761   7.316  1.00 71.29           H  
ATOM   1511  O   HIS A  95     -20.921  -2.671   6.892  1.00 71.29           O  
ATOM   1512  CG  HIS A  95     -21.725  -6.659   9.265  1.00 71.29           C  
ATOM   1513  CD2 HIS A  95     -22.932  -7.308   9.201  1.00 71.29           C  
ATOM   1514  HD2 HIS A  95     -23.660  -7.207   8.410  1.00 71.29           H  
ATOM   1515  ND1 HIS A  95     -21.144  -7.025  10.462  1.00 71.29           N  
ATOM   1516  HD1 HIS A  95     -20.255  -6.696  10.810  1.00 71.29           H  
ATOM   1517  CE1 HIS A  95     -21.977  -7.869  11.095  1.00 71.29           C  
ATOM   1518  HE1 HIS A  95     -21.792  -8.323  12.058  1.00 71.29           H  
ATOM   1519  NE2 HIS A  95     -23.073  -8.087  10.359  1.00 71.29           N  
ATOM   1520  N   MET A  96     -19.270  -2.878   8.412  1.00 73.97           N  
ATOM   1521  H   MET A  96     -18.995  -3.307   9.284  1.00 73.97           H  
ATOM   1522  CA  MET A  96     -18.278  -2.037   7.763  1.00 73.97           C  
ATOM   1523  HA  MET A  96     -18.416  -2.074   6.682  1.00 73.97           H  
ATOM   1524  C   MET A  96     -16.913  -2.610   8.120  1.00 73.97           C  
ATOM   1525  CB  MET A  96     -18.442  -0.585   8.227  1.00 73.97           C  
ATOM   1526  HB2 MET A  96     -19.427  -0.238   7.912  1.00 73.97           H  
ATOM   1527  HB3 MET A  96     -18.396  -0.545   9.315  1.00 73.97           H  
ATOM   1528  O   MET A  96     -16.436  -2.490   9.252  1.00 73.97           O  
ATOM   1529  CG  MET A  96     -17.379   0.360   7.655  1.00 73.97           C  
ATOM   1530  HG2 MET A  96     -16.392  -0.030   7.903  1.00 73.97           H  
ATOM   1531  HG3 MET A  96     -17.481   1.320   8.161  1.00 73.97           H  
ATOM   1532  SD  MET A  96     -17.449   0.666   5.873  1.00 73.97           S  
ATOM   1533  CE  MET A  96     -18.986   1.612   5.787  1.00 73.97           C  
ATOM   1534  HE1 MET A  96     -19.099   2.029   4.786  1.00 73.97           H  
ATOM   1535  HE2 MET A  96     -18.984   2.413   6.527  1.00 73.97           H  
ATOM   1536  HE3 MET A  96     -19.824   0.945   5.990  1.00 73.97           H  
ATOM   1537  N   ASP A  97     -16.281  -3.263   7.156  1.00 76.25           N  
ATOM   1538  H   ASP A  97     -16.709  -3.278   6.241  1.00 76.25           H  
ATOM   1539  CA  ASP A  97     -14.954  -3.833   7.321  1.00 76.25           C  
ATOM   1540  HA  ASP A  97     -14.507  -3.391   8.211  1.00 76.25           H  
ATOM   1541  C   ASP A  97     -14.085  -3.453   6.139  1.00 76.25           C  
ATOM   1542  CB  ASP A  97     -14.979  -5.353   7.550  1.00 76.25           C  
ATOM   1543  HB2 ASP A  97     -15.300  -5.861   6.641  1.00 76.25           H  
ATOM   1544  HB3 ASP A  97     -15.693  -5.581   8.341  1.00 76.25           H  
ATOM   1545  O   ASP A  97     -14.235  -3.967   5.034  1.00 76.25           O  
ATOM   1546  CG  ASP A  97     -13.596  -5.877   7.981  1.00 76.25           C  
ATOM   1547  OD1 ASP A  97     -12.772  -5.090   8.520  1.00 76.25           O  
ATOM   1548  OD2 ASP A  97     -13.323  -7.091   7.819  1.00 76.25           O  
ATOM   1549  N   PHE A  98     -13.143  -2.561   6.405  1.00 79.82           N  
ATOM   1550  H   PHE A  98     -13.138  -2.109   7.308  1.00 79.82           H  
ATOM   1551  CA  PHE A  98     -12.112  -2.183   5.461  1.00 79.82           C  
ATOM   1552  HA  PHE A  98     -12.051  -2.967   4.706  1.00 79.82           H  
ATOM   1553  C   PHE A  98     -10.749  -2.097   6.140  1.00 79.82           C  
ATOM   1554  CB  PHE A  98     -12.505  -0.875   4.770  1.00 79.82           C  
ATOM   1555  HB2 PHE A  98     -13.471  -1.025   4.288  1.00 79.82           H  
ATOM   1556  HB3 PHE A  98     -11.782  -0.653   3.985  1.00 79.82           H  
ATOM   1557  O   PHE A  98     -10.651  -1.815   7.342  1.00 79.82           O  
ATOM   1558  CG  PHE A  98     -12.606   0.319   5.697  1.00 79.82           C  
ATOM   1559  CD1 PHE A  98     -13.817   0.601   6.355  1.00 79.82           C  
ATOM   1560  HD1 PHE A  98     -14.676  -0.032   6.187  1.00 79.82           H  
ATOM   1561  CD2 PHE A  98     -11.497   1.160   5.885  1.00 79.82           C  
ATOM   1562  HD2 PHE A  98     -10.573   0.958   5.363  1.00 79.82           H  
ATOM   1563  CE1 PHE A  98     -13.927   1.729   7.186  1.00 79.82           C  
ATOM   1564  HE1 PHE A  98     -14.873   1.966   7.651  1.00 79.82           H  
ATOM   1565  CE2 PHE A  98     -11.613   2.290   6.711  1.00 79.82           C  
ATOM   1566  HE2 PHE A  98     -10.784   2.975   6.814  1.00 79.82           H  
ATOM   1567  CZ  PHE A  98     -12.826   2.582   7.352  1.00 79.82           C  
ATOM   1568  HZ  PHE A  98     -12.926   3.482   7.941  1.00 79.82           H  
ATOM   1569  N   ASP A  99      -9.704  -2.315   5.350  1.00 78.40           N  
ATOM   1570  H   ASP A  99      -9.896  -2.494   4.375  1.00 78.40           H  
ATOM   1571  CA  ASP A  99      -8.316  -2.072   5.721  1.00 78.40           C  
ATOM   1572  HA  ASP A  99      -8.271  -1.763   6.766  1.00 78.40           H  
ATOM   1573  C   ASP A  99      -7.736  -0.953   4.872  1.00 78.40           C  
ATOM   1574  CB  ASP A  99      -7.449  -3.321   5.562  1.00 78.40           C  
ATOM   1575  HB2 ASP A  99      -6.417  -3.067   5.805  1.00 78.40           H  
ATOM   1576  HB3 ASP A  99      -7.486  -3.653   4.525  1.00 78.40           H  
ATOM   1577  O   ASP A  99      -8.141  -0.731   3.736  1.00 78.40           O  
ATOM   1578  CG  ASP A  99      -7.881  -4.448   6.483  1.00 78.40           C  
ATOM   1579  OD1 ASP A  99      -8.111  -4.193   7.686  1.00 78.40           O  
ATOM   1580  OD2 ASP A  99      -8.023  -5.577   5.963  1.00 78.40           O  
ATOM   1581  N   ILE A 100      -6.744  -0.269   5.427  1.00 82.95           N  
ATOM   1582  H   ILE A 100      -6.393  -0.569   6.325  1.00 82.95           H  
ATOM   1583  CA  ILE A 100      -6.036   0.815   4.757  1.00 82.95           C  
ATOM   1584  HA  ILE A 100      -6.338   0.859   3.711  1.00 82.95           H  
ATOM   1585  C   ILE A 100      -4.553   0.511   4.843  1.00 82.95           C  
ATOM   1586  CB  ILE A 100      -6.314   2.176   5.408  1.00 82.95           C  
ATOM   1587  HB  ILE A 100      -5.762   2.179   6.348  1.00 82.95           H  
ATOM   1588  O   ILE A 100      -4.064   0.132   5.914  1.00 82.95           O  
ATOM   1589  CG1 ILE A 100      -7.807   2.426   5.716  1.00 82.95           C  
ATOM   1590 HG12 ILE A 100      -8.307   1.523   6.066  1.00 82.95           H  
ATOM   1591 HG13 ILE A 100      -8.333   2.807   4.841  1.00 82.95           H  
ATOM   1592  CG2 ILE A 100      -5.741   3.304   4.532  1.00 82.95           C  
ATOM   1593 HG21 ILE A 100      -4.652   3.259   4.509  1.00 82.95           H  
ATOM   1594 HG22 ILE A 100      -6.112   3.203   3.512  1.00 82.95           H  
ATOM   1595 HG23 ILE A 100      -6.031   4.287   4.903  1.00 82.95           H  
ATOM   1596  CD1 ILE A 100      -7.876   3.423   6.862  1.00 82.95           C  
ATOM   1597 HD11 ILE A 100      -8.838   3.372   7.371  1.00 82.95           H  
ATOM   1598 HD12 ILE A 100      -7.122   3.192   7.615  1.00 82.95           H  
ATOM   1599 HD13 ILE A 100      -7.671   4.420   6.470  1.00 82.95           H  
ATOM   1600  N   LEU A 101      -3.850   0.717   3.740  1.00 84.07           N  
ATOM   1601  H   LEU A 101      -4.345   1.021   2.913  1.00 84.07           H  
ATOM   1602  CA  LEU A 101      -2.411   0.593   3.643  1.00 84.07           C  
ATOM   1603  HA  LEU A 101      -1.986   0.526   4.645  1.00 84.07           H  
ATOM   1604  C   LEU A 101      -1.854   1.841   2.965  1.00 84.07           C  
ATOM   1605  CB  LEU A 101      -2.084  -0.698   2.880  1.00 84.07           C  
ATOM   1606  HB2 LEU A 101      -2.553  -1.540   3.389  1.00 84.07           H  
ATOM   1607  HB3 LEU A 101      -2.507  -0.632   1.878  1.00 84.07           H  
ATOM   1608  O   LEU A 101      -2.039   2.053   1.771  1.00 84.07           O  
ATOM   1609  CG  LEU A 101      -0.581  -0.979   2.766  1.00 84.07           C  
ATOM   1610  HG  LEU A 101      -0.057  -0.100   2.394  1.00 84.07           H  
ATOM   1611  CD1 LEU A 101      -0.007  -1.373   4.129  1.00 84.07           C  
ATOM   1612 HD11 LEU A 101       1.040  -1.656   4.019  1.00 84.07           H  
ATOM   1613 HD12 LEU A 101      -0.056  -0.530   4.819  1.00 84.07           H  
ATOM   1614 HD13 LEU A 101      -0.557  -2.218   4.541  1.00 84.07           H  
ATOM   1615  CD2 LEU A 101      -0.350  -2.126   1.787  1.00 84.07           C  
ATOM   1616 HD21 LEU A 101      -0.841  -3.032   2.141  1.00 84.07           H  
ATOM   1617 HD22 LEU A 101      -0.749  -1.859   0.809  1.00 84.07           H  
ATOM   1618 HD23 LEU A 101       0.721  -2.301   1.685  1.00 84.07           H  
ATOM   1619  N   GLU A 102      -1.155   2.662   3.736  1.00 84.05           N  
ATOM   1620  H   GLU A 102      -1.032   2.441   4.713  1.00 84.05           H  
ATOM   1621  CA  GLU A 102      -0.354   3.756   3.196  1.00 84.05           C  
ATOM   1622  HA  GLU A 102      -0.837   4.191   2.321  1.00 84.05           H  
ATOM   1623  C   GLU A 102       1.006   3.222   2.780  1.00 84.05           C  
ATOM   1624  CB  GLU A 102      -0.188   4.846   4.248  1.00 84.05           C  
ATOM   1625  HB2 GLU A 102       0.072   4.388   5.202  1.00 84.05           H  
ATOM   1626  HB3 GLU A 102       0.618   5.515   3.947  1.00 84.05           H  
ATOM   1627  O   GLU A 102       1.743   2.675   3.601  1.00 84.05           O  
ATOM   1628  CG  GLU A 102      -1.484   5.645   4.373  1.00 84.05           C  
ATOM   1629  HG2 GLU A 102      -2.306   4.965   4.595  1.00 84.05           H  
ATOM   1630  HG3 GLU A 102      -1.689   6.115   3.412  1.00 84.05           H  
ATOM   1631  CD  GLU A 102      -1.393   6.729   5.445  1.00 84.05           C  
ATOM   1632  OE1 GLU A 102      -2.298   7.591   5.468  1.00 84.05           O  
ATOM   1633  OE2 GLU A 102      -0.448   6.695   6.262  1.00 84.05           O  
ATOM   1634  N   ILE A 103       1.340   3.377   1.504  1.00 86.44           N  
ATOM   1635  H   ILE A 103       0.705   3.864   0.886  1.00 86.44           H  
ATOM   1636  CA  ILE A 103       2.607   2.926   0.950  1.00 86.44           C  
ATOM   1637  HA  ILE A 103       2.972   2.102   1.564  1.00 86.44           H  
ATOM   1638  C   ILE A 103       3.593   4.101   0.998  1.00 86.44           C  
ATOM   1639  CB  ILE A 103       2.439   2.353  -0.469  1.00 86.44           C  
ATOM   1640  HB  ILE A 103       2.177   3.167  -1.144  1.00 86.44           H  
ATOM   1641  O   ILE A 103       3.353   5.132   0.362  1.00 86.44           O  
ATOM   1642  CG1 ILE A 103       1.314   1.292  -0.524  1.00 86.44           C  
ATOM   1643 HG12 ILE A 103       1.551   0.475   0.157  1.00 86.44           H  
ATOM   1644 HG13 ILE A 103       0.371   1.736  -0.206  1.00 86.44           H  
ATOM   1645  CG2 ILE A 103       3.786   1.732  -0.901  1.00 86.44           C  
ATOM   1646 HG21 ILE A 103       3.763   1.475  -1.960  1.00 86.44           H  
ATOM   1647 HG22 ILE A 103       3.991   0.837  -0.314  1.00 86.44           H  
ATOM   1648 HG23 ILE A 103       4.602   2.442  -0.763  1.00 86.44           H  
ATOM   1649  CD1 ILE A 103       1.082   0.712  -1.922  1.00 86.44           C  
ATOM   1650 HD11 ILE A 103       1.989   0.245  -2.307  1.00 86.44           H  
ATOM   1651 HD12 ILE A 103       0.785   1.497  -2.616  1.00 86.44           H  
ATOM   1652 HD13 ILE A 103       0.296  -0.041  -1.870  1.00 86.44           H  
ATOM   1653  N   PRO A 104       4.719   3.976   1.724  1.00 80.80           N  
ATOM   1654  CA  PRO A 104       5.741   5.015   1.752  1.00 80.80           C  
ATOM   1655  HA  PRO A 104       5.293   5.931   2.137  1.00 80.80           H  
ATOM   1656  C   PRO A 104       6.331   5.273   0.361  1.00 80.80           C  
ATOM   1657  CB  PRO A 104       6.810   4.518   2.733  1.00 80.80           C  
ATOM   1658  HB2 PRO A 104       7.600   3.995   2.195  1.00 80.80           H  
ATOM   1659  HB3 PRO A 104       7.229   5.337   3.317  1.00 80.80           H  
ATOM   1660  O   PRO A 104       6.595   4.330  -0.387  1.00 80.80           O  
ATOM   1661  CG  PRO A 104       6.063   3.520   3.619  1.00 80.80           C  
ATOM   1662  HG2 PRO A 104       5.541   4.054   4.413  1.00 80.80           H  
ATOM   1663  HG3 PRO A 104       6.729   2.765   4.036  1.00 80.80           H  
ATOM   1664  CD  PRO A 104       5.046   2.912   2.663  1.00 80.80           C  
ATOM   1665  HD2 PRO A 104       4.177   2.583   3.233  1.00 80.80           H  
ATOM   1666  HD3 PRO A 104       5.484   2.070   2.127  1.00 80.80           H  
ATOM   1667  N   THR A 105       6.645   6.534   0.054  1.00 82.06           N  
ATOM   1668  H   THR A 105       6.310   7.272   0.657  1.00 82.06           H  
ATOM   1669  CA  THR A 105       7.233   6.979  -1.225  1.00 82.06           C  
ATOM   1670  HA  THR A 105       6.485   6.875  -2.011  1.00 82.06           H  
ATOM   1671  C   THR A 105       8.455   6.139  -1.640  1.00 82.06           C  
ATOM   1672  CB  THR A 105       7.580   8.479  -1.101  1.00 82.06           C  
ATOM   1673  HB  THR A 105       8.318   8.621  -0.312  1.00 82.06           H  
ATOM   1674  O   THR A 105       8.565   5.699  -2.782  1.00 82.06           O  
ATOM   1675  CG2 THR A 105       8.108   9.077  -2.397  1.00 82.06           C  
ATOM   1676 HG21 THR A 105       7.431   8.833  -3.216  1.00 82.06           H  
ATOM   1677 HG22 THR A 105       8.172  10.161  -2.304  1.00 82.06           H  
ATOM   1678 HG23 THR A 105       9.098   8.679  -2.619  1.00 82.06           H  
ATOM   1679  OG1 THR A 105       6.395   9.170  -0.754  1.00 82.06           O  
ATOM   1680  HG1 THR A 105       6.573  10.015  -0.335  1.00 82.06           H  
ATOM   1681  N   GLN A 106       9.324   5.796  -0.683  1.00 77.69           N  
ATOM   1682  H   GLN A 106       9.175   6.172   0.243  1.00 77.69           H  
ATOM   1683  CA  GLN A 106      10.497   4.939  -0.908  1.00 77.69           C  
ATOM   1684  HA  GLN A 106      11.091   5.381  -1.707  1.00 77.69           H  
ATOM   1685  C   GLN A 106      10.139   3.507  -1.349  1.00 77.69           C  
ATOM   1686  CB  GLN A 106      11.324   4.904   0.391  1.00 77.69           C  
ATOM   1687  HB2 GLN A 106      10.882   5.572   1.130  1.00 77.69           H  
ATOM   1688  HB3 GLN A 106      11.314   3.899   0.814  1.00 77.69           H  
ATOM   1689  O   GLN A 106      10.840   2.912  -2.166  1.00 77.69           O  
ATOM   1690  CG  GLN A 106      12.779   5.336   0.171  1.00 77.69           C  
ATOM   1691  HG2 GLN A 106      12.795   6.321  -0.297  1.00 77.69           H  
ATOM   1692  HG3 GLN A 106      13.272   4.628  -0.496  1.00 77.69           H  
ATOM   1693  CD  GLN A 106      13.563   5.416   1.479  1.00 77.69           C  
ATOM   1694  NE2 GLN A 106      14.820   5.796   1.434  1.00 77.69           N  
ATOM   1695 HE21 GLN A 106      15.303   5.831   2.321  1.00 77.69           H  
ATOM   1696 HE22 GLN A 106      15.272   6.006   0.556  1.00 77.69           H  
ATOM   1697  OE1 GLN A 106      13.066   5.150   2.561  1.00 77.69           O  
ATOM   1698  N   ARG A 107       9.041   2.944  -0.825  1.00 83.77           N  
ATOM   1699  H   ARG A 107       8.423   3.535  -0.287  1.00 83.77           H  
ATOM   1700  CA  ARG A 107       8.559   1.602  -1.193  1.00 83.77           C  
ATOM   1701  HA  ARG A 107       9.410   0.927  -1.281  1.00 83.77           H  
ATOM   1702  C   ARG A 107       7.910   1.604  -2.574  1.00 83.77           C  
ATOM   1703  CB  ARG A 107       7.583   1.062  -0.134  1.00 83.77           C  
ATOM   1704  HB2 ARG A 107       6.739   1.746  -0.046  1.00 83.77           H  
ATOM   1705  HB3 ARG A 107       7.191   0.103  -0.473  1.00 83.77           H  
ATOM   1706  O   ARG A 107       8.078   0.630  -3.302  1.00 83.77           O  
ATOM   1707  CG  ARG A 107       8.195   0.870   1.262  1.00 83.77           C  
ATOM   1708  HG2 ARG A 107       8.608   1.814   1.618  1.00 83.77           H  
ATOM   1709  HG3 ARG A 107       7.393   0.579   1.940  1.00 83.77           H  
ATOM   1710  CD  ARG A 107       9.287  -0.209   1.296  1.00 83.77           C  
ATOM   1711  HD2 ARG A 107       8.904  -1.118   0.832  1.00 83.77           H  
ATOM   1712  HD3 ARG A 107      10.149   0.139   0.727  1.00 83.77           H  
ATOM   1713  NE  ARG A 107       9.693  -0.496   2.685  1.00 83.77           N  
ATOM   1714  HE  ARG A 107       9.199  -0.001   3.414  1.00 83.77           H  
ATOM   1715  NH1 ARG A 107      11.399  -2.003   2.286  1.00 83.77           N  
ATOM   1716 HH11 ARG A 107      12.124  -2.578   2.690  1.00 83.77           H  
ATOM   1717 HH12 ARG A 107      11.248  -1.974   1.288  1.00 83.77           H  
ATOM   1718  NH2 ARG A 107      10.917  -1.397   4.362  1.00 83.77           N  
ATOM   1719 HH21 ARG A 107      11.706  -1.950   4.665  1.00 83.77           H  
ATOM   1720 HH22 ARG A 107      10.373  -0.914   5.063  1.00 83.77           H  
ATOM   1721  CZ  ARG A 107      10.663  -1.295   3.093  1.00 83.77           C  
ATOM   1722  N   LEU A 108       7.245   2.697  -2.959  1.00 86.45           N  
ATOM   1723  H   LEU A 108       7.126   3.450  -2.296  1.00 86.45           H  
ATOM   1724  CA  LEU A 108       6.782   2.892  -4.335  1.00 86.45           C  
ATOM   1725  HA  LEU A 108       6.196   2.022  -4.631  1.00 86.45           H  
ATOM   1726  C   LEU A 108       7.938   2.968  -5.331  1.00 86.45           C  
ATOM   1727  CB  LEU A 108       5.931   4.167  -4.458  1.00 86.45           C  
ATOM   1728  HB2 LEU A 108       6.221   4.689  -5.369  1.00 86.45           H  
ATOM   1729  HB3 LEU A 108       6.142   4.855  -3.639  1.00 86.45           H  
ATOM   1730  O   LEU A 108       7.851   2.352  -6.385  1.00 86.45           O  
ATOM   1731  CG  LEU A 108       4.431   3.854  -4.547  1.00 86.45           C  
ATOM   1732  HG  LEU A 108       4.260   2.786  -4.680  1.00 86.45           H  
ATOM   1733  CD1 LEU A 108       3.743   4.308  -3.276  1.00 86.45           C  
ATOM   1734 HD11 LEU A 108       2.748   3.864  -3.270  1.00 86.45           H  
ATOM   1735 HD12 LEU A 108       4.300   3.961  -2.405  1.00 86.45           H  
ATOM   1736 HD13 LEU A 108       3.690   5.396  -3.238  1.00 86.45           H  
ATOM   1737  CD2 LEU A 108       3.785   4.590  -5.711  1.00 86.45           C  
ATOM   1738 HD21 LEU A 108       4.304   4.347  -6.638  1.00 86.45           H  
ATOM   1739 HD22 LEU A 108       2.735   4.311  -5.798  1.00 86.45           H  
ATOM   1740 HD23 LEU A 108       3.878   5.664  -5.549  1.00 86.45           H  
ATOM   1741  N   GLY A 109       9.026   3.664  -4.990  1.00 83.21           N  
ATOM   1742  H   GLY A 109       8.997   4.234  -4.157  1.00 83.21           H  
ATOM   1743  CA  GLY A 109      10.224   3.696  -5.834  1.00 83.21           C  
ATOM   1744  HA2 GLY A 109      10.984   4.313  -5.356  1.00 83.21           H  
ATOM   1745  HA3 GLY A 109       9.976   4.132  -6.802  1.00 83.21           H  
ATOM   1746  C   GLY A 109      10.809   2.299  -6.070  1.00 83.21           C  
ATOM   1747  O   GLY A 109      11.122   1.941  -7.202  1.00 83.21           O  
ATOM   1748  N   ALA A 110      10.877   1.472  -5.020  1.00 80.27           N  
ATOM   1749  H   ALA A 110      10.634   1.831  -4.107  1.00 80.27           H  
ATOM   1750  CA  ALA A 110      11.320   0.081  -5.137  1.00 80.27           C  
ATOM   1751  HA  ALA A 110      12.289   0.068  -5.637  1.00 80.27           H  
ATOM   1752  C   ALA A 110      10.366  -0.786  -5.981  1.00 80.27           C  
ATOM   1753  CB  ALA A 110      11.495  -0.497  -3.728  1.00 80.27           C  
ATOM   1754  HB1 ALA A 110      10.536  -0.519  -3.210  1.00 80.27           H  
ATOM   1755  HB2 ALA A 110      12.200   0.114  -3.164  1.00 80.27           H  
ATOM   1756  HB3 ALA A 110      11.885  -1.512  -3.802  1.00 80.27           H  
ATOM   1757  O   ALA A 110      10.829  -1.627  -6.745  1.00 80.27           O  
ATOM   1758  N   LEU A 111       9.049  -0.578  -5.866  1.00 83.02           N  
ATOM   1759  H   LEU A 111       8.723   0.105  -5.197  1.00 83.02           H  
ATOM   1760  CA  LEU A 111       8.059  -1.235  -6.724  1.00 83.02           C  
ATOM   1761  HA  LEU A 111       8.208  -2.314  -6.673  1.00 83.02           H  
ATOM   1762  C   LEU A 111       8.234  -0.821  -8.191  1.00 83.02           C  
ATOM   1763  CB  LEU A 111       6.647  -0.898  -6.214  1.00 83.02           C  
ATOM   1764  HB2 LEU A 111       6.555   0.186  -6.144  1.00 83.02           H  
ATOM   1765  HB3 LEU A 111       6.518  -1.310  -5.213  1.00 83.02           H  
ATOM   1766  O   LEU A 111       8.260  -1.685  -9.060  1.00 83.02           O  
ATOM   1767  CG  LEU A 111       5.516  -1.408  -7.128  1.00 83.02           C  
ATOM   1768  HG  LEU A 111       5.677  -1.078  -8.154  1.00 83.02           H  
ATOM   1769  CD1 LEU A 111       5.407  -2.933  -7.109  1.00 83.02           C  
ATOM   1770 HD11 LEU A 111       4.558  -3.244  -7.717  1.00 83.02           H  
ATOM   1771 HD12 LEU A 111       6.308  -3.373  -7.537  1.00 83.02           H  
ATOM   1772 HD13 LEU A 111       5.275  -3.295  -6.089  1.00 83.02           H  
ATOM   1773  CD2 LEU A 111       4.194  -0.804  -6.672  1.00 83.02           C  
ATOM   1774 HD21 LEU A 111       3.407  -1.138  -7.348  1.00 83.02           H  
ATOM   1775 HD22 LEU A 111       4.248   0.284  -6.726  1.00 83.02           H  
ATOM   1776 HD23 LEU A 111       3.970  -1.109  -5.650  1.00 83.02           H  
ATOM   1777  N   TYR A 112       8.378   0.479  -8.460  1.00 80.83           N  
ATOM   1778  H   TYR A 112       8.335   1.138  -7.696  1.00 80.83           H  
ATOM   1779  CA  TYR A 112       8.544   1.010  -9.813  1.00 80.83           C  
ATOM   1780  HA  TYR A 112       7.670   0.737 -10.405  1.00 80.83           H  
ATOM   1781  C   TYR A 112       9.771   0.417 -10.514  1.00 80.83           C  
ATOM   1782  CB  TYR A 112       8.627   2.541  -9.752  1.00 80.83           C  
ATOM   1783  HB2 TYR A 112       7.766   2.923  -9.204  1.00 80.83           H  
ATOM   1784  HB3 TYR A 112       9.520   2.834  -9.200  1.00 80.83           H  
ATOM   1785  O   TYR A 112       9.707   0.073 -11.688  1.00 80.83           O  
ATOM   1786  CG  TYR A 112       8.656   3.185 -11.124  1.00 80.83           C  
ATOM   1787  CD1 TYR A 112       9.890   3.485 -11.736  1.00 80.83           C  
ATOM   1788  HD1 TYR A 112      10.816   3.281 -11.220  1.00 80.83           H  
ATOM   1789  CD2 TYR A 112       7.453   3.421 -11.817  1.00 80.83           C  
ATOM   1790  HD2 TYR A 112       6.502   3.176 -11.368  1.00 80.83           H  
ATOM   1791  CE1 TYR A 112       9.921   3.998 -13.047  1.00 80.83           C  
ATOM   1792  HE1 TYR A 112      10.863   4.191 -13.539  1.00 80.83           H  
ATOM   1793  CE2 TYR A 112       7.481   3.953 -13.119  1.00 80.83           C  
ATOM   1794  HE2 TYR A 112       6.566   4.129 -13.665  1.00 80.83           H  
ATOM   1795  OH  TYR A 112       8.735   4.709 -15.010  1.00 80.83           O  
ATOM   1796  HH  TYR A 112       9.595   4.593 -15.420  1.00 80.83           H  
ATOM   1797  CZ  TYR A 112       8.714   4.232 -13.740  1.00 80.83           C  
ATOM   1798  N   ALA A 113      10.866   0.206  -9.779  1.00 77.91           N  
ATOM   1799  H   ALA A 113      10.876   0.532  -8.823  1.00 77.91           H  
ATOM   1800  CA  ALA A 113      12.073  -0.422 -10.312  1.00 77.91           C  
ATOM   1801  HA  ALA A 113      12.389   0.134 -11.195  1.00 77.91           H  
ATOM   1802  C   ALA A 113      11.882  -1.889 -10.755  1.00 77.91           C  
ATOM   1803  CB  ALA A 113      13.169  -0.305  -9.248  1.00 77.91           C  
ATOM   1804  HB1 ALA A 113      12.890  -0.873  -8.360  1.00 77.91           H  
ATOM   1805  HB2 ALA A 113      14.103  -0.702  -9.645  1.00 77.91           H  
ATOM   1806  HB3 ALA A 113      13.315   0.741  -8.978  1.00 77.91           H  
ATOM   1807  O   ALA A 113      12.678  -2.386 -11.547  1.00 77.91           O  
ATOM   1808  N   LEU A 114      10.853  -2.589 -10.259  1.00 73.37           N  
ATOM   1809  H   LEU A 114      10.211  -2.121  -9.634  1.00 73.37           H  
ATOM   1810  CA  LEU A 114      10.528  -3.963 -10.670  1.00 73.37           C  
ATOM   1811  HA  LEU A 114      11.440  -4.472 -10.983  1.00 73.37           H  
ATOM   1812  C   LEU A 114       9.586  -4.033 -11.874  1.00 73.37           C  
ATOM   1813  CB  LEU A 114       9.900  -4.724  -9.494  1.00 73.37           C  
ATOM   1814  HB2 LEU A 114       9.029  -4.171  -9.142  1.00 73.37           H  
ATOM   1815  HB3 LEU A 114       9.549  -5.690  -9.857  1.00 73.37           H  
ATOM   1816  O   LEU A 114       9.378  -5.113 -12.423  1.00 73.37           O  
ATOM   1817  CG  LEU A 114      10.847  -4.977  -8.317  1.00 73.37           C  
ATOM   1818  HG  LEU A 114      11.197  -4.032  -7.902  1.00 73.37           H  
ATOM   1819  CD1 LEU A 114      10.073  -5.731  -7.244  1.00 73.37           C  
ATOM   1820 HD11 LEU A 114      10.738  -5.901  -6.397  1.00 73.37           H  
ATOM   1821 HD12 LEU A 114       9.208  -5.138  -6.946  1.00 73.37           H  
ATOM   1822 HD13 LEU A 114       9.731  -6.690  -7.632  1.00 73.37           H  
ATOM   1823  CD2 LEU A 114      12.053  -5.840  -8.693  1.00 73.37           C  
ATOM   1824 HD21 LEU A 114      12.694  -5.293  -9.384  1.00 73.37           H  
ATOM   1825 HD22 LEU A 114      11.721  -6.764  -9.168  1.00 73.37           H  
ATOM   1826 HD23 LEU A 114      12.638  -6.072  -7.804  1.00 73.37           H  
ATOM   1827  N   ILE A 115       8.991  -2.909 -12.262  1.00 67.44           N  
ATOM   1828  H   ILE A 115       9.261  -2.039 -11.826  1.00 67.44           H  
ATOM   1829  CA  ILE A 115       8.072  -2.845 -13.390  1.00 67.44           C  
ATOM   1830  HA  ILE A 115       7.423  -3.721 -13.359  1.00 67.44           H  
ATOM   1831  C   ILE A 115       8.887  -2.832 -14.697  1.00 67.44           C  
ATOM   1832  CB  ILE A 115       7.170  -1.613 -13.239  1.00 67.44           C  
ATOM   1833  HB  ILE A 115       7.799  -0.741 -13.062  1.00 67.44           H  
ATOM   1834  O   ILE A 115       9.713  -1.930 -14.870  1.00 67.44           O  
ATOM   1835  CG1 ILE A 115       6.215  -1.793 -12.029  1.00 67.44           C  
ATOM   1836 HG12 ILE A 115       5.532  -2.621 -12.224  1.00 67.44           H  
ATOM   1837 HG13 ILE A 115       6.806  -2.059 -11.153  1.00 67.44           H  
ATOM   1838  CG2 ILE A 115       6.425  -1.363 -14.548  1.00 67.44           C  
ATOM   1839 HG21 ILE A 115       7.098  -1.269 -15.400  1.00 67.44           H  
ATOM   1840 HG22 ILE A 115       5.962  -0.379 -14.469  1.00 67.44           H  
ATOM   1841 HG23 ILE A 115       5.710  -2.160 -14.754  1.00 67.44           H  
ATOM   1842  CD1 ILE A 115       5.394  -0.555 -11.646  1.00 67.44           C  
ATOM   1843 HD11 ILE A 115       6.004   0.345 -11.723  1.00 67.44           H  
ATOM   1844 HD12 ILE A 115       5.036  -0.662 -10.623  1.00 67.44           H  
ATOM   1845 HD13 ILE A 115       4.527  -0.453 -12.299  1.00 67.44           H  
ATOM   1846  N   PRO A 116       8.648  -3.766 -15.640  1.00 57.79           N  
ATOM   1847  CA  PRO A 116       9.368  -3.830 -16.914  1.00 57.79           C  
ATOM   1848  HA  PRO A 116      10.410  -4.061 -16.693  1.00 57.79           H  
ATOM   1849  C   PRO A 116       9.304  -2.536 -17.743  1.00 57.79           C  
ATOM   1850  CB  PRO A 116       8.754  -5.007 -17.680  1.00 57.79           C  
ATOM   1851  HB2 PRO A 116       7.933  -4.658 -18.305  1.00 57.79           H  
ATOM   1852  HB3 PRO A 116       9.497  -5.528 -18.285  1.00 57.79           H  
ATOM   1853  O   PRO A 116       8.265  -1.887 -17.850  1.00 57.79           O  
ATOM   1854  CG  PRO A 116       8.193  -5.902 -16.579  1.00 57.79           C  
ATOM   1855  HG2 PRO A 116       8.988  -6.529 -16.176  1.00 57.79           H  
ATOM   1856  HG3 PRO A 116       7.363  -6.512 -16.936  1.00 57.79           H  
ATOM   1857  CD  PRO A 116       7.745  -4.902 -15.520  1.00 57.79           C  
ATOM   1858  HD2 PRO A 116       6.725  -4.576 -15.725  1.00 57.79           H  
ATOM   1859  HD3 PRO A 116       7.806  -5.374 -14.540  1.00 57.79           H  
ATOM   1860  N   ASN A 117      10.421  -2.183 -18.385  1.00 54.26           N  
ATOM   1861  H   ASN A 117      11.229  -2.779 -18.272  1.00 54.26           H  
ATOM   1862  CA  ASN A 117      10.630  -0.877 -19.025  1.00 54.26           C  
ATOM   1863  HA  ASN A 117      10.360  -0.108 -18.302  1.00 54.26           H  
ATOM   1864  C   ASN A 117       9.771  -0.629 -20.287  1.00 54.26           C  
ATOM   1865  CB  ASN A 117      12.137  -0.757 -19.326  1.00 54.26           C  
ATOM   1866  HB2 ASN A 117      12.368  -1.265 -20.262  1.00 54.26           H  
ATOM   1867  HB3 ASN A 117      12.708  -1.231 -18.527  1.00 54.26           H  
ATOM   1868  O   ASN A 117       9.396   0.508 -20.572  1.00 54.26           O  
ATOM   1869  CG  ASN A 117      12.635   0.676 -19.406  1.00 54.26           C  
ATOM   1870  ND2 ASN A 117      13.894   0.864 -19.719  1.00 54.26           N  
ATOM   1871 HD21 ASN A 117      14.188   1.829 -19.768  1.00 54.26           H  
ATOM   1872 HD22 ASN A 117      14.498   0.088 -19.950  1.00 54.26           H  
ATOM   1873  OD1 ASN A 117      11.934   1.638 -19.162  1.00 54.26           O  
ATOM   1874  N   GLU A 118       9.405  -1.674 -21.037  1.00 50.86           N  
ATOM   1875  H   GLU A 118       9.743  -2.596 -20.801  1.00 50.86           H  
ATOM   1876  CA  GLU A 118       8.517  -1.540 -22.210  1.00 50.86           C  
ATOM   1877  HA  GLU A 118       8.963  -0.865 -22.941  1.00 50.86           H  
ATOM   1878  C   GLU A 118       7.140  -0.971 -21.843  1.00 50.86           C  
ATOM   1879  CB  GLU A 118       8.293  -2.907 -22.862  1.00 50.86           C  
ATOM   1880  HB2 GLU A 118       7.954  -3.607 -22.098  1.00 50.86           H  
ATOM   1881  HB3 GLU A 118       7.507  -2.804 -23.610  1.00 50.86           H  
ATOM   1882  O   GLU A 118       6.528  -0.238 -22.621  1.00 50.86           O  
ATOM   1883  CG  GLU A 118       9.542  -3.460 -23.556  1.00 50.86           C  
ATOM   1884  HG2 GLU A 118       9.894  -2.723 -24.278  1.00 50.86           H  
ATOM   1885  HG3 GLU A 118      10.324  -3.611 -22.812  1.00 50.86           H  
ATOM   1886  CD  GLU A 118       9.258  -4.789 -24.272  1.00 50.86           C  
ATOM   1887  OE1 GLU A 118      10.104  -5.173 -25.103  1.00 50.86           O  
ATOM   1888  OE2 GLU A 118       8.198  -5.395 -23.987  1.00 50.86           O  
ATOM   1889  N   GLN A 119       6.661  -1.281 -20.636  1.00 51.23           N  
ATOM   1890  H   GLN A 119       7.223  -1.857 -20.025  1.00 51.23           H  
ATOM   1891  CA  GLN A 119       5.430  -0.714 -20.097  1.00 51.23           C  
ATOM   1892  HA  GLN A 119       4.667  -0.693 -20.875  1.00 51.23           H  
ATOM   1893  C   GLN A 119       5.628   0.740 -19.636  1.00 51.23           C  
ATOM   1894  CB  GLN A 119       4.933  -1.607 -18.954  1.00 51.23           C  
ATOM   1895  HB2 GLN A 119       4.107  -1.087 -18.469  1.00 51.23           H  
ATOM   1896  HB3 GLN A 119       5.726  -1.750 -18.220  1.00 51.23           H  
ATOM   1897  O   GLN A 119       4.717   1.551 -19.765  1.00 51.23           O  
ATOM   1898  CG  GLN A 119       4.408  -2.966 -19.443  1.00 51.23           C  
ATOM   1899  HG2 GLN A 119       3.571  -2.792 -20.119  1.00 51.23           H  
ATOM   1900  HG3 GLN A 119       5.189  -3.489 -19.995  1.00 51.23           H  
ATOM   1901  CD  GLN A 119       3.953  -3.877 -18.303  1.00 51.23           C  
ATOM   1902  NE2 GLN A 119       2.869  -4.602 -18.476  1.00 51.23           N  
ATOM   1903 HE21 GLN A 119       2.308  -4.489 -19.308  1.00 51.23           H  
ATOM   1904 HE22 GLN A 119       2.557  -5.129 -17.673  1.00 51.23           H  
ATOM   1905  OE1 GLN A 119       4.564  -3.979 -17.247  1.00 51.23           O  
ATOM   1906  N   GLN A 120       6.831   1.102 -19.169  1.00 52.87           N  
ATOM   1907  H   GLN A 120       7.560   0.405 -19.130  1.00 52.87           H  
ATOM   1908  CA  GLN A 120       7.150   2.474 -18.755  1.00 52.87           C  
ATOM   1909  HA  GLN A 120       6.372   2.823 -18.076  1.00 52.87           H  
ATOM   1910  C   GLN A 120       7.186   3.449 -19.943  1.00 52.87           C  
ATOM   1911  CB  GLN A 120       8.500   2.530 -18.015  1.00 52.87           C  
ATOM   1912  HB2 GLN A 120       8.677   3.567 -17.733  1.00 52.87           H  
ATOM   1913  HB3 GLN A 120       9.302   2.230 -18.689  1.00 52.87           H  
ATOM   1914  O   GLN A 120       6.659   4.554 -19.853  1.00 52.87           O  
ATOM   1915  CG  GLN A 120       8.566   1.667 -16.745  1.00 52.87           C  
ATOM   1916  HG2 GLN A 120       8.446   0.616 -17.011  1.00 52.87           H  
ATOM   1917  HG3 GLN A 120       7.749   1.943 -16.079  1.00 52.87           H  
ATOM   1918  CD  GLN A 120       9.882   1.829 -15.982  1.00 52.87           C  
ATOM   1919  NE2 GLN A 120      10.170   0.972 -15.030  1.00 52.87           N  
ATOM   1920 HE21 GLN A 120       9.638   0.124 -14.894  1.00 52.87           H  
ATOM   1921 HE22 GLN A 120      11.033   1.121 -14.527  1.00 52.87           H  
ATOM   1922  OE1 GLN A 120      10.665   2.746 -16.181  1.00 52.87           O  
ATOM   1923  N   THR A 121       7.796   3.053 -21.064  1.00 49.41           N  
ATOM   1924  H   THR A 121       8.192   2.124 -21.081  1.00 49.41           H  
ATOM   1925  CA  THR A 121       8.007   3.940 -22.227  1.00 49.41           C  
ATOM   1926  HA  THR A 121       8.324   4.916 -21.859  1.00 49.41           H  
ATOM   1927  C   THR A 121       6.740   4.197 -23.034  1.00 49.41           C  
ATOM   1928  CB  THR A 121       9.097   3.414 -23.178  1.00 49.41           C  
ATOM   1929  HB  THR A 121       8.854   3.706 -24.200  1.00 49.41           H  
ATOM   1930  O   THR A 121       6.502   5.333 -23.436  1.00 49.41           O  
ATOM   1931  CG2 THR A 121      10.464   4.001 -22.846  1.00 49.41           C  
ATOM   1932 HG21 THR A 121      10.435   5.085 -22.961  1.00 49.41           H  
ATOM   1933 HG22 THR A 121      10.738   3.754 -21.821  1.00 49.41           H  
ATOM   1934 HG23 THR A 121      11.210   3.595 -23.529  1.00 49.41           H  
ATOM   1935  OG1 THR A 121       9.210   2.008 -23.127  1.00 49.41           O  
ATOM   1936  HG1 THR A 121       9.598   1.758 -22.285  1.00 49.41           H  
ATOM   1937  N   LYS A 122       5.901   3.179 -23.261  1.00 49.32           N  
ATOM   1938  H   LYS A 122       6.157   2.263 -22.921  1.00 49.32           H  
ATOM   1939  CA  LYS A 122       4.672   3.336 -24.062  1.00 49.32           C  
ATOM   1940  HA  LYS A 122       4.930   3.746 -25.038  1.00 49.32           H  
ATOM   1941  C   LYS A 122       3.666   4.323 -23.465  1.00 49.32           C  
ATOM   1942  CB  LYS A 122       3.990   1.972 -24.243  1.00 49.32           C  
ATOM   1943  HB2 LYS A 122       2.950   2.132 -24.530  1.00 49.32           H  
ATOM   1944  HB3 LYS A 122       4.002   1.424 -23.301  1.00 49.32           H  
ATOM   1945  O   LYS A 122       2.853   4.873 -24.199  1.00 49.32           O  
ATOM   1946  CG  LYS A 122       4.658   1.143 -25.345  1.00 49.32           C  
ATOM   1947  HG2 LYS A 122       5.698   0.951 -25.081  1.00 49.32           H  
ATOM   1948  HG3 LYS A 122       4.627   1.701 -26.281  1.00 49.32           H  
ATOM   1949  CD  LYS A 122       3.922  -0.189 -25.526  1.00 49.32           C  
ATOM   1950  HD2 LYS A 122       2.872   0.002 -25.751  1.00 49.32           H  
ATOM   1951  HD3 LYS A 122       3.995  -0.757 -24.599  1.00 49.32           H  
ATOM   1952  CE  LYS A 122       4.563  -0.978 -26.672  1.00 49.32           C  
ATOM   1953  HE2 LYS A 122       5.630  -1.064 -26.470  1.00 49.32           H  
ATOM   1954  HE3 LYS A 122       4.445  -0.412 -27.597  1.00 49.32           H  
ATOM   1955  NZ  LYS A 122       3.969  -2.330 -26.809  1.00 49.32           N  
ATOM   1956  HZ1 LYS A 122       4.419  -2.836 -27.559  1.00 49.32           H  
ATOM   1957  HZ2 LYS A 122       2.977  -2.274 -26.994  1.00 49.32           H  
ATOM   1958  HZ3 LYS A 122       4.119  -2.858 -25.961  1.00 49.32           H  
ATOM   1959  N   MET A 123       3.682   4.499 -22.147  1.00 50.55           N  
ATOM   1960  H   MET A 123       4.391   4.009 -21.621  1.00 50.55           H  
ATOM   1961  CA  MET A 123       2.572   5.097 -21.394  1.00 50.55           C  
ATOM   1962  HA  MET A 123       1.749   5.328 -22.070  1.00 50.55           H  
ATOM   1963  C   MET A 123       2.950   6.424 -20.735  1.00 50.55           C  
ATOM   1964  CB  MET A 123       2.058   4.055 -20.391  1.00 50.55           C  
ATOM   1965  HB2 MET A 123       2.881   3.730 -19.754  1.00 50.55           H  
ATOM   1966  HB3 MET A 123       1.279   4.490 -19.764  1.00 50.55           H  
ATOM   1967  O   MET A 123       2.148   7.014 -20.022  1.00 50.55           O  
ATOM   1968  CG  MET A 123       1.479   2.851 -21.152  1.00 50.55           C  
ATOM   1969  HG2 MET A 123       2.102   2.623 -22.016  1.00 50.55           H  
ATOM   1970  HG3 MET A 123       0.493   3.118 -21.534  1.00 50.55           H  
ATOM   1971  SD  MET A 123       1.372   1.305 -20.223  1.00 50.55           S  
ATOM   1972  CE  MET A 123       0.121   1.838 -19.092  1.00 50.55           C  
ATOM   1973  HE1 MET A 123       0.548   2.439 -18.289  1.00 50.55           H  
ATOM   1974  HE2 MET A 123      -0.415   0.983 -18.681  1.00 50.55           H  
ATOM   1975  HE3 MET A 123      -0.509   2.468 -19.721  1.00 50.55           H  
ATOM   1976  N   ALA A 124       4.158   6.925 -20.998  1.00 49.34           N  
ATOM   1977  H   ALA A 124       4.769   6.401 -21.608  1.00 49.34           H  
ATOM   1978  CA  ALA A 124       4.698   8.126 -20.373  1.00 49.34           C  
ATOM   1979  HA  ALA A 124       4.474   8.077 -19.307  1.00 49.34           H  
ATOM   1980  C   ALA A 124       4.087   9.442 -20.881  1.00 49.34           C  
ATOM   1981  CB  ALA A 124       6.224   8.106 -20.536  1.00 49.34           C  
ATOM   1982  HB1 ALA A 124       6.487   8.177 -21.592  1.00 49.34           H  
ATOM   1983  HB2 ALA A 124       6.630   7.182 -20.125  1.00 49.34           H  
ATOM   1984  HB3 ALA A 124       6.667   8.946 -20.001  1.00 49.34           H  
ATOM   1985  O   ALA A 124       4.666  10.492 -20.614  1.00 49.34           O  
ATOM   1986  N   VAL A 125       2.966   9.429 -21.613  1.00 46.22           N  
ATOM   1987  H   VAL A 125       2.454   8.562 -21.681  1.00 46.22           H  
ATOM   1988  CA  VAL A 125       2.271  10.681 -21.934  1.00 46.22           C  
ATOM   1989  HA  VAL A 125       3.006  11.402 -22.294  1.00 46.22           H  
ATOM   1990  C   VAL A 125       1.644  11.173 -20.632  1.00 46.22           C  
ATOM   1991  CB  VAL A 125       1.221  10.537 -23.049  1.00 46.22           C  
ATOM   1992  HB  VAL A 125       0.432   9.853 -22.738  1.00 46.22           H  
ATOM   1993  O   VAL A 125       0.682  10.554 -20.173  1.00 46.22           O  
ATOM   1994  CG1 VAL A 125       0.608  11.909 -23.375  1.00 46.22           C  
ATOM   1995 HG11 VAL A 125      -0.108  11.806 -24.191  1.00 46.22           H  
ATOM   1996 HG12 VAL A 125       0.073  12.296 -22.507  1.00 46.22           H  
ATOM   1997 HG13 VAL A 125       1.385  12.615 -23.665  1.00 46.22           H  
ATOM   1998  CG2 VAL A 125       1.861   9.994 -24.334  1.00 46.22           C  
ATOM   1999 HG21 VAL A 125       2.675  10.644 -24.654  1.00 46.22           H  
ATOM   2000 HG22 VAL A 125       1.111   9.939 -25.123  1.00 46.22           H  
ATOM   2001 HG23 VAL A 125       2.249   8.990 -24.163  1.00 46.22           H  
ATOM   2002  N   PRO A 126       2.165  12.251 -20.013  1.00 46.77           N  
ATOM   2003  CA  PRO A 126       1.577  12.788 -18.801  1.00 46.77           C  
ATOM   2004  HA  PRO A 126       1.498  12.010 -18.041  1.00 46.77           H  
ATOM   2005  C   PRO A 126       0.201  13.287 -19.204  1.00 46.77           C  
ATOM   2006  CB  PRO A 126       2.506  13.913 -18.317  1.00 46.77           C  
ATOM   2007  HB2 PRO A 126       2.047  14.892 -18.458  1.00 46.77           H  
ATOM   2008  HB3 PRO A 126       2.767  13.777 -17.267  1.00 46.77           H  
ATOM   2009  O   PRO A 126       0.076  14.262 -19.951  1.00 46.77           O  
ATOM   2010  CG  PRO A 126       3.745  13.797 -19.206  1.00 46.77           C  
ATOM   2011  HG2 PRO A 126       4.466  13.124 -18.743  1.00 46.77           H  
ATOM   2012  HG3 PRO A 126       4.195  14.770 -19.404  1.00 46.77           H  
ATOM   2013  CD  PRO A 126       3.202  13.158 -20.474  1.00 46.77           C  
ATOM   2014  HD2 PRO A 126       2.746  13.924 -21.101  1.00 46.77           H  
ATOM   2015  HD3 PRO A 126       4.012  12.679 -21.024  1.00 46.77           H  
ATOM   2016  N   THR A 127      -0.842  12.586 -18.783  1.00 45.77           N  
ATOM   2017  H   THR A 127      -0.700  11.818 -18.143  1.00 45.77           H  
ATOM   2018  CA  THR A 127      -2.184  13.064 -19.071  1.00 45.77           C  
ATOM   2019  HA  THR A 127      -2.187  13.587 -20.028  1.00 45.77           H  
ATOM   2020  C   THR A 127      -2.479  14.054 -17.964  1.00 45.77           C  
ATOM   2021  CB  THR A 127      -3.206  11.928 -19.186  1.00 45.77           C  
ATOM   2022  HB  THR A 127      -3.461  11.541 -18.200  1.00 45.77           H  
ATOM   2023  O   THR A 127      -2.616  13.673 -16.810  1.00 45.77           O  
ATOM   2024  CG2 THR A 127      -4.461  12.413 -19.917  1.00 45.77           C  
ATOM   2025 HG21 THR A 127      -5.163  11.583 -19.999  1.00 45.77           H  
ATOM   2026 HG22 THR A 127      -4.930  13.219 -19.354  1.00 45.77           H  
ATOM   2027 HG23 THR A 127      -4.202  12.759 -20.918  1.00 45.77           H  
ATOM   2028  OG1 THR A 127      -2.690  10.888 -19.980  1.00 45.77           O  
ATOM   2029  HG1 THR A 127      -1.827  10.637 -19.644  1.00 45.77           H  
ATOM   2030  N   GLU A 128      -2.553  15.347 -18.273  1.00 48.81           N  
ATOM   2031  H   GLU A 128      -2.270  15.633 -19.200  1.00 48.81           H  
ATOM   2032  CA  GLU A 128      -2.799  16.395 -17.264  1.00 48.81           C  
ATOM   2033  HA  GLU A 128      -1.960  16.406 -16.567  1.00 48.81           H  
ATOM   2034  C   GLU A 128      -4.089  16.131 -16.448  1.00 48.81           C  
ATOM   2035  CB  GLU A 128      -2.861  17.742 -18.003  1.00 48.81           C  
ATOM   2036  HB2 GLU A 128      -2.307  17.666 -18.938  1.00 48.81           H  
ATOM   2037  HB3 GLU A 128      -3.901  17.964 -18.244  1.00 48.81           H  
ATOM   2038  O   GLU A 128      -4.236  16.561 -15.304  1.00 48.81           O  
ATOM   2039  CG  GLU A 128      -2.243  18.893 -17.200  1.00 48.81           C  
ATOM   2040  HG2 GLU A 128      -2.783  18.996 -16.259  1.00 48.81           H  
ATOM   2041  HG3 GLU A 128      -1.208  18.640 -16.972  1.00 48.81           H  
ATOM   2042  CD  GLU A 128      -2.290  20.228 -17.962  1.00 48.81           C  
ATOM   2043  OE1 GLU A 128      -1.545  21.145 -17.551  1.00 48.81           O  
ATOM   2044  OE2 GLU A 128      -3.091  20.337 -18.920  1.00 48.81           O  
ATOM   2045  N   LYS A 129      -5.001  15.339 -17.030  1.00 57.38           N  
ATOM   2046  H   LYS A 129      -4.751  15.014 -17.953  1.00 57.38           H  
ATOM   2047  CA  LYS A 129      -6.223  14.787 -16.431  1.00 57.38           C  
ATOM   2048  HA  LYS A 129      -6.491  15.401 -15.571  1.00 57.38           H  
ATOM   2049  C   LYS A 129      -6.061  13.365 -15.872  1.00 57.38           C  
ATOM   2050  CB  LYS A 129      -7.367  14.852 -17.453  1.00 57.38           C  
ATOM   2051  HB2 LYS A 129      -7.069  14.333 -18.364  1.00 57.38           H  
ATOM   2052  HB3 LYS A 129      -8.242  14.346 -17.044  1.00 57.38           H  
ATOM   2053  O   LYS A 129      -7.025  12.603 -15.881  1.00 57.38           O  
ATOM   2054  CG  LYS A 129      -7.791  16.283 -17.780  1.00 57.38           C  
ATOM   2055  HG2 LYS A 129      -6.970  16.821 -18.253  1.00 57.38           H  
ATOM   2056  HG3 LYS A 129      -8.078  16.795 -16.861  1.00 57.38           H  
ATOM   2057  CD  LYS A 129      -8.987  16.228 -18.733  1.00 57.38           C  
ATOM   2058  HD2 LYS A 129      -9.783  15.637 -18.281  1.00 57.38           H  
ATOM   2059  HD3 LYS A 129      -8.676  15.754 -19.664  1.00 57.38           H  
ATOM   2060  CE  LYS A 129      -9.496  17.640 -19.012  1.00 57.38           C  
ATOM   2061  HE2 LYS A 129      -8.673  18.231 -19.414  1.00 57.38           H  
ATOM   2062  HE3 LYS A 129      -9.804  18.092 -18.069  1.00 57.38           H  
ATOM   2063  NZ  LYS A 129     -10.627  17.611 -19.970  1.00 57.38           N  
ATOM   2064  HZ1 LYS A 129     -10.959  18.547 -20.154  1.00 57.38           H  
ATOM   2065  HZ2 LYS A 129     -11.387  17.059 -19.600  1.00 57.38           H  
ATOM   2066  HZ3 LYS A 129     -10.329  17.200 -20.843  1.00 57.38           H  
ATOM   2067  N   ALA A 130      -4.873  12.978 -15.414  1.00 59.68           N  
ATOM   2068  H   ALA A 130      -4.067  13.572 -15.546  1.00 59.68           H  
ATOM   2069  CA  ALA A 130      -4.665  11.657 -14.836  1.00 59.68           C  
ATOM   2070  HA  ALA A 130      -4.903  10.909 -15.592  1.00 59.68           H  
ATOM   2071  C   ALA A 130      -5.614  11.472 -13.647  1.00 59.68           C  
ATOM   2072  CB  ALA A 130      -3.198  11.466 -14.439  1.00 59.68           C  
ATOM   2073  HB1 ALA A 130      -3.060  10.481 -13.993  1.00 59.68           H  
ATOM   2074  HB2 ALA A 130      -2.561  11.530 -15.321  1.00 59.68           H  
ATOM   2075  HB3 ALA A 130      -2.894  12.232 -13.725  1.00 59.68           H  
ATOM   2076  O   ALA A 130      -5.612  12.266 -12.694  1.00 59.68           O  
ATOM   2077  N   GLN A 131      -6.437  10.424 -13.719  1.00 73.92           N  
ATOM   2078  H   GLN A 131      -6.411   9.845 -14.546  1.00 73.92           H  
ATOM   2079  CA  GLN A 131      -7.299  10.025 -12.616  1.00 73.92           C  
ATOM   2080  HA  GLN A 131      -8.042  10.805 -12.451  1.00 73.92           H  
ATOM   2081  C   GLN A 131      -6.442   9.896 -11.351  1.00 73.92           C  
ATOM   2082  CB  GLN A 131      -8.025   8.714 -12.959  1.00 73.92           C  
ATOM   2083  HB2 GLN A 131      -7.368   8.089 -13.562  1.00 73.92           H  
ATOM   2084  HB3 GLN A 131      -8.275   8.188 -12.037  1.00 73.92           H  
ATOM   2085  O   GLN A 131      -5.323   9.383 -11.366  1.00 73.92           O  
ATOM   2086  CG  GLN A 131      -9.320   8.930 -13.749  1.00 73.92           C  
ATOM   2087  HG2 GLN A 131      -9.101   9.490 -14.658  1.00 73.92           H  
ATOM   2088  HG3 GLN A 131     -10.015   9.514 -13.146  1.00 73.92           H  
ATOM   2089  CD  GLN A 131      -9.995   7.616 -14.144  1.00 73.92           C  
ATOM   2090  NE2 GLN A 131     -11.197   7.672 -14.669  1.00 73.92           N  
ATOM   2091 HE21 GLN A 131     -11.665   8.559 -14.785  1.00 73.92           H  
ATOM   2092 HE22 GLN A 131     -11.594   6.786 -14.950  1.00 73.92           H  
ATOM   2093  OE1 GLN A 131      -9.476   6.522 -13.995  1.00 73.92           O  
ATOM   2094  N   LYS A 132      -6.941  10.428 -10.236  1.00 84.35           N  
ATOM   2095  H   LYS A 132      -7.826  10.909 -10.309  1.00 84.35           H  
ATOM   2096  CA  LYS A 132      -6.239  10.360  -8.940  1.00 84.35           C  
ATOM   2097  HA  LYS A 132      -5.209  10.047  -9.111  1.00 84.35           H  
ATOM   2098  C   LYS A 132      -6.833   9.295  -8.023  1.00 84.35           C  
ATOM   2099  CB  LYS A 132      -6.195  11.749  -8.290  1.00 84.35           C  
ATOM   2100  HB2 LYS A 132      -5.643  11.668  -7.353  1.00 84.35           H  
ATOM   2101  HB3 LYS A 132      -7.210  12.084  -8.076  1.00 84.35           H  
ATOM   2102  O   LYS A 132      -6.262   9.000  -6.972  1.00 84.35           O  
ATOM   2103  CG  LYS A 132      -5.486  12.787  -9.169  1.00 84.35           C  
ATOM   2104  HG2 LYS A 132      -4.515  12.398  -9.477  1.00 84.35           H  
ATOM   2105  HG3 LYS A 132      -6.086  12.975 -10.059  1.00 84.35           H  
ATOM   2106  CD  LYS A 132      -5.289  14.109  -8.418  1.00 84.35           C  
ATOM   2107  HD2 LYS A 132      -6.260  14.485  -8.097  1.00 84.35           H  
ATOM   2108  HD3 LYS A 132      -4.655  13.939  -7.548  1.00 84.35           H  
ATOM   2109  CE  LYS A 132      -4.621  15.117  -9.361  1.00 84.35           C  
ATOM   2110  HE2 LYS A 132      -3.657  14.719  -9.677  1.00 84.35           H  
ATOM   2111  HE3 LYS A 132      -5.234  15.204 -10.258  1.00 84.35           H  
ATOM   2112  NZ  LYS A 132      -4.452  16.452  -8.733  1.00 84.35           N  
ATOM   2113  HZ1 LYS A 132      -3.886  16.398  -7.898  1.00 84.35           H  
ATOM   2114  HZ2 LYS A 132      -5.354  16.846  -8.508  1.00 84.35           H  
ATOM   2115  HZ3 LYS A 132      -4.005  17.078  -9.388  1.00 84.35           H  
ATOM   2116  N   ILE A 133      -7.974   8.737  -8.410  1.00 87.13           N  
ATOM   2117  H   ILE A 133      -8.321   8.960  -9.332  1.00 87.13           H  
ATOM   2118  CA  ILE A 133      -8.752   7.770  -7.650  1.00 87.13           C  
ATOM   2119  HA  ILE A 133      -8.160   7.383  -6.821  1.00 87.13           H  
ATOM   2120  C   ILE A 133      -9.092   6.626  -8.602  1.00 87.13           C  
ATOM   2121  CB  ILE A 133     -10.036   8.423  -7.091  1.00 87.13           C  
ATOM   2122  HB  ILE A 133     -10.692   8.655  -7.930  1.00 87.13           H  
ATOM   2123  O   ILE A 133      -9.655   6.867  -9.664  1.00 87.13           O  
ATOM   2124  CG1 ILE A 133      -9.766   9.738  -6.322  1.00 87.13           C  
ATOM   2125 HG12 ILE A 133      -9.249  10.444  -6.972  1.00 87.13           H  
ATOM   2126 HG13 ILE A 133      -9.125   9.536  -5.464  1.00 87.13           H  
ATOM   2127  CG2 ILE A 133     -10.754   7.426  -6.169  1.00 87.13           C  
ATOM   2128 HG21 ILE A 133     -11.792   7.732  -6.043  1.00 87.13           H  
ATOM   2129 HG22 ILE A 133     -10.269   7.389  -5.193  1.00 87.13           H  
ATOM   2130 HG23 ILE A 133     -10.753   6.422  -6.593  1.00 87.13           H  
ATOM   2131  CD1 ILE A 133     -11.044  10.437  -5.843  1.00 87.13           C  
ATOM   2132 HD11 ILE A 133     -10.781  11.383  -5.370  1.00 87.13           H  
ATOM   2133 HD12 ILE A 133     -11.567   9.819  -5.114  1.00 87.13           H  
ATOM   2134 HD13 ILE A 133     -11.701  10.635  -6.690  1.00 87.13           H  
ATOM   2135  N   PHE A 134      -8.771   5.396  -8.208  1.00 86.54           N  
ATOM   2136  H   PHE A 134      -8.273   5.278  -7.338  1.00 86.54           H  
ATOM   2137  CA  PHE A 134      -9.075   4.201  -8.994  1.00 86.54           C  
ATOM   2138  HA  PHE A 134      -9.744   4.456  -9.815  1.00 86.54           H  
ATOM   2139  C   PHE A 134      -9.748   3.178  -8.120  1.00 86.54           C  
ATOM   2140  CB  PHE A 134      -7.818   3.574  -9.591  1.00 86.54           C  
ATOM   2141  HB2 PHE A 134      -7.150   3.237  -8.798  1.00 86.54           H  
ATOM   2142  HB3 PHE A 134      -8.101   2.696 -10.172  1.00 86.54           H  
ATOM   2143  O   PHE A 134      -9.239   2.850  -7.051  1.00 86.54           O  
ATOM   2144  CG  PHE A 134      -7.088   4.531 -10.476  1.00 86.54           C  
ATOM   2145  CD1 PHE A 134      -7.335   4.515 -11.856  1.00 86.54           C  
ATOM   2146  HD1 PHE A 134      -8.038   3.813 -12.281  1.00 86.54           H  
ATOM   2147  CD2 PHE A 134      -6.252   5.501  -9.902  1.00 86.54           C  
ATOM   2148  HD2 PHE A 134      -6.081   5.520  -8.836  1.00 86.54           H  
ATOM   2149  CE1 PHE A 134      -6.715   5.452 -12.686  1.00 86.54           C  
ATOM   2150  HE1 PHE A 134      -6.912   5.456 -13.748  1.00 86.54           H  
ATOM   2151  CE2 PHE A 134      -5.699   6.484 -10.721  1.00 86.54           C  
ATOM   2152  HE2 PHE A 134      -5.093   7.263 -10.282  1.00 86.54           H  
ATOM   2153  CZ  PHE A 134      -5.919   6.447 -12.110  1.00 86.54           C  
ATOM   2154  HZ  PHE A 134      -5.524   7.221 -12.751  1.00 86.54           H  
ATOM   2155  N   TYR A 135     -10.858   2.642  -8.593  1.00 85.80           N  
ATOM   2156  H   TYR A 135     -11.190   2.915  -9.507  1.00 85.80           H  
ATOM   2157  CA  TYR A 135     -11.566   1.571  -7.921  1.00 85.80           C  
ATOM   2158  HA  TYR A 135     -11.067   1.317  -6.986  1.00 85.80           H  
ATOM   2159  C   TYR A 135     -11.559   0.326  -8.802  1.00 85.80           C  
ATOM   2160  CB  TYR A 135     -12.968   2.054  -7.564  1.00 85.80           C  
ATOM   2161  HB2 TYR A 135     -12.895   2.832  -6.804  1.00 85.80           H  
ATOM   2162  HB3 TYR A 135     -13.427   2.493  -8.450  1.00 85.80           H  
ATOM   2163  O   TYR A 135     -11.800   0.404 -10.005  1.00 85.80           O  
ATOM   2164  CG  TYR A 135     -13.858   0.951  -7.050  1.00 85.80           C  
ATOM   2165  CD1 TYR A 135     -14.815   0.398  -7.917  1.00 85.80           C  
ATOM   2166  HD1 TYR A 135     -14.930   0.779  -8.920  1.00 85.80           H  
ATOM   2167  CD2 TYR A 135     -13.708   0.454  -5.739  1.00 85.80           C  
ATOM   2168  HD2 TYR A 135     -12.971   0.886  -5.079  1.00 85.80           H  
ATOM   2169  CE1 TYR A 135     -15.629  -0.654  -7.475  1.00 85.80           C  
ATOM   2170  HE1 TYR A 135     -16.380  -1.079  -8.125  1.00 85.80           H  
ATOM   2171  CE2 TYR A 135     -14.542  -0.591  -5.287  1.00 85.80           C  
ATOM   2172  HE2 TYR A 135     -14.465  -0.966  -4.278  1.00 85.80           H  
ATOM   2173  OH  TYR A 135     -16.320  -2.159  -5.803  1.00 85.80           O  
ATOM   2174  HH  TYR A 135     -16.370  -2.352  -4.864  1.00 85.80           H  
ATOM   2175  CZ  TYR A 135     -15.498  -1.148  -6.166  1.00 85.80           C  
ATOM   2176  N   THR A 136     -11.283  -0.823  -8.193  1.00 81.00           N  
ATOM   2177  H   THR A 136     -11.070  -0.803  -7.206  1.00 81.00           H  
ATOM   2178  CA  THR A 136     -11.409  -2.130  -8.833  1.00 81.00           C  
ATOM   2179  HA  THR A 136     -11.967  -1.992  -9.759  1.00 81.00           H  
ATOM   2180  C   THR A 136     -12.173  -3.091  -7.922  1.00 81.00           C  
ATOM   2181  CB  THR A 136     -10.050  -2.715  -9.250  1.00 81.00           C  
ATOM   2182  HB  THR A 136      -9.613  -2.064 -10.006  1.00 81.00           H  
ATOM   2183  O   THR A 136     -11.814  -3.232  -6.750  1.00 81.00           O  
ATOM   2184  CG2 THR A 136      -9.034  -2.884  -8.119  1.00 81.00           C  
ATOM   2185 HG21 THR A 136      -8.894  -1.937  -7.598  1.00 81.00           H  
ATOM   2186 HG22 THR A 136      -9.369  -3.641  -7.410  1.00 81.00           H  
ATOM   2187 HG23 THR A 136      -8.076  -3.191  -8.539  1.00 81.00           H  
ATOM   2188  OG1 THR A 136     -10.254  -3.991  -9.814  1.00 81.00           O  
ATOM   2189  HG1 THR A 136      -9.584  -4.581  -9.459  1.00 81.00           H  
ATOM   2190  N   PRO A 137     -13.190  -3.800  -8.437  1.00 74.66           N  
ATOM   2191  CA  PRO A 137     -13.798  -4.923  -7.729  1.00 74.66           C  
ATOM   2192  HA  PRO A 137     -13.955  -4.682  -6.678  1.00 74.66           H  
ATOM   2193  C   PRO A 137     -12.930  -6.192  -7.820  1.00 74.66           C  
ATOM   2194  CB  PRO A 137     -15.157  -5.098  -8.408  1.00 74.66           C  
ATOM   2195  HB2 PRO A 137     -15.871  -4.406  -7.961  1.00 74.66           H  
ATOM   2196  HB3 PRO A 137     -15.526  -6.121  -8.332  1.00 74.66           H  
ATOM   2197  O   PRO A 137     -13.081  -7.107  -7.016  1.00 74.66           O  
ATOM   2198  CG  PRO A 137     -14.886  -4.687  -9.856  1.00 74.66           C  
ATOM   2199  HG2 PRO A 137     -15.790  -4.324 -10.347  1.00 74.66           H  
ATOM   2200  HG3 PRO A 137     -14.462  -5.528 -10.404  1.00 74.66           H  
ATOM   2201  CD  PRO A 137     -13.839  -3.585  -9.725  1.00 74.66           C  
ATOM   2202  HD2 PRO A 137     -13.127  -3.650 -10.547  1.00 74.66           H  
ATOM   2203  HD3 PRO A 137     -14.328  -2.610  -9.722  1.00 74.66           H  
ATOM   2204  N   ASP A 138     -12.011  -6.264  -8.794  1.00 67.00           N  
ATOM   2205  H   ASP A 138     -11.872  -5.451  -9.378  1.00 67.00           H  
ATOM   2206  CA  ASP A 138     -11.026  -7.343  -8.921  1.00 67.00           C  
ATOM   2207  HA  ASP A 138     -11.475  -8.279  -8.588  1.00 67.00           H  
ATOM   2208  C   ASP A 138      -9.847  -7.032  -7.997  1.00 67.00           C  
ATOM   2209  CB  ASP A 138     -10.606  -7.533 -10.395  1.00 67.00           C  
ATOM   2210  HB2 ASP A 138     -11.505  -7.688 -10.991  1.00 67.00           H  
ATOM   2211  HB3 ASP A 138     -10.120  -6.626 -10.755  1.00 67.00           H  
ATOM   2212  O   ASP A 138      -8.893  -6.343  -8.373  1.00 67.00           O  
ATOM   2213  CG  ASP A 138      -9.670  -8.735 -10.619  1.00 67.00           C  
ATOM   2214  OD1 ASP A 138      -9.637  -9.618  -9.733  1.00 67.00           O  
ATOM   2215  OD2 ASP A 138      -8.995  -8.773 -11.685  1.00 67.00           O  
ATOM   2216  N   PHE A 139      -9.965  -7.461  -6.742  1.00 61.05           N  
ATOM   2217  H   PHE A 139     -10.813  -7.944  -6.483  1.00 61.05           H  
ATOM   2218  CA  PHE A 139      -8.926  -7.284  -5.744  1.00 61.05           C  
ATOM   2219  HA  PHE A 139      -8.061  -6.833  -6.230  1.00 61.05           H  
ATOM   2220  C   PHE A 139      -8.523  -8.638  -5.154  1.00 61.05           C  
ATOM   2221  CB  PHE A 139      -9.377  -6.291  -4.668  1.00 61.05           C  
ATOM   2222  HB2 PHE A 139     -10.330  -6.625  -4.257  1.00 61.05           H  
ATOM   2223  HB3 PHE A 139      -9.536  -5.318  -5.132  1.00 61.05           H  
ATOM   2224  O   PHE A 139      -9.362  -9.313  -4.547  1.00 61.05           O  
ATOM   2225  CG  PHE A 139      -8.363  -6.153  -3.549  1.00 61.05           C  
ATOM   2226  CD1 PHE A 139      -8.748  -6.371  -2.221  1.00 61.05           C  
ATOM   2227  HD1 PHE A 139      -9.789  -6.534  -1.984  1.00 61.05           H  
ATOM   2228  CD2 PHE A 139      -7.026  -5.822  -3.828  1.00 61.05           C  
ATOM   2229  HD2 PHE A 139      -6.722  -5.588  -4.838  1.00 61.05           H  
ATOM   2230  CE1 PHE A 139      -7.779  -6.394  -1.209  1.00 61.05           C  
ATOM   2231  HE1 PHE A 139      -8.049  -6.663  -0.199  1.00 61.05           H  
ATOM   2232  CE2 PHE A 139      -6.061  -5.826  -2.809  1.00 61.05           C  
ATOM   2233  HE2 PHE A 139      -5.032  -5.613  -3.057  1.00 61.05           H  
ATOM   2234  CZ  PHE A 139      -6.436  -6.173  -1.505  1.00 61.05           C  
ATOM   2235  HZ  PHE A 139      -5.703  -6.306  -0.723  1.00 61.05           H  
ATOM   2236  N   PRO A 140      -7.240  -9.034  -5.254  1.00 53.88           N  
ATOM   2237  CA  PRO A 140      -6.729 -10.202  -4.553  1.00 53.88           C  
ATOM   2238  HA  PRO A 140      -7.403 -11.044  -4.708  1.00 53.88           H  
ATOM   2239  C   PRO A 140      -6.642  -9.923  -3.040  1.00 53.88           C  
ATOM   2240  CB  PRO A 140      -5.398 -10.516  -5.228  1.00 53.88           C  
ATOM   2241  HB2 PRO A 140      -4.695 -10.936  -4.509  1.00 53.88           H  
ATOM   2242  HB3 PRO A 140      -5.560 -11.202  -6.059  1.00 53.88           H  
ATOM   2243  O   PRO A 140      -5.578  -9.695  -2.460  1.00 53.88           O  
ATOM   2244  CG  PRO A 140      -4.909  -9.175  -5.763  1.00 53.88           C  
ATOM   2245  HG2 PRO A 140      -4.268  -9.296  -6.636  1.00 53.88           H  
ATOM   2246  HG3 PRO A 140      -4.387  -8.633  -4.974  1.00 53.88           H  
ATOM   2247  CD  PRO A 140      -6.206  -8.453  -6.108  1.00 53.88           C  
ATOM   2248  HD2 PRO A 140      -6.074  -7.385  -5.935  1.00 53.88           H  
ATOM   2249  HD3 PRO A 140      -6.460  -8.633  -7.153  1.00 53.88           H  
ATOM   2250  N   ALA A 141      -7.802  -9.934  -2.385  1.00 56.94           N  
ATOM   2251  H   ALA A 141      -8.636 -10.028  -2.947  1.00 56.94           H  
ATOM   2252  CA  ALA A 141      -7.975  -9.525  -1.003  1.00 56.94           C  
ATOM   2253  HA  ALA A 141      -7.337  -8.657  -0.840  1.00 56.94           H  
ATOM   2254  C   ALA A 141      -7.485 -10.572  -0.012  1.00 56.94           C  
ATOM   2255  CB  ALA A 141      -9.446  -9.142  -0.768  1.00 56.94           C  
ATOM   2256  HB1 ALA A 141      -9.855  -8.631  -1.639  1.00 56.94           H  
ATOM   2257  HB2 ALA A 141      -9.540  -8.516   0.119  1.00 56.94           H  
ATOM   2258  HB3 ALA A 141     -10.050 -10.039  -0.636  1.00 56.94           H  
ATOM   2259  O   ALA A 141      -8.247 -11.401   0.488  1.00 56.94           O  
ATOM   2260  N   ARG A 142      -6.196 -10.517   0.328  1.00 59.50           N  
ATOM   2261  H   ARG A 142      -5.605  -9.888  -0.196  1.00 59.50           H  
ATOM   2262  CA  ARG A 142      -5.638 -11.308   1.429  1.00 59.50           C  
ATOM   2263  HA  ARG A 142      -6.382 -12.019   1.787  1.00 59.50           H  
ATOM   2264  C   ARG A 142      -5.338 -10.394   2.603  1.00 59.50           C  
ATOM   2265  CB  ARG A 142      -4.455 -12.150   0.934  1.00 59.50           C  
ATOM   2266  HB2 ARG A 142      -3.997 -12.654   1.786  1.00 59.50           H  
ATOM   2267  HB3 ARG A 142      -3.712 -11.498   0.475  1.00 59.50           H  
ATOM   2268  O   ARG A 142      -4.342  -9.673   2.603  1.00 59.50           O  
ATOM   2269  CG  ARG A 142      -4.946 -13.181  -0.107  1.00 59.50           C  
ATOM   2270  HG2 ARG A 142      -6.028 -13.110  -0.219  1.00 59.50           H  
ATOM   2271  HG3 ARG A 142      -4.519 -12.946  -1.082  1.00 59.50           H  
ATOM   2272  CD  ARG A 142      -4.646 -14.638   0.263  1.00 59.50           C  
ATOM   2273  HD2 ARG A 142      -4.611 -14.748   1.347  1.00 59.50           H  
ATOM   2274  HD3 ARG A 142      -5.468 -15.245  -0.116  1.00 59.50           H  
ATOM   2275  NE  ARG A 142      -3.398 -15.121  -0.351  1.00 59.50           N  
ATOM   2276  HE  ARG A 142      -2.850 -14.453  -0.874  1.00 59.50           H  
ATOM   2277  NH1 ARG A 142      -3.623 -17.330   0.246  1.00 59.50           N  
ATOM   2278 HH11 ARG A 142      -4.447 -17.111   0.788  1.00 59.50           H  
ATOM   2279 HH12 ARG A 142      -3.239 -18.264   0.218  1.00 59.50           H  
ATOM   2280  NH2 ARG A 142      -1.898 -16.711  -0.993  1.00 59.50           N  
ATOM   2281 HH21 ARG A 142      -1.402 -16.043  -1.566  1.00 59.50           H  
ATOM   2282 HH22 ARG A 142      -1.641 -17.687  -1.005  1.00 59.50           H  
ATOM   2283  CZ  ARG A 142      -2.985 -16.375  -0.369  1.00 59.50           C  
ATOM   2284  N   ARG A 143      -6.212 -10.447   3.614  1.00 66.70           N  
ATOM   2285  H   ARG A 143      -7.004 -11.063   3.497  1.00 66.70           H  
ATOM   2286  CA  ARG A 143      -6.077  -9.700   4.877  1.00 66.70           C  
ATOM   2287  HA  ARG A 143      -6.184  -8.634   4.676  1.00 66.70           H  
ATOM   2288  C   ARG A 143      -4.687  -9.896   5.490  1.00 66.70           C  
ATOM   2289  CB  ARG A 143      -7.188 -10.153   5.841  1.00 66.70           C  
ATOM   2290  HB2 ARG A 143      -8.131 -10.188   5.296  1.00 66.70           H  
ATOM   2291  HB3 ARG A 143      -6.963 -11.154   6.208  1.00 66.70           H  
ATOM   2292  O   ARG A 143      -4.107  -8.961   6.018  1.00 66.70           O  
ATOM   2293  CG  ARG A 143      -7.361  -9.191   7.025  1.00 66.70           C  
ATOM   2294  HG2 ARG A 143      -6.425  -9.101   7.577  1.00 66.70           H  
ATOM   2295  HG3 ARG A 143      -7.632  -8.207   6.642  1.00 66.70           H  
ATOM   2296  CD  ARG A 143      -8.456  -9.693   7.975  1.00 66.70           C  
ATOM   2297  HD2 ARG A 143      -9.339  -9.942   7.387  1.00 66.70           H  
ATOM   2298  HD3 ARG A 143      -8.102 -10.590   8.482  1.00 66.70           H  
ATOM   2299  NE  ARG A 143      -8.801  -8.667   8.974  1.00 66.70           N  
ATOM   2300  HE  ARG A 143      -8.184  -7.868   9.011  1.00 66.70           H  
ATOM   2301  NH1 ARG A 143     -10.809  -9.538   9.697  1.00 66.70           N  
ATOM   2302 HH11 ARG A 143     -10.667 -10.340   9.099  1.00 66.70           H  
ATOM   2303 HH12 ARG A 143     -11.685  -9.393  10.178  1.00 66.70           H  
ATOM   2304  NH2 ARG A 143     -10.154  -7.524  10.390  1.00 66.70           N  
ATOM   2305 HH21 ARG A 143      -9.482  -6.771  10.382  1.00 66.70           H  
ATOM   2306 HH22 ARG A 143     -11.046  -7.400  10.847  1.00 66.70           H  
ATOM   2307  CZ  ARG A 143      -9.911  -8.591   9.686  1.00 66.70           C  
ATOM   2308  N   GLU A 144      -4.127 -11.094   5.340  1.00 65.70           N  
ATOM   2309  H   GLU A 144      -4.661 -11.808   4.865  1.00 65.70           H  
ATOM   2310  CA  GLU A 144      -2.791 -11.460   5.806  1.00 65.70           C  
ATOM   2311  HA  GLU A 144      -2.720 -11.273   6.877  1.00 65.70           H  
ATOM   2312  C   GLU A 144      -1.678 -10.639   5.131  1.00 65.70           C  
ATOM   2313  CB  GLU A 144      -2.555 -12.962   5.546  1.00 65.70           C  
ATOM   2314  HB2 GLU A 144      -1.561 -13.204   5.920  1.00 65.70           H  
ATOM   2315  HB3 GLU A 144      -2.551 -13.155   4.474  1.00 65.70           H  
ATOM   2316  O   GLU A 144      -0.731 -10.232   5.799  1.00 65.70           O  
ATOM   2317  CG  GLU A 144      -3.552 -13.918   6.235  1.00 65.70           C  
ATOM   2318  HG2 GLU A 144      -3.678 -13.603   7.271  1.00 65.70           H  
ATOM   2319  HG3 GLU A 144      -3.100 -14.910   6.250  1.00 65.70           H  
ATOM   2320  CD  GLU A 144      -4.937 -14.044   5.563  1.00 65.70           C  
ATOM   2321  OE1 GLU A 144      -5.856 -14.634   6.174  1.00 65.70           O  
ATOM   2322  OE2 GLU A 144      -5.161 -13.526   4.443  1.00 65.70           O  
ATOM   2323  N   VAL A 145      -1.799 -10.355   3.828  1.00 71.84           N  
ATOM   2324  H   VAL A 145      -2.657 -10.611   3.360  1.00 71.84           H  
ATOM   2325  CA  VAL A 145      -0.826  -9.534   3.086  1.00 71.84           C  
ATOM   2326  HA  VAL A 145       0.180  -9.872   3.331  1.00 71.84           H  
ATOM   2327  C   VAL A 145      -0.928  -8.074   3.525  1.00 71.84           C  
ATOM   2328  CB  VAL A 145      -1.020  -9.664   1.560  1.00 71.84           C  
ATOM   2329  HB  VAL A 145      -2.026  -9.341   1.292  1.00 71.84           H  
ATOM   2330  O   VAL A 145       0.095  -7.433   3.761  1.00 71.84           O  
ATOM   2331  CG1 VAL A 145      -0.012  -8.811   0.781  1.00 71.84           C  
ATOM   2332 HG11 VAL A 145       1.003  -9.093   1.059  1.00 71.84           H  
ATOM   2333 HG12 VAL A 145      -0.156  -7.753   1.001  1.00 71.84           H  
ATOM   2334 HG13 VAL A 145      -0.146  -8.954  -0.291  1.00 71.84           H  
ATOM   2335  CG2 VAL A 145      -0.831 -11.116   1.095  1.00 71.84           C  
ATOM   2336 HG21 VAL A 145      -1.542 -11.772   1.597  1.00 71.84           H  
ATOM   2337 HG22 VAL A 145       0.181 -11.448   1.325  1.00 71.84           H  
ATOM   2338 HG23 VAL A 145      -0.993 -11.180   0.019  1.00 71.84           H  
ATOM   2339  N   PHE A 146      -2.152  -7.565   3.695  1.00 75.11           N  
ATOM   2340  H   PHE A 146      -2.949  -8.155   3.505  1.00 75.11           H  
ATOM   2341  CA  PHE A 146      -2.388  -6.211   4.200  1.00 75.11           C  
ATOM   2342  HA  PHE A 146      -1.879  -5.506   3.543  1.00 75.11           H  
ATOM   2343  C   PHE A 146      -1.784  -6.019   5.593  1.00 75.11           C  
ATOM   2344  CB  PHE A 146      -3.893  -5.888   4.186  1.00 75.11           C  
ATOM   2345  HB2 PHE A 146      -4.185  -5.479   5.153  1.00 75.11           H  
ATOM   2346  HB3 PHE A 146      -4.474  -6.800   4.048  1.00 75.11           H  
ATOM   2347  O   PHE A 146      -0.996  -5.099   5.779  1.00 75.11           O  
ATOM   2348  CG  PHE A 146      -4.280  -4.893   3.111  1.00 75.11           C  
ATOM   2349  CD1 PHE A 146      -4.529  -3.549   3.450  1.00 75.11           C  
ATOM   2350  HD1 PHE A 146      -4.450  -3.228   4.478  1.00 75.11           H  
ATOM   2351  CD2 PHE A 146      -4.357  -5.294   1.764  1.00 75.11           C  
ATOM   2352  HD2 PHE A 146      -4.132  -6.313   1.486  1.00 75.11           H  
ATOM   2353  CE1 PHE A 146      -4.902  -2.623   2.460  1.00 75.11           C  
ATOM   2354  HE1 PHE A 146      -5.127  -1.600   2.722  1.00 75.11           H  
ATOM   2355  CE2 PHE A 146      -4.678  -4.348   0.773  1.00 75.11           C  
ATOM   2356  HE2 PHE A 146      -4.661  -4.605  -0.276  1.00 75.11           H  
ATOM   2357  CZ  PHE A 146      -4.978  -3.025   1.120  1.00 75.11           C  
ATOM   2358  HZ  PHE A 146      -5.248  -2.314   0.353  1.00 75.11           H  
ATOM   2359  N   GLU A 147      -2.084  -6.903   6.547  1.00 70.69           N  
ATOM   2360  H   GLU A 147      -2.753  -7.631   6.338  1.00 70.69           H  
ATOM   2361  CA  GLU A 147      -1.554  -6.828   7.917  1.00 70.69           C  
ATOM   2362  HA  GLU A 147      -1.805  -5.860   8.352  1.00 70.69           H  
ATOM   2363  C   GLU A 147      -0.024  -6.937   7.963  1.00 70.69           C  
ATOM   2364  CB  GLU A 147      -2.184  -7.939   8.775  1.00 70.69           C  
ATOM   2365  HB2 GLU A 147      -1.621  -8.031   9.705  1.00 70.69           H  
ATOM   2366  HB3 GLU A 147      -2.102  -8.890   8.249  1.00 70.69           H  
ATOM   2367  O   GLU A 147       0.636  -6.186   8.689  1.00 70.69           O  
ATOM   2368  CG  GLU A 147      -3.661  -7.684   9.124  1.00 70.69           C  
ATOM   2369  HG2 GLU A 147      -4.023  -8.519   9.724  1.00 70.69           H  
ATOM   2370  HG3 GLU A 147      -4.249  -7.663   8.206  1.00 70.69           H  
ATOM   2371  CD  GLU A 147      -3.887  -6.374   9.896  1.00 70.69           C  
ATOM   2372  OE1 GLU A 147      -4.949  -5.744   9.688  1.00 70.69           O  
ATOM   2373  OE2 GLU A 147      -2.996  -5.980  10.677  1.00 70.69           O  
ATOM   2374  N   HIS A 148       0.562  -7.821   7.148  1.00 73.67           N  
ATOM   2375  H   HIS A 148      -0.015  -8.430   6.586  1.00 73.67           H  
ATOM   2376  CA  HIS A 148       2.014  -7.942   7.045  1.00 73.67           C  
ATOM   2377  HA  HIS A 148       2.416  -8.139   8.039  1.00 73.67           H  
ATOM   2378  C   HIS A 148       2.658  -6.640   6.546  1.00 73.67           C  
ATOM   2379  CB  HIS A 148       2.362  -9.130   6.142  1.00 73.67           C  
ATOM   2380  HB2 HIS A 148       1.902 -10.032   6.546  1.00 73.67           H  
ATOM   2381  HB3 HIS A 148       1.959  -8.963   5.144  1.00 73.67           H  
ATOM   2382  O   HIS A 148       3.580  -6.124   7.179  1.00 73.67           O  
ATOM   2383  CG  HIS A 148       3.847  -9.360   6.044  1.00 73.67           C  
ATOM   2384  CD2 HIS A 148       4.652  -9.033   4.988  1.00 73.67           C  
ATOM   2385  HD2 HIS A 148       4.332  -8.578   4.062  1.00 73.67           H  
ATOM   2386  ND1 HIS A 148       4.655  -9.898   7.021  1.00 73.67           N  
ATOM   2387  HD1 HIS A 148       4.370 -10.205   7.940  1.00 73.67           H  
ATOM   2388  CE1 HIS A 148       5.919  -9.894   6.563  1.00 73.67           C  
ATOM   2389  HE1 HIS A 148       6.785 -10.235   7.111  1.00 73.67           H  
ATOM   2390  NE2 HIS A 148       5.961  -9.384   5.322  1.00 73.67           N  
ATOM   2391  N   LEU A 149       2.137  -6.055   5.462  1.00 81.79           N  
ATOM   2392  H   LEU A 149       1.359  -6.503   4.997  1.00 81.79           H  
ATOM   2393  CA  LEU A 149       2.650  -4.795   4.918  1.00 81.79           C  
ATOM   2394  HA  LEU A 149       3.727  -4.883   4.777  1.00 81.79           H  
ATOM   2395  C   LEU A 149       2.435  -3.620   5.875  1.00 81.79           C  
ATOM   2396  CB  LEU A 149       1.980  -4.512   3.569  1.00 81.79           C  
ATOM   2397  HB2 LEU A 149       2.218  -3.491   3.270  1.00 81.79           H  
ATOM   2398  HB3 LEU A 149       0.899  -4.582   3.694  1.00 81.79           H  
ATOM   2399  O   LEU A 149       3.331  -2.799   6.053  1.00 81.79           O  
ATOM   2400  CG  LEU A 149       2.429  -5.453   2.441  1.00 81.79           C  
ATOM   2401  HG  LEU A 149       2.326  -6.495   2.744  1.00 81.79           H  
ATOM   2402  CD1 LEU A 149       1.546  -5.202   1.228  1.00 81.79           C  
ATOM   2403 HD11 LEU A 149       0.508  -5.364   1.517  1.00 81.79           H  
ATOM   2404 HD12 LEU A 149       1.672  -4.176   0.882  1.00 81.79           H  
ATOM   2405 HD13 LEU A 149       1.804  -5.890   0.423  1.00 81.79           H  
ATOM   2406  CD2 LEU A 149       3.881  -5.195   2.036  1.00 81.79           C  
ATOM   2407 HD21 LEU A 149       4.131  -5.786   1.155  1.00 81.79           H  
ATOM   2408 HD22 LEU A 149       4.553  -5.482   2.845  1.00 81.79           H  
ATOM   2409 HD23 LEU A 149       4.018  -4.139   1.803  1.00 81.79           H  
ATOM   2410  N   LYS A 150       1.282  -3.562   6.545  1.00 75.08           N  
ATOM   2411  H   LYS A 150       0.583  -4.260   6.335  1.00 75.08           H  
ATOM   2412  CA  LYS A 150       0.971  -2.533   7.545  1.00 75.08           C  
ATOM   2413  HA  LYS A 150       1.057  -1.554   7.074  1.00 75.08           H  
ATOM   2414  C   LYS A 150       1.967  -2.583   8.699  1.00 75.08           C  
ATOM   2415  CB  LYS A 150      -0.464  -2.754   8.032  1.00 75.08           C  
ATOM   2416  HB2 LYS A 150      -1.028  -3.245   7.239  1.00 75.08           H  
ATOM   2417  HB3 LYS A 150      -0.467  -3.417   8.897  1.00 75.08           H  
ATOM   2418  O   LYS A 150       2.472  -1.542   9.112  1.00 75.08           O  
ATOM   2419  CG  LYS A 150      -1.234  -1.471   8.346  1.00 75.08           C  
ATOM   2420  HG2 LYS A 150      -1.272  -0.836   7.460  1.00 75.08           H  
ATOM   2421  HG3 LYS A 150      -0.764  -0.937   9.172  1.00 75.08           H  
ATOM   2422  CD  LYS A 150      -2.649  -1.916   8.730  1.00 75.08           C  
ATOM   2423  HD2 LYS A 150      -2.589  -2.522   9.634  1.00 75.08           H  
ATOM   2424  HD3 LYS A 150      -3.053  -2.540   7.933  1.00 75.08           H  
ATOM   2425  CE  LYS A 150      -3.612  -0.760   8.962  1.00 75.08           C  
ATOM   2426  HE2 LYS A 150      -3.216  -0.132   9.760  1.00 75.08           H  
ATOM   2427  HE3 LYS A 150      -3.684  -0.166   8.051  1.00 75.08           H  
ATOM   2428  NZ  LYS A 150      -4.932  -1.321   9.342  1.00 75.08           N  
ATOM   2429  HZ1 LYS A 150      -5.600  -0.603   9.585  1.00 75.08           H  
ATOM   2430  HZ2 LYS A 150      -4.824  -1.946  10.127  1.00 75.08           H  
ATOM   2431  HZ3 LYS A 150      -5.297  -1.900   8.599  1.00 75.08           H  
ATOM   2432  N   THR A 151       2.302  -3.787   9.164  1.00 72.12           N  
ATOM   2433  H   THR A 151       1.825  -4.589   8.778  1.00 72.12           H  
ATOM   2434  CA  THR A 151       3.332  -4.009  10.187  1.00 72.12           C  
ATOM   2435  HA  THR A 151       3.089  -3.416  11.069  1.00 72.12           H  
ATOM   2436  C   THR A 151       4.702  -3.557   9.684  1.00 72.12           C  
ATOM   2437  CB  THR A 151       3.378  -5.486  10.611  1.00 72.12           C  
ATOM   2438  HB  THR A 151       3.677  -6.111   9.770  1.00 72.12           H  
ATOM   2439  O   THR A 151       5.357  -2.743  10.335  1.00 72.12           O  
ATOM   2440  CG2 THR A 151       4.344  -5.714  11.774  1.00 72.12           C  
ATOM   2441 HG21 THR A 151       5.367  -5.510  11.460  1.00 72.12           H  
ATOM   2442 HG22 THR A 151       4.280  -6.754  12.093  1.00 72.12           H  
ATOM   2443 HG23 THR A 151       4.080  -5.064  12.608  1.00 72.12           H  
ATOM   2444  OG1 THR A 151       2.106  -5.896  11.057  1.00 72.12           O  
ATOM   2445  HG1 THR A 151       1.539  -6.025  10.292  1.00 72.12           H  
ATOM   2446  N   ALA A 152       5.097  -4.000   8.487  1.00 75.45           N  
ATOM   2447  H   ALA A 152       4.514  -4.664   7.997  1.00 75.45           H  
ATOM   2448  CA  ALA A 152       6.384  -3.663   7.888  1.00 75.45           C  
ATOM   2449  HA  ALA A 152       7.175  -3.988   8.564  1.00 75.45           H  
ATOM   2450  C   ALA A 152       6.569  -2.152   7.647  1.00 75.45           C  
ATOM   2451  CB  ALA A 152       6.518  -4.447   6.579  1.00 75.45           C  
ATOM   2452  HB1 ALA A 152       5.736  -4.153   5.879  1.00 75.45           H  
ATOM   2453  HB2 ALA A 152       7.492  -4.236   6.140  1.00 75.45           H  
ATOM   2454  HB3 ALA A 152       6.442  -5.517   6.776  1.00 75.45           H  
ATOM   2455  O   ALA A 152       7.677  -1.641   7.796  1.00 75.45           O  
ATOM   2456  N   PHE A 153       5.505  -1.425   7.291  1.00 76.28           N  
ATOM   2457  H   PHE A 153       4.647  -1.915   7.078  1.00 76.28           H  
ATOM   2458  CA  PHE A 153       5.544   0.027   7.067  1.00 76.28           C  
ATOM   2459  HA  PHE A 153       6.509   0.302   6.642  1.00 76.28           H  
ATOM   2460  C   PHE A 153       5.420   0.838   8.357  1.00 76.28           C  
ATOM   2461  CB  PHE A 153       4.441   0.427   6.076  1.00 76.28           C  
ATOM   2462  HB2 PHE A 153       3.476   0.175   6.517  1.00 76.28           H  
ATOM   2463  HB3 PHE A 153       4.468   1.510   5.950  1.00 76.28           H  
ATOM   2464  O   PHE A 153       5.970   1.934   8.446  1.00 76.28           O  
ATOM   2465  CG  PHE A 153       4.512  -0.195   4.693  1.00 76.28           C  
ATOM   2466  CD1 PHE A 153       5.694  -0.785   4.202  1.00 76.28           C  
ATOM   2467  HD1 PHE A 153       6.589  -0.826   4.804  1.00 76.28           H  
ATOM   2468  CD2 PHE A 153       3.366  -0.172   3.878  1.00 76.28           C  
ATOM   2469  HD2 PHE A 153       2.463   0.296   4.239  1.00 76.28           H  
ATOM   2470  CE1 PHE A 153       5.714  -1.363   2.925  1.00 76.28           C  
ATOM   2471  HE1 PHE A 153       6.621  -1.831   2.570  1.00 76.28           H  
ATOM   2472  CE2 PHE A 153       3.391  -0.746   2.596  1.00 76.28           C  
ATOM   2473  HE2 PHE A 153       2.504  -0.722   1.980  1.00 76.28           H  
ATOM   2474  CZ  PHE A 153       4.565  -1.349   2.121  1.00 76.28           C  
ATOM   2475  HZ  PHE A 153       4.580  -1.808   1.143  1.00 76.28           H  
ATOM   2476  N   SER A 154       4.734   0.301   9.367  1.00 62.42           N  
ATOM   2477  H   SER A 154       4.271  -0.584   9.219  1.00 62.42           H  
ATOM   2478  CA  SER A 154       4.635   0.934  10.688  1.00 62.42           C  
ATOM   2479  HA  SER A 154       4.422   1.995  10.560  1.00 62.42           H  
ATOM   2480  C   SER A 154       5.936   0.813  11.480  1.00 62.42           C  
ATOM   2481  CB  SER A 154       3.501   0.313  11.501  1.00 62.42           C  
ATOM   2482  HB2 SER A 154       3.699  -0.746  11.665  1.00 62.42           H  
ATOM   2483  HB3 SER A 154       3.440   0.814  12.468  1.00 62.42           H  
ATOM   2484  O   SER A 154       6.245   1.674  12.309  1.00 62.42           O  
ATOM   2485  OG  SER A 154       2.271   0.467  10.826  1.00 62.42           O  
ATOM   2486  HG  SER A 154       2.263  -0.179  10.115  1.00 62.42           H  
ATOM   2487  N   CYS A 155       6.719  -0.238  11.224  1.00 54.71           N  
ATOM   2488  H   CYS A 155       6.377  -0.958  10.604  1.00 54.71           H  
ATOM   2489  CA  CYS A 155       8.070  -0.369  11.742  1.00 54.71           C  
ATOM   2490  HA  CYS A 155       8.056  -0.187  12.816  1.00 54.71           H  
ATOM   2491  C   CYS A 155       8.971   0.694  11.109  1.00 54.71           C  
ATOM   2492  CB  CYS A 155       8.579  -1.796  11.502  1.00 54.71           C  
ATOM   2493  HB2 CYS A 155       9.667  -1.816  11.561  1.00 54.71           H  
ATOM   2494  HB3 CYS A 155       8.280  -2.137  10.511  1.00 54.71           H  
ATOM   2495  O   CYS A 155       9.589   0.484  10.067  1.00 54.71           O  
ATOM   2496  SG  CYS A 155       7.891  -2.883  12.780  1.00 54.71           S  
ATOM   2497  HG  CYS A 155       8.522  -2.348  13.829  1.00 54.71           H  
ATOM   2498  N   THR A 156       9.100   1.838  11.779  1.00 47.53           N  
ATOM   2499  H   THR A 156       8.469   2.026  12.544  1.00 47.53           H  
ATOM   2500  CA  THR A 156      10.197   2.766  11.516  1.00 47.53           C  
ATOM   2501  HA  THR A 156      10.237   2.979  10.447  1.00 47.53           H  
ATOM   2502  C   THR A 156      11.497   2.070  11.899  1.00 47.53           C  
ATOM   2503  CB  THR A 156      10.031   4.105  12.259  1.00 47.53           C  
ATOM   2504  HB  THR A 156      10.953   4.677  12.154  1.00 47.53           H  
ATOM   2505  O   THR A 156      11.900   2.105  13.062  1.00 47.53           O  
ATOM   2506  CG2 THR A 156       8.887   4.922  11.661  1.00 47.53           C  
ATOM   2507 HG21 THR A 156       8.930   5.944  12.039  1.00 47.53           H  
ATOM   2508 HG22 THR A 156       8.996   4.963  10.577  1.00 47.53           H  
ATOM   2509 HG23 THR A 156       7.927   4.461  11.897  1.00 47.53           H  
ATOM   2510  OG1 THR A 156       9.741   3.939  13.637  1.00 47.53           O  
ATOM   2511  HG1 THR A 156      10.461   3.395  13.964  1.00 47.53           H  
ATOM   2512  N   LYS A 157      12.132   1.387  10.941  1.00 45.42           N  
ATOM   2513  H   LYS A 157      11.663   1.267  10.055  1.00 45.42           H  
ATOM   2514  CA  LYS A 157      13.543   1.036  11.052  1.00 45.42           C  
ATOM   2515  HA  LYS A 157      13.734   0.508  11.986  1.00 45.42           H  
ATOM   2516  C   LYS A 157      14.318   2.349  11.098  1.00 45.42           C  
ATOM   2517  CB  LYS A 157      14.013   0.169   9.864  1.00 45.42           C  
ATOM   2518  HB2 LYS A 157      13.573   0.539   8.937  1.00 45.42           H  
ATOM   2519  HB3 LYS A 157      15.095   0.272   9.784  1.00 45.42           H  
ATOM   2520  O   LYS A 157      14.660   2.894  10.056  1.00 45.42           O  
ATOM   2521  CG  LYS A 157      13.709  -1.325  10.028  1.00 45.42           C  
ATOM   2522  HG2 LYS A 157      14.139  -1.664  10.971  1.00 45.42           H  
ATOM   2523  HG3 LYS A 157      12.631  -1.479  10.059  1.00 45.42           H  
ATOM   2524  CD  LYS A 157      14.333  -2.131   8.876  1.00 45.42           C  
ATOM   2525  HD2 LYS A 157      15.379  -1.847   8.761  1.00 45.42           H  
ATOM   2526  HD3 LYS A 157      13.809  -1.903   7.947  1.00 45.42           H  
ATOM   2527  CE  LYS A 157      14.256  -3.632   9.172  1.00 45.42           C  
ATOM   2528  HE2 LYS A 157      14.767  -3.831  10.114  1.00 45.42           H  
ATOM   2529  HE3 LYS A 157      13.212  -3.918   9.296  1.00 45.42           H  
ATOM   2530  NZ  LYS A 157      14.874  -4.431   8.092  1.00 45.42           N  
ATOM   2531  HZ1 LYS A 157      14.735  -5.426   8.198  1.00 45.42           H  
ATOM   2532  HZ2 LYS A 157      15.858  -4.241   7.970  1.00 45.42           H  
ATOM   2533  HZ3 LYS A 157      14.470  -4.215   7.192  1.00 45.42           H  
ATOM   2534  N   ASP A 158      14.640   2.829  12.294  1.00 39.58           N  
ATOM   2535  H   ASP A 158      14.219   2.418  13.115  1.00 39.58           H  
ATOM   2536  CA  ASP A 158      15.954   3.442  12.446  1.00 39.58           C  
ATOM   2537  HA  ASP A 158      16.103   4.208  11.685  1.00 39.58           H  
ATOM   2538  C   ASP A 158      16.945   2.306  12.179  1.00 39.58           C  
ATOM   2539  CB  ASP A 158      16.136   4.080  13.835  1.00 39.58           C  
ATOM   2540  HB2 ASP A 158      17.203   4.131  14.052  1.00 39.58           H  
ATOM   2541  HB3 ASP A 158      15.671   3.448  14.592  1.00 39.58           H  
ATOM   2542  O   ASP A 158      17.186   1.448  13.022  1.00 39.58           O  
ATOM   2543  CG  ASP A 158      15.582   5.508  13.924  1.00 39.58           C  
ATOM   2544  OD1 ASP A 158      15.589   6.209  12.889  1.00 39.58           O  
ATOM   2545  OD2 ASP A 158      15.179   5.899  15.043  1.00 39.58           O  
ATOM   2546  N   THR A 159      17.431   2.210  10.944  1.00 40.25           N  
ATOM   2547  H   THR A 159      17.162   2.896  10.254  1.00 40.25           H  
ATOM   2548  CA  THR A 159      18.359   1.151  10.522  1.00 40.25           C  
ATOM   2549  HA  THR A 159      17.882   0.179  10.651  1.00 40.25           H  
ATOM   2550  C   THR A 159      19.629   1.130  11.369  1.00 40.25           C  
ATOM   2551  CB  THR A 159      18.761   1.327   9.047  1.00 40.25           C  
ATOM   2552  HB  THR A 159      19.740   0.880   8.878  1.00 40.25           H  
ATOM   2553  O   THR A 159      20.218   0.069  11.546  1.00 40.25           O  
ATOM   2554  CG2 THR A 159      17.764   0.658   8.105  1.00 40.25           C  
ATOM   2555 HG21 THR A 159      18.098   0.773   7.074  1.00 40.25           H  
ATOM   2556 HG22 THR A 159      17.699  -0.405   8.335  1.00 40.25           H  
ATOM   2557 HG23 THR A 159      16.782   1.117   8.218  1.00 40.25           H  
ATOM   2558  OG1 THR A 159      18.801   2.695   8.702  1.00 40.25           O  
ATOM   2559  HG1 THR A 159      19.057   2.761   7.779  1.00 40.25           H  
ATOM   2560  N   SER A 160      20.048   2.281  11.901  1.00 39.88           N  
ATOM   2561  H   SER A 160      19.496   3.110  11.729  1.00 39.88           H  
ATOM   2562  CA  SER A 160      21.282   2.428  12.678  1.00 39.88           C  
ATOM   2563  HA  SER A 160      22.081   1.885  12.173  1.00 39.88           H  
ATOM   2564  C   SER A 160      21.188   1.875  14.100  1.00 39.88           C  
ATOM   2565  CB  SER A 160      21.670   3.907  12.731  1.00 39.88           C  
ATOM   2566  HB2 SER A 160      21.838   4.264  11.715  1.00 39.88           H  
ATOM   2567  HB3 SER A 160      22.592   4.023  13.300  1.00 39.88           H  
ATOM   2568  O   SER A 160      22.122   1.238  14.581  1.00 39.88           O  
ATOM   2569  OG  SER A 160      20.637   4.674  13.332  1.00 39.88           O  
ATOM   2570  HG  SER A 160      20.713   5.584  13.036  1.00 39.88           H  
ATOM   2571  N   LYS A 161      20.077   2.121  14.796  1.00 39.74           N  
ATOM   2572  H   LYS A 161      19.336   2.623  14.327  1.00 39.74           H  
ATOM   2573  CA  LYS A 161      19.823   1.614  16.145  1.00 39.74           C  
ATOM   2574  HA  LYS A 161      20.689   1.065  16.515  1.00 39.74           H  
ATOM   2575  C   LYS A 161      18.672   0.641  16.030  1.00 39.74           C  
ATOM   2576  CB  LYS A 161      19.519   2.765  17.117  1.00 39.74           C  
ATOM   2577  HB2 LYS A 161      19.104   2.343  18.032  1.00 39.74           H  
ATOM   2578  HB3 LYS A 161      18.776   3.430  16.678  1.00 39.74           H  
ATOM   2579  O   LYS A 161      17.534   1.077  15.896  1.00 39.74           O  
ATOM   2580  CG  LYS A 161      20.786   3.555  17.471  1.00 39.74           C  
ATOM   2581  HG2 LYS A 161      21.530   2.872  17.882  1.00 39.74           H  
ATOM   2582  HG3 LYS A 161      21.193   4.015  16.570  1.00 39.74           H  
ATOM   2583  CD  LYS A 161      20.480   4.647  18.504  1.00 39.74           C  
ATOM   2584  HD2 LYS A 161      20.050   4.189  19.395  1.00 39.74           H  
ATOM   2585  HD3 LYS A 161      19.762   5.347  18.076  1.00 39.74           H  
ATOM   2586  CE  LYS A 161      21.775   5.380  18.869  1.00 39.74           C  
ATOM   2587  HE2 LYS A 161      22.476   4.657  19.286  1.00 39.74           H  
ATOM   2588  HE3 LYS A 161      22.216   5.775  17.953  1.00 39.74           H  
ATOM   2589  NZ  LYS A 161      21.533   6.481  19.834  1.00 39.74           N  
ATOM   2590  HZ1 LYS A 161      22.402   6.947  20.054  1.00 39.74           H  
ATOM   2591  HZ2 LYS A 161      21.136   6.120  20.689  1.00 39.74           H  
ATOM   2592  HZ3 LYS A 161      20.900   7.159  19.435  1.00 39.74           H  
ATOM   2593  N   GLY A 162      18.988  -0.658  16.062  1.00 41.40           N  
ATOM   2594  H   GLY A 162      19.967  -0.902  16.111  1.00 41.40           H  
ATOM   2595  CA  GLY A 162      17.997  -1.732  16.003  1.00 41.40           C  
ATOM   2596  HA2 GLY A 162      18.412  -2.647  16.426  1.00 41.40           H  
ATOM   2597  HA3 GLY A 162      17.732  -1.911  14.961  1.00 41.40           H  
ATOM   2598  C   GLY A 162      16.746  -1.352  16.791  1.00 41.40           C  
ATOM   2599  O   GLY A 162      16.854  -0.849  17.908  1.00 41.40           O  
ATOM   2600  N   CYS A 163      15.575  -1.496  16.174  1.00 42.27           N  
ATOM   2601  H   CYS A 163      15.565  -1.850  15.228  1.00 42.27           H  
ATOM   2602  CA  CYS A 163      14.331  -1.015  16.759  1.00 42.27           C  
ATOM   2603  HA  CYS A 163      14.404   0.063  16.904  1.00 42.27           H  
ATOM   2604  C   CYS A 163      14.115  -1.682  18.127  1.00 42.27           C  
ATOM   2605  CB  CYS A 163      13.193  -1.295  15.773  1.00 42.27           C  
ATOM   2606  HB2 CYS A 163      13.234  -2.349  15.496  1.00 42.27           H  
ATOM   2607  HB3 CYS A 163      13.346  -0.704  14.870  1.00 42.27           H  
ATOM   2608  O   CYS A 163      13.723  -2.840  18.204  1.00 42.27           O  
ATOM   2609  SG  CYS A 163      11.545  -0.930  16.426  1.00 42.27           S  
ATOM   2610  N   SER A 164      14.380  -0.961  19.215  1.00 44.09           N  
ATOM   2611  H   SER A 164      14.803  -0.051  19.096  1.00 44.09           H  
ATOM   2612  CA  SER A 164      14.315  -1.499  20.580  1.00 44.09           C  
ATOM   2613  HA  SER A 164      14.941  -2.389  20.645  1.00 44.09           H  
ATOM   2614  C   SER A 164      12.898  -1.904  20.979  1.00 44.09           C  
ATOM   2615  CB  SER A 164      14.848  -0.456  21.563  1.00 44.09           C  
ATOM   2616  HB2 SER A 164      15.919  -0.331  21.405  1.00 44.09           H  
ATOM   2617  HB3 SER A 164      14.681  -0.803  22.583  1.00 44.09           H  
ATOM   2618  O   SER A 164      12.704  -2.895  21.671  1.00 44.09           O  
ATOM   2619  OG  SER A 164      14.197   0.791  21.361  1.00 44.09           O  
ATOM   2620  HG  SER A 164      14.383   1.348  22.121  1.00 44.09           H  
ATOM   2621  N   ASN A 165      11.891  -1.171  20.497  1.00 44.11           N  
ATOM   2622  H   ASN A 165      12.128  -0.321  20.006  1.00 44.11           H  
ATOM   2623  CA  ASN A 165      10.486  -1.542  20.676  1.00 44.11           C  
ATOM   2624  HA  ASN A 165      10.318  -1.821  21.716  1.00 44.11           H  
ATOM   2625  C   ASN A 165      10.085  -2.761  19.834  1.00 44.11           C  
ATOM   2626  CB  ASN A 165       9.595  -0.342  20.320  1.00 44.11           C  
ATOM   2627  HB2 ASN A 165       8.591  -0.707  20.106  1.00 44.11           H  
ATOM   2628  HB3 ASN A 165       9.969   0.155  19.425  1.00 44.11           H  
ATOM   2629  O   ASN A 165       9.105  -3.435  20.145  1.00 44.11           O  
ATOM   2630  CG  ASN A 165       9.457   0.668  21.442  1.00 44.11           C  
ATOM   2631  ND2 ASN A 165       8.697   1.713  21.216  1.00 44.11           N  
ATOM   2632 HD21 ASN A 165       8.566   2.331  22.004  1.00 44.11           H  
ATOM   2633 HD22 ASN A 165       8.187   1.792  20.348  1.00 44.11           H  
ATOM   2634  OD1 ASN A 165       9.991   0.550  22.529  1.00 44.11           O  
ATOM   2635  N   CYS A 166      10.822  -3.052  18.766  1.00 42.19           N  
ATOM   2636  H   CYS A 166      11.680  -2.539  18.616  1.00 42.19           H  
ATOM   2637  CA  CYS A 166      10.604  -4.210  17.922  1.00 42.19           C  
ATOM   2638  HA  CYS A 166       9.539  -4.436  17.881  1.00 42.19           H  
ATOM   2639  C   CYS A 166      11.331  -5.416  18.529  1.00 42.19           C  
ATOM   2640  CB  CYS A 166      11.081  -3.923  16.494  1.00 42.19           C  
ATOM   2641  HB2 CYS A 166      10.859  -4.799  15.885  1.00 42.19           H  
ATOM   2642  HB3 CYS A 166      12.169  -3.858  16.514  1.00 42.19           H  
ATOM   2643  O   CYS A 166      12.252  -5.964  17.932  1.00 42.19           O  
ATOM   2644  SG  CYS A 166      10.440  -2.445  15.654  1.00 42.19           S  
ATOM   2645  N   ASN A 167      10.907  -5.878  19.709  1.00 40.90           N  
ATOM   2646  H   ASN A 167      10.227  -5.338  20.226  1.00 40.90           H  
ATOM   2647  CA  ASN A 167      11.326  -7.199  20.203  1.00 40.90           C  
ATOM   2648  HA  ASN A 167      12.410  -7.215  20.312  1.00 40.90           H  
ATOM   2649  C   ASN A 167      10.975  -8.317  19.208  1.00 40.90           C  
ATOM   2650  CB  ASN A 167      10.647  -7.484  21.555  1.00 40.90           C  
ATOM   2651  HB2 ASN A 167      10.466  -8.554  21.650  1.00 40.90           H  
ATOM   2652  HB3 ASN A 167       9.683  -6.977  21.611  1.00 40.90           H  
ATOM   2653  O   ASN A 167      11.570  -9.395  19.222  1.00 40.90           O  
ATOM   2654  CG  ASN A 167      11.492  -7.095  22.751  1.00 40.90           C  
ATOM   2655  ND2 ASN A 167      10.911  -7.094  23.926  1.00 40.90           N  
ATOM   2656 HD21 ASN A 167       9.930  -7.313  24.028  1.00 40.90           H  
ATOM   2657 HD22 ASN A 167      11.500  -6.826  24.701  1.00 40.90           H  
ATOM   2658  OD1 ASN A 167      12.677  -6.833  22.669  1.00 40.90           O  
ATOM   2659  N   ASN A 168       9.997  -8.071  18.335  1.00 41.01           N  
ATOM   2660  H   ASN A 168       9.548  -7.167  18.360  1.00 41.01           H  
ATOM   2661  CA  ASN A 168       9.706  -8.956  17.230  1.00 41.01           C  
ATOM   2662  HA  ASN A 168       9.693  -9.977  17.613  1.00 41.01           H  
ATOM   2663  C   ASN A 168      10.851  -8.892  16.212  1.00 41.01           C  
ATOM   2664  CB  ASN A 168       8.314  -8.616  16.649  1.00 41.01           C  
ATOM   2665  HB2 ASN A 168       8.370  -8.562  15.562  1.00 41.01           H  
ATOM   2666  HB3 ASN A 168       7.980  -7.640  17.000  1.00 41.01           H  
ATOM   2667  O   ASN A 168      10.867  -8.053  15.314  1.00 41.01           O  
ATOM   2668  CG  ASN A 168       7.252  -9.652  16.982  1.00 41.01           C  
ATOM   2669  ND2 ASN A 168       5.998  -9.331  16.768  1.00 41.01           N  
ATOM   2670 HD21 ASN A 168       5.309 -10.030  17.009  1.00 41.01           H  
ATOM   2671 HD22 ASN A 168       5.761  -8.440  16.357  1.00 41.01           H  
ATOM   2672  OD1 ASN A 168       7.517 -10.761  17.416  1.00 41.01           O  
ATOM   2673  N   LYS A 169      11.765  -9.867  16.285  1.00 43.57           N  
ATOM   2674  H   LYS A 169      11.788 -10.410  17.136  1.00 43.57           H  
ATOM   2675  CA  LYS A 169      12.600 -10.274  15.138  1.00 43.57           C  
ATOM   2676  HA  LYS A 169      13.333  -9.496  14.923  1.00 43.57           H  
ATOM   2677  C   LYS A 169      11.771 -10.449  13.856  1.00 43.57           C  
ATOM   2678  CB  LYS A 169      13.312 -11.602  15.444  1.00 43.57           C  
ATOM   2679  HB2 LYS A 169      13.664 -12.024  14.503  1.00 43.57           H  
ATOM   2680  HB3 LYS A 169      12.603 -12.305  15.880  1.00 43.57           H  
ATOM   2681  O   LYS A 169      12.303 -10.274  12.767  1.00 43.57           O  
ATOM   2682  CG  LYS A 169      14.526 -11.441  16.367  1.00 43.57           C  
ATOM   2683  HG2 LYS A 169      14.205 -11.057  17.335  1.00 43.57           H  
ATOM   2684  HG3 LYS A 169      15.225 -10.736  15.917  1.00 43.57           H  
ATOM   2685  CD  LYS A 169      15.222 -12.798  16.554  1.00 43.57           C  
ATOM   2686  HD2 LYS A 169      15.476 -13.207  15.577  1.00 43.57           H  
ATOM   2687  HD3 LYS A 169      14.538 -13.480  17.060  1.00 43.57           H  
ATOM   2688  CE  LYS A 169      16.499 -12.629  17.384  1.00 43.57           C  
ATOM   2689  HE2 LYS A 169      16.233 -12.175  18.339  1.00 43.57           H  
ATOM   2690  HE3 LYS A 169      17.160 -11.936  16.863  1.00 43.57           H  
ATOM   2691  NZ  LYS A 169      17.187 -13.926  17.607  1.00 43.57           N  
ATOM   2692  HZ1 LYS A 169      18.025 -13.786  18.151  1.00 43.57           H  
ATOM   2693  HZ2 LYS A 169      16.585 -14.562  18.110  1.00 43.57           H  
ATOM   2694  HZ3 LYS A 169      17.446 -14.344  16.724  1.00 43.57           H  
ATOM   2695  N   SER A 170      10.476 -10.741  13.999  1.00 44.50           N  
ATOM   2696  H   SER A 170      10.118 -10.886  14.932  1.00 44.50           H  
ATOM   2697  CA  SER A 170       9.511 -10.853  12.908  1.00 44.50           C  
ATOM   2698  HA  SER A 170       9.951 -11.471  12.125  1.00 44.50           H  
ATOM   2699  C   SER A 170       9.096  -9.527  12.263  1.00 44.50           C  
ATOM   2700  CB  SER A 170       8.259 -11.574  13.400  1.00 44.50           C  
ATOM   2701  HB2 SER A 170       7.625 -11.805  12.544  1.00 44.50           H  
ATOM   2702  HB3 SER A 170       8.537 -12.508  13.887  1.00 44.50           H  
ATOM   2703  O   SER A 170       8.421  -9.558  11.239  1.00 44.50           O  
ATOM   2704  OG  SER A 170       7.555 -10.744  14.303  1.00 44.50           O  
ATOM   2705  HG  SER A 170       6.659 -11.082  14.368  1.00 44.50           H  
ATOM   2706  N   CYS A 171       9.457  -8.364  12.828  1.00 50.66           N  
ATOM   2707  H   CYS A 171      10.003  -8.386  13.678  1.00 50.66           H  
ATOM   2708  CA  CYS A 171       8.921  -7.067  12.402  1.00 50.66           C  
ATOM   2709  HA  CYS A 171       7.852  -7.041  12.614  1.00 50.66           H  
ATOM   2710  C   CYS A 171       9.053  -6.816  10.900  1.00 50.66           C  
ATOM   2711  CB  CYS A 171       9.625  -5.949  13.180  1.00 50.66           C  
ATOM   2712  HB2 CYS A 171       9.654  -5.042  12.577  1.00 50.66           H  
ATOM   2713  HB3 CYS A 171      10.645  -6.241  13.428  1.00 50.66           H  
ATOM   2714  O   CYS A 171       8.110  -6.326  10.285  1.00 50.66           O  
ATOM   2715  SG  CYS A 171       8.685  -5.616  14.693  1.00 50.66           S  
ATOM   2716  HG  CYS A 171       7.649  -5.031  14.085  1.00 50.66           H  
ATOM   2717  N   ILE A 172      10.201  -7.165  10.315  1.00 53.77           N  
ATOM   2718  H   ILE A 172      10.897  -7.629  10.882  1.00 53.77           H  
ATOM   2719  CA  ILE A 172      10.335  -7.237   8.860  1.00 53.77           C  
ATOM   2720  HA  ILE A 172       9.326  -7.314   8.455  1.00 53.77           H  
ATOM   2721  C   ILE A 172      11.006  -8.553   8.468  1.00 53.77           C  
ATOM   2722  CB  ILE A 172      10.979  -5.978   8.227  1.00 53.77           C  
ATOM   2723  HB  ILE A 172      12.064  -6.080   8.221  1.00 53.77           H  
ATOM   2724  O   ILE A 172      12.058  -8.578   7.828  1.00 53.77           O  
ATOM   2725  CG1 ILE A 172      10.632  -4.652   8.945  1.00 53.77           C  
ATOM   2726 HG12 ILE A 172       9.557  -4.596   9.112  1.00 53.77           H  
ATOM   2727 HG13 ILE A 172      11.129  -4.641   9.915  1.00 53.77           H  
ATOM   2728  CG2 ILE A 172      10.464  -5.930   6.784  1.00 53.77           C  
ATOM   2729 HG21 ILE A 172      10.984  -5.157   6.219  1.00 53.77           H  
ATOM   2730 HG22 ILE A 172       9.397  -5.707   6.784  1.00 53.77           H  
ATOM   2731 HG23 ILE A 172      10.599  -6.897   6.299  1.00 53.77           H  
ATOM   2732  CD1 ILE A 172      11.034  -3.382   8.186  1.00 53.77           C  
ATOM   2733 HD11 ILE A 172      12.020  -3.492   7.733  1.00 53.77           H  
ATOM   2734 HD12 ILE A 172      10.315  -3.191   7.390  1.00 53.77           H  
ATOM   2735 HD13 ILE A 172      11.014  -2.529   8.864  1.00 53.77           H  
ATOM   2736  N   GLU A 173      10.406  -9.668   8.886  1.00 53.70           N  
ATOM   2737  H   GLU A 173       9.561  -9.595   9.435  1.00 53.70           H  
ATOM   2738  CA  GLU A 173      10.656 -10.927   8.188  1.00 53.70           C  
ATOM   2739  HA  GLU A 173      11.722 -11.148   8.230  1.00 53.70           H  
ATOM   2740  C   GLU A 173      10.271 -10.744   6.718  1.00 53.70           C  
ATOM   2741  CB  GLU A 173       9.888 -12.092   8.833  1.00 53.70           C  
ATOM   2742  HB2 GLU A 173       8.974 -11.720   9.295  1.00 53.70           H  
ATOM   2743  HB3 GLU A 173       9.620 -12.816   8.063  1.00 53.70           H  
ATOM   2744  O   GLU A 173       9.198 -10.234   6.406  1.00 53.70           O  
ATOM   2745  CG  GLU A 173      10.766 -12.803   9.874  1.00 53.70           C  
ATOM   2746  HG2 GLU A 173      11.585 -13.297   9.351  1.00 53.70           H  
ATOM   2747  HG3 GLU A 173      11.212 -12.055  10.530  1.00 53.70           H  
ATOM   2748  CD  GLU A 173      10.010 -13.846  10.715  1.00 53.70           C  
ATOM   2749  OE1 GLU A 173      10.556 -14.230  11.777  1.00 53.70           O  
ATOM   2750  OE2 GLU A 173       8.890 -14.238  10.325  1.00 53.70           O  
ATOM   2751  N   ASN A 174      11.164 -11.151   5.817  1.00 56.90           N  
ATOM   2752  H   ASN A 174      12.011 -11.589   6.152  1.00 56.90           H  
ATOM   2753  CA  ASN A 174      10.967 -11.075   4.372  1.00 56.90           C  
ATOM   2754  HA  ASN A 174      11.873 -11.477   3.917  1.00 56.90           H  
ATOM   2755  C   ASN A 174      10.818  -9.653   3.797  1.00 56.90           C  
ATOM   2756  CB  ASN A 174       9.820 -12.007   3.962  1.00 56.90           C  
ATOM   2757  HB2 ASN A 174       9.825 -12.069   2.874  1.00 56.90           H  
ATOM   2758  HB3 ASN A 174       8.866 -11.579   4.271  1.00 56.90           H  
ATOM   2759  O   ASN A 174      10.035  -9.442   2.873  1.00 56.90           O  
ATOM   2760  CG  ASN A 174       9.961 -13.409   4.507  1.00 56.90           C  
ATOM   2761  ND2 ASN A 174       8.935 -13.924   5.141  1.00 56.90           N  
ATOM   2762 HD21 ASN A 174       8.133 -13.343   5.338  1.00 56.90           H  
ATOM   2763 HD22 ASN A 174       9.085 -14.809   5.605  1.00 56.90           H  
ATOM   2764  OD1 ASN A 174      10.997 -14.040   4.390  1.00 56.90           O  
ATOM   2765  N   GLU A 175      11.603  -8.680   4.274  1.00 66.76           N  
ATOM   2766  H   GLU A 175      12.158  -8.868   5.096  1.00 66.76           H  
ATOM   2767  CA  GLU A 175      11.610  -7.313   3.715  1.00 66.76           C  
ATOM   2768  HA  GLU A 175      10.649  -6.848   3.934  1.00 66.76           H  
ATOM   2769  C   GLU A 175      11.804  -7.275   2.193  1.00 66.76           C  
ATOM   2770  CB  GLU A 175      12.732  -6.497   4.368  1.00 66.76           C  
ATOM   2771  HB2 GLU A 175      13.701  -6.865   4.030  1.00 66.76           H  
ATOM   2772  HB3 GLU A 175      12.690  -6.630   5.449  1.00 66.76           H  
ATOM   2773  O   GLU A 175      11.179  -6.477   1.497  1.00 66.76           O  
ATOM   2774  CG  GLU A 175      12.598  -5.005   4.020  1.00 66.76           C  
ATOM   2775  HG2 GLU A 175      11.550  -4.712   4.084  1.00 66.76           H  
ATOM   2776  HG3 GLU A 175      12.927  -4.839   2.995  1.00 66.76           H  
ATOM   2777  CD  GLU A 175      13.406  -4.109   4.952  1.00 66.76           C  
ATOM   2778  OE1 GLU A 175      13.020  -2.930   5.107  1.00 66.76           O  
ATOM   2779  OE2 GLU A 175      14.376  -4.589   5.569  1.00 66.76           O  
ATOM   2780  N   GLU A 176      12.630  -8.178   1.667  1.00 64.50           N  
ATOM   2781  H   GLU A 176      13.142  -8.783   2.294  1.00 64.50           H  
ATOM   2782  CA  GLU A 176      12.872  -8.310   0.231  1.00 64.50           C  
ATOM   2783  HA  GLU A 176      13.167  -7.341  -0.172  1.00 64.50           H  
ATOM   2784  C   GLU A 176      11.635  -8.769  -0.558  1.00 64.50           C  
ATOM   2785  CB  GLU A 176      14.014  -9.300  -0.002  1.00 64.50           C  
ATOM   2786  HB2 GLU A 176      13.723 -10.281   0.374  1.00 64.50           H  
ATOM   2787  HB3 GLU A 176      14.165  -9.372  -1.080  1.00 64.50           H  
ATOM   2788  O   GLU A 176      11.583  -8.590  -1.773  1.00 64.50           O  
ATOM   2789  CG  GLU A 176      15.335  -8.872   0.660  1.00 64.50           C  
ATOM   2790  HG2 GLU A 176      15.227  -8.931   1.743  1.00 64.50           H  
ATOM   2791  HG3 GLU A 176      15.543  -7.837   0.390  1.00 64.50           H  
ATOM   2792  CD  GLU A 176      16.510  -9.752   0.215  1.00 64.50           C  
ATOM   2793  OE1 GLU A 176      17.629  -9.532   0.712  1.00 64.50           O  
ATOM   2794  OE2 GLU A 176      16.275 -10.661  -0.619  1.00 64.50           O  
ATOM   2795  N   LEU A 177      10.625  -9.341   0.110  1.00 64.44           N  
ATOM   2796  H   LEU A 177      10.693  -9.403   1.116  1.00 64.44           H  
ATOM   2797  CA  LEU A 177       9.356  -9.738  -0.503  1.00 64.44           C  
ATOM   2798  HA  LEU A 177       9.547 -10.006  -1.542  1.00 64.44           H  
ATOM   2799  C   LEU A 177       8.327  -8.598  -0.542  1.00 64.44           C  
ATOM   2800  CB  LEU A 177       8.770 -10.990   0.178  1.00 64.44           C  
ATOM   2801  HB2 LEU A 177       7.824 -11.225  -0.310  1.00 64.44           H  
ATOM   2802  HB3 LEU A 177       8.542 -10.753   1.218  1.00 64.44           H  
ATOM   2803  O   LEU A 177       7.350  -8.709  -1.280  1.00 64.44           O  
ATOM   2804  CG  LEU A 177       9.652 -12.251   0.129  1.00 64.44           C  
ATOM   2805  HG  LEU A 177      10.566 -12.075   0.696  1.00 64.44           H  
ATOM   2806  CD1 LEU A 177       8.906 -13.440   0.747  1.00 64.44           C  
ATOM   2807 HD11 LEU A 177       9.606 -14.252   0.937  1.00 64.44           H  
ATOM   2808 HD12 LEU A 177       8.129 -13.787   0.065  1.00 64.44           H  
ATOM   2809 HD13 LEU A 177       8.420 -13.159   1.681  1.00 64.44           H  
ATOM   2810  CD2 LEU A 177      10.031 -12.665  -1.296  1.00 64.44           C  
ATOM   2811 HD21 LEU A 177      10.680 -11.911  -1.741  1.00 64.44           H  
ATOM   2812 HD22 LEU A 177      10.571 -13.611  -1.272  1.00 64.44           H  
ATOM   2813 HD23 LEU A 177       9.134 -12.776  -1.906  1.00 64.44           H  
ATOM   2814  N   ILE A 178       8.537  -7.491   0.185  1.00 78.13           N  
ATOM   2815  H   ILE A 178       9.377  -7.441   0.743  1.00 78.13           H  
ATOM   2816  CA  ILE A 178       7.601  -6.351   0.215  1.00 78.13           C  
ATOM   2817  HA  ILE A 178       6.667  -6.699   0.655  1.00 78.13           H  
ATOM   2818  C   ILE A 178       7.241  -5.854  -1.195  1.00 78.13           C  
ATOM   2819  CB  ILE A 178       8.137  -5.207   1.108  1.00 78.13           C  
ATOM   2820  HB  ILE A 178       9.183  -5.020   0.864  1.00 78.13           H  
ATOM   2821  O   ILE A 178       6.047  -5.717  -1.467  1.00 78.13           O  
ATOM   2822  CG1 ILE A 178       8.086  -5.629   2.590  1.00 78.13           C  
ATOM   2823 HG12 ILE A 178       7.056  -5.825   2.886  1.00 78.13           H  
ATOM   2824 HG13 ILE A 178       8.650  -6.553   2.716  1.00 78.13           H  
ATOM   2825  CG2 ILE A 178       7.393  -3.876   0.887  1.00 78.13           C  
ATOM   2826 HG21 ILE A 178       7.896  -3.095   1.456  1.00 78.13           H  
ATOM   2827 HG22 ILE A 178       7.427  -3.564  -0.157  1.00 78.13           H  
ATOM   2828 HG23 ILE A 178       6.354  -3.969   1.203  1.00 78.13           H  
ATOM   2829  CD1 ILE A 178       8.683  -4.577   3.532  1.00 78.13           C  
ATOM   2830 HD11 ILE A 178       8.891  -5.042   4.496  1.00 78.13           H  
ATOM   2831 HD12 ILE A 178       7.982  -3.755   3.678  1.00 78.13           H  
ATOM   2832 HD13 ILE A 178       9.613  -4.191   3.114  1.00 78.13           H  
ATOM   2833  N   PRO A 179       8.198  -5.611  -2.115  1.00 77.22           N  
ATOM   2834  CA  PRO A 179       7.861  -5.155  -3.461  1.00 77.22           C  
ATOM   2835  HA  PRO A 179       7.333  -4.203  -3.397  1.00 77.22           H  
ATOM   2836  C   PRO A 179       6.993  -6.158  -4.236  1.00 77.22           C  
ATOM   2837  CB  PRO A 179       9.206  -4.941  -4.151  1.00 77.22           C  
ATOM   2838  HB2 PRO A 179       9.495  -5.873  -4.638  1.00 77.22           H  
ATOM   2839  HB3 PRO A 179       9.176  -4.110  -4.855  1.00 77.22           H  
ATOM   2840  O   PRO A 179       6.104  -5.754  -4.978  1.00 77.22           O  
ATOM   2841  CG  PRO A 179      10.185  -4.684  -3.015  1.00 77.22           C  
ATOM   2842  HG2 PRO A 179      10.100  -3.653  -2.673  1.00 77.22           H  
ATOM   2843  HG3 PRO A 179      11.210  -4.924  -3.296  1.00 77.22           H  
ATOM   2844  CD  PRO A 179       9.649  -5.634  -1.953  1.00 77.22           C  
ATOM   2845  HD2 PRO A 179      10.014  -6.642  -2.151  1.00 77.22           H  
ATOM   2846  HD3 PRO A 179       9.987  -5.304  -0.971  1.00 77.22           H  
ATOM   2847  N   TYR A 180       7.190  -7.461  -4.018  1.00 71.38           N  
ATOM   2848  H   TYR A 180       7.890  -7.738  -3.344  1.00 71.38           H  
ATOM   2849  CA  TYR A 180       6.398  -8.515  -4.655  1.00 71.38           C  
ATOM   2850  HA  TYR A 180       6.306  -8.292  -5.718  1.00 71.38           H  
ATOM   2851  C   TYR A 180       4.981  -8.596  -4.080  1.00 71.38           C  
ATOM   2852  CB  TYR A 180       7.110  -9.864  -4.507  1.00 71.38           C  
ATOM   2853  HB2 TYR A 180       7.228 -10.104  -3.450  1.00 71.38           H  
ATOM   2854  HB3 TYR A 180       6.473 -10.636  -4.939  1.00 71.38           H  
ATOM   2855  O   TYR A 180       4.024  -8.779  -4.828  1.00 71.38           O  
ATOM   2856  CG  TYR A 180       8.463  -9.933  -5.185  1.00 71.38           C  
ATOM   2857  CD1 TYR A 180       8.548 -10.306  -6.540  1.00 71.38           C  
ATOM   2858  HD1 TYR A 180       7.649 -10.510  -7.102  1.00 71.38           H  
ATOM   2859  CD2 TYR A 180       9.635  -9.619  -4.471  1.00 71.38           C  
ATOM   2860  HD2 TYR A 180       9.574  -9.277  -3.449  1.00 71.38           H  
ATOM   2861  CE1 TYR A 180       9.806 -10.407  -7.164  1.00 71.38           C  
ATOM   2862  HE1 TYR A 180       9.877 -10.675  -8.208  1.00 71.38           H  
ATOM   2863  CE2 TYR A 180      10.894  -9.719  -5.088  1.00 71.38           C  
ATOM   2864  HE2 TYR A 180      11.784  -9.476  -4.527  1.00 71.38           H  
ATOM   2865  OH  TYR A 180      12.193 -10.268  -7.032  1.00 71.38           O  
ATOM   2866  HH  TYR A 180      12.887  -9.861  -6.508  1.00 71.38           H  
ATOM   2867  CZ  TYR A 180      10.980 -10.127  -6.436  1.00 71.38           C  
ATOM   2868  N   PHE A 181       4.821  -8.406  -2.767  1.00 74.27           N  
ATOM   2869  H   PHE A 181       5.640  -8.306  -2.185  1.00 74.27           H  
ATOM   2870  CA  PHE A 181       3.497  -8.276  -2.159  1.00 74.27           C  
ATOM   2871  HA  PHE A 181       2.889  -9.133  -2.449  1.00 74.27           H  
ATOM   2872  C   PHE A 181       2.754  -7.040  -2.670  1.00 74.27           C  
ATOM   2873  CB  PHE A 181       3.617  -8.225  -0.631  1.00 74.27           C  
ATOM   2874  HB2 PHE A 181       2.643  -7.958  -0.220  1.00 74.27           H  
ATOM   2875  HB3 PHE A 181       4.315  -7.429  -0.370  1.00 74.27           H  
ATOM   2876  O   PHE A 181       1.555  -7.117  -2.924  1.00 74.27           O  
ATOM   2877  CG  PHE A 181       4.055  -9.508   0.048  1.00 74.27           C  
ATOM   2878  CD1 PHE A 181       3.513 -10.749  -0.343  1.00 74.27           C  
ATOM   2879  HD1 PHE A 181       2.788 -10.807  -1.141  1.00 74.27           H  
ATOM   2880  CD2 PHE A 181       4.977  -9.458   1.111  1.00 74.27           C  
ATOM   2881  HD2 PHE A 181       5.389  -8.513   1.431  1.00 74.27           H  
ATOM   2882  CE1 PHE A 181       3.917 -11.929   0.300  1.00 74.27           C  
ATOM   2883  HE1 PHE A 181       3.522 -12.879  -0.028  1.00 74.27           H  
ATOM   2884  CE2 PHE A 181       5.366 -10.638   1.768  1.00 74.27           C  
ATOM   2885  HE2 PHE A 181       6.070 -10.590   2.586  1.00 74.27           H  
ATOM   2886  CZ  PHE A 181       4.841 -11.876   1.358  1.00 74.27           C  
ATOM   2887  HZ  PHE A 181       5.150 -12.783   1.856  1.00 74.27           H  
ATOM   2888  N   LEU A 182       3.454  -5.919  -2.869  1.00 83.49           N  
ATOM   2889  H   LEU A 182       4.432  -5.908  -2.615  1.00 83.49           H  
ATOM   2890  CA  LEU A 182       2.866  -4.725  -3.473  1.00 83.49           C  
ATOM   2891  HA  LEU A 182       1.944  -4.483  -2.946  1.00 83.49           H  
ATOM   2892  C   LEU A 182       2.454  -4.958  -4.929  1.00 83.49           C  
ATOM   2893  CB  LEU A 182       3.841  -3.542  -3.367  1.00 83.49           C  
ATOM   2894  HB2 LEU A 182       4.821  -3.852  -3.731  1.00 83.49           H  
ATOM   2895  HB3 LEU A 182       3.481  -2.751  -4.026  1.00 83.49           H  
ATOM   2896  O   LEU A 182       1.330  -4.614  -5.282  1.00 83.49           O  
ATOM   2897  CG  LEU A 182       3.995  -2.951  -1.957  1.00 83.49           C  
ATOM   2898  HG  LEU A 182       4.394  -3.700  -1.273  1.00 83.49           H  
ATOM   2899  CD1 LEU A 182       4.977  -1.779  -2.024  1.00 83.49           C  
ATOM   2900 HD11 LEU A 182       5.936  -2.126  -2.409  1.00 83.49           H  
ATOM   2901 HD12 LEU A 182       5.127  -1.359  -1.029  1.00 83.49           H  
ATOM   2902 HD13 LEU A 182       4.588  -1.005  -2.685  1.00 83.49           H  
ATOM   2903  CD2 LEU A 182       2.655  -2.455  -1.414  1.00 83.49           C  
ATOM   2904 HD21 LEU A 182       2.041  -3.308  -1.122  1.00 83.49           H  
ATOM   2905 HD22 LEU A 182       2.802  -1.816  -0.543  1.00 83.49           H  
ATOM   2906 HD23 LEU A 182       2.122  -1.911  -2.194  1.00 83.49           H  
ATOM   2907  N   LEU A 183       3.310  -5.583  -5.744  1.00 78.37           N  
ATOM   2908  H   LEU A 183       4.238  -5.787  -5.402  1.00 78.37           H  
ATOM   2909  CA  LEU A 183       2.991  -5.953  -7.127  1.00 78.37           C  
ATOM   2910  HA  LEU A 183       2.796  -5.046  -7.700  1.00 78.37           H  
ATOM   2911  C   LEU A 183       1.732  -6.832  -7.187  1.00 78.37           C  
ATOM   2912  CB  LEU A 183       4.204  -6.694  -7.725  1.00 78.37           C  
ATOM   2913  HB2 LEU A 183       5.117  -6.144  -7.499  1.00 78.37           H  
ATOM   2914  HB3 LEU A 183       4.281  -7.670  -7.244  1.00 78.37           H  
ATOM   2915  O   LEU A 183       0.843  -6.609  -8.007  1.00 78.37           O  
ATOM   2916  CG  LEU A 183       4.114  -6.891  -9.250  1.00 78.37           C  
ATOM   2917  HG  LEU A 183       3.092  -7.139  -9.537  1.00 78.37           H  
ATOM   2918  CD1 LEU A 183       4.556  -5.627  -9.987  1.00 78.37           C  
ATOM   2919 HD11 LEU A 183       5.609  -5.422  -9.793  1.00 78.37           H  
ATOM   2920 HD12 LEU A 183       3.967  -4.771  -9.658  1.00 78.37           H  
ATOM   2921 HD13 LEU A 183       4.414  -5.760 -11.059  1.00 78.37           H  
ATOM   2922  CD2 LEU A 183       5.025  -8.038  -9.687  1.00 78.37           C  
ATOM   2923 HD21 LEU A 183       4.700  -8.966  -9.217  1.00 78.37           H  
ATOM   2924 HD22 LEU A 183       6.057  -7.825  -9.410  1.00 78.37           H  
ATOM   2925 HD23 LEU A 183       4.963  -8.157 -10.769  1.00 78.37           H  
ATOM   2926  N   PHE A 184       1.632  -7.793  -6.268  1.00 74.17           N  
ATOM   2927  H   PHE A 184       2.420  -7.946  -5.655  1.00 74.17           H  
ATOM   2928  CA  PHE A 184       0.477  -8.671  -6.136  1.00 74.17           C  
ATOM   2929  HA  PHE A 184       0.301  -9.162  -7.093  1.00 74.17           H  
ATOM   2930  C   PHE A 184      -0.807  -7.907  -5.781  1.00 74.17           C  
ATOM   2931  CB  PHE A 184       0.802  -9.744  -5.093  1.00 74.17           C  
ATOM   2932  HB2 PHE A 184       1.625 -10.357  -5.462  1.00 74.17           H  
ATOM   2933  HB3 PHE A 184       1.131  -9.271  -4.168  1.00 74.17           H  
ATOM   2934  O   PHE A 184      -1.819  -8.052  -6.462  1.00 74.17           O  
ATOM   2935  CG  PHE A 184      -0.374 -10.637  -4.797  1.00 74.17           C  
ATOM   2936  CD1 PHE A 184      -1.027 -10.575  -3.551  1.00 74.17           C  
ATOM   2937  HD1 PHE A 184      -0.677  -9.892  -2.791  1.00 74.17           H  
ATOM   2938  CD2 PHE A 184      -0.876 -11.457  -5.818  1.00 74.17           C  
ATOM   2939  HD2 PHE A 184      -0.425 -11.444  -6.800  1.00 74.17           H  
ATOM   2940  CE1 PHE A 184      -2.145 -11.388  -3.305  1.00 74.17           C  
ATOM   2941  HE1 PHE A 184      -2.663 -11.325  -2.360  1.00 74.17           H  
ATOM   2942  CE2 PHE A 184      -2.021 -12.224  -5.588  1.00 74.17           C  
ATOM   2943  HE2 PHE A 184      -2.469 -12.745  -6.421  1.00 74.17           H  
ATOM   2944  CZ  PHE A 184      -2.619 -12.238  -4.316  1.00 74.17           C  
ATOM   2945  HZ  PHE A 184      -3.505 -12.829  -4.136  1.00 74.17           H  
ATOM   2946  N   LEU A 185      -0.774  -7.051  -4.754  1.00 77.57           N  
ATOM   2947  H   LEU A 185       0.086  -6.946  -4.234  1.00 77.57           H  
ATOM   2948  CA  LEU A 185      -1.944  -6.251  -4.376  1.00 77.57           C  
ATOM   2949  HA  LEU A 185      -2.792  -6.915  -4.210  1.00 77.57           H  
ATOM   2950  C   LEU A 185      -2.372  -5.295  -5.495  1.00 77.57           C  
ATOM   2951  CB  LEU A 185      -1.651  -5.452  -3.097  1.00 77.57           C  
ATOM   2952  HB2 LEU A 185      -2.459  -4.732  -2.963  1.00 77.57           H  
ATOM   2953  HB3 LEU A 185      -0.729  -4.889  -3.239  1.00 77.57           H  
ATOM   2954  O   LEU A 185      -3.563  -5.112  -5.720  1.00 77.57           O  
ATOM   2955  CG  LEU A 185      -1.537  -6.284  -1.809  1.00 77.57           C  
ATOM   2956  HG  LEU A 185      -0.691  -6.969  -1.870  1.00 77.57           H  
ATOM   2957  CD1 LEU A 185      -1.310  -5.318  -0.647  1.00 77.57           C  
ATOM   2958 HD11 LEU A 185      -0.366  -4.794  -0.794  1.00 77.57           H  
ATOM   2959 HD12 LEU A 185      -2.116  -4.585  -0.603  1.00 77.57           H  
ATOM   2960 HD13 LEU A 185      -1.286  -5.868   0.294  1.00 77.57           H  
ATOM   2961  CD2 LEU A 185      -2.788  -7.101  -1.492  1.00 77.57           C  
ATOM   2962 HD21 LEU A 185      -2.671  -7.607  -0.534  1.00 77.57           H  
ATOM   2963 HD22 LEU A 185      -2.954  -7.857  -2.260  1.00 77.57           H  
ATOM   2964 HD23 LEU A 185      -3.647  -6.433  -1.448  1.00 77.57           H  
ATOM   2965  N   LEU A 186      -1.407  -4.715  -6.208  1.00 82.15           N  
ATOM   2966  H   LEU A 186      -0.449  -4.913  -5.955  1.00 82.15           H  
ATOM   2967  CA  LEU A 186      -1.633  -3.741  -7.271  1.00 82.15           C  
ATOM   2968  HA  LEU A 186      -2.545  -3.187  -7.047  1.00 82.15           H  
ATOM   2969  C   LEU A 186      -1.868  -4.372  -8.645  1.00 82.15           C  
ATOM   2970  CB  LEU A 186      -0.454  -2.754  -7.295  1.00 82.15           C  
ATOM   2971  HB2 LEU A 186      -0.506  -2.142  -8.196  1.00 82.15           H  
ATOM   2972  HB3 LEU A 186       0.477  -3.318  -7.344  1.00 82.15           H  
ATOM   2973  O   LEU A 186      -2.029  -3.632  -9.606  1.00 82.15           O  
ATOM   2974  CG  LEU A 186      -0.436  -1.809  -6.085  1.00 82.15           C  
ATOM   2975  HG  LEU A 186      -0.531  -2.369  -5.155  1.00 82.15           H  
ATOM   2976  CD1 LEU A 186       0.880  -1.041  -6.043  1.00 82.15           C  
ATOM   2977 HD11 LEU A 186       1.014  -0.474  -6.964  1.00 82.15           H  
ATOM   2978 HD12 LEU A 186       1.687  -1.764  -5.930  1.00 82.15           H  
ATOM   2979 HD13 LEU A 186       0.895  -0.364  -5.189  1.00 82.15           H  
ATOM   2980  CD2 LEU A 186      -1.573  -0.796  -6.181  1.00 82.15           C  
ATOM   2981 HD21 LEU A 186      -1.665  -0.419  -7.200  1.00 82.15           H  
ATOM   2982 HD22 LEU A 186      -1.346   0.054  -5.538  1.00 82.15           H  
ATOM   2983 HD23 LEU A 186      -2.514  -1.254  -5.879  1.00 82.15           H  
ATOM   2984  N   THR A 187      -1.926  -5.700  -8.772  1.00 76.19           N  
ATOM   2985  H   THR A 187      -1.805  -6.266  -7.944  1.00 76.19           H  
ATOM   2986  CA  THR A 187      -1.965  -6.374 -10.083  1.00 76.19           C  
ATOM   2987  HA  THR A 187      -1.031  -6.170 -10.606  1.00 76.19           H  
ATOM   2988  C   THR A 187      -3.091  -5.863 -10.984  1.00 76.19           C  
ATOM   2989  CB  THR A 187      -2.074  -7.893  -9.900  1.00 76.19           C  
ATOM   2990  HB  THR A 187      -2.926  -8.121  -9.259  1.00 76.19           H  
ATOM   2991  O   THR A 187      -2.839  -5.582 -12.149  1.00 76.19           O  
ATOM   2992  CG2 THR A 187      -2.221  -8.658 -11.216  1.00 76.19           C  
ATOM   2993 HG21 THR A 187      -2.156  -9.729 -11.022  1.00 76.19           H  
ATOM   2994 HG22 THR A 187      -1.424  -8.372 -11.902  1.00 76.19           H  
ATOM   2995 HG23 THR A 187      -3.189  -8.446 -11.671  1.00 76.19           H  
ATOM   2996  OG1 THR A 187      -0.899  -8.381  -9.298  1.00 76.19           O  
ATOM   2997  HG1 THR A 187      -0.439  -7.654  -8.872  1.00 76.19           H  
ATOM   2998  N   ALA A 188      -4.312  -5.685 -10.465  1.00 72.87           N  
ATOM   2999  H   ALA A 188      -4.475  -5.925  -9.498  1.00 72.87           H  
ATOM   3000  CA  ALA A 188      -5.426  -5.148 -11.254  1.00 72.87           C  
ATOM   3001  HA  ALA A 188      -5.501  -5.709 -12.185  1.00 72.87           H  
ATOM   3002  C   ALA A 188      -5.223  -3.669 -11.632  1.00 72.87           C  
ATOM   3003  CB  ALA A 188      -6.723  -5.355 -10.469  1.00 72.87           C  
ATOM   3004  HB1 ALA A 188      -6.670  -4.853  -9.503  1.00 72.87           H  
ATOM   3005  HB2 ALA A 188      -6.895  -6.420 -10.309  1.00 72.87           H  
ATOM   3006  HB3 ALA A 188      -7.564  -4.953 -11.034  1.00 72.87           H  
ATOM   3007  O   ALA A 188      -5.493  -3.283 -12.765  1.00 72.87           O  
ATOM   3008  N   PHE A 189      -4.693  -2.859 -10.710  1.00 81.74           N  
ATOM   3009  H   PHE A 189      -4.396  -3.264  -9.834  1.00 81.74           H  
ATOM   3010  CA  PHE A 189      -4.372  -1.451 -10.961  1.00 81.74           C  
ATOM   3011  HA  PHE A 189      -5.255  -0.947 -11.354  1.00 81.74           H  
ATOM   3012  C   PHE A 189      -3.270  -1.297 -12.016  1.00 81.74           C  
ATOM   3013  CB  PHE A 189      -3.978  -0.786  -9.634  1.00 81.74           C  
ATOM   3014  HB2 PHE A 189      -3.217  -1.388  -9.139  1.00 81.74           H  
ATOM   3015  HB3 PHE A 189      -4.852  -0.762  -8.983  1.00 81.74           H  
ATOM   3016  O   PHE A 189      -3.385  -0.455 -12.894  1.00 81.74           O  
ATOM   3017  CG  PHE A 189      -3.448   0.625  -9.792  1.00 81.74           C  
ATOM   3018  CD1 PHE A 189      -2.064   0.872  -9.720  1.00 81.74           C  
ATOM   3019  HD1 PHE A 189      -1.374   0.058  -9.553  1.00 81.74           H  
ATOM   3020  CD2 PHE A 189      -4.331   1.682 -10.076  1.00 81.74           C  
ATOM   3021  HD2 PHE A 189      -5.391   1.500 -10.170  1.00 81.74           H  
ATOM   3022  CE1 PHE A 189      -1.573   2.175  -9.905  1.00 81.74           C  
ATOM   3023  HE1 PHE A 189      -0.509   2.359  -9.882  1.00 81.74           H  
ATOM   3024  CE2 PHE A 189      -3.829   2.976 -10.291  1.00 81.74           C  
ATOM   3025  HE2 PHE A 189      -4.495   3.775 -10.582  1.00 81.74           H  
ATOM   3026  CZ  PHE A 189      -2.454   3.228 -10.188  1.00 81.74           C  
ATOM   3027  HZ  PHE A 189      -2.074   4.221 -10.376  1.00 81.74           H  
ATOM   3028  N   LEU A 190      -2.243  -2.149 -11.985  1.00 78.89           N  
ATOM   3029  H   LEU A 190      -2.221  -2.829 -11.239  1.00 78.89           H  
ATOM   3030  CA  LEU A 190      -1.118  -2.140 -12.927  1.00 78.89           C  
ATOM   3031  HA  LEU A 190      -0.697  -1.136 -12.970  1.00 78.89           H  
ATOM   3032  C   LEU A 190      -1.517  -2.488 -14.368  1.00 78.89           C  
ATOM   3033  CB  LEU A 190      -0.046  -3.122 -12.424  1.00 78.89           C  
ATOM   3034  HB2 LEU A 190      -0.523  -4.085 -12.239  1.00 78.89           H  
ATOM   3035  HB3 LEU A 190       0.696  -3.270 -13.208  1.00 78.89           H  
ATOM   3036  O   LEU A 190      -0.735  -2.258 -15.283  1.00 78.89           O  
ATOM   3037  CG  LEU A 190       0.681  -2.661 -11.151  1.00 78.89           C  
ATOM   3038  HG  LEU A 190      -0.041  -2.335 -10.402  1.00 78.89           H  
ATOM   3039  CD1 LEU A 190       1.498  -3.814 -10.572  1.00 78.89           C  
ATOM   3040 HD11 LEU A 190       0.838  -4.647 -10.328  1.00 78.89           H  
ATOM   3041 HD12 LEU A 190       1.995  -3.485  -9.660  1.00 78.89           H  
ATOM   3042 HD13 LEU A 190       2.238  -4.143 -11.302  1.00 78.89           H  
ATOM   3043  CD2 LEU A 190       1.631  -1.497 -11.418  1.00 78.89           C  
ATOM   3044 HD21 LEU A 190       2.330  -1.764 -12.210  1.00 78.89           H  
ATOM   3045 HD22 LEU A 190       2.188  -1.261 -10.511  1.00 78.89           H  
ATOM   3046 HD23 LEU A 190       1.068  -0.619 -11.734  1.00 78.89           H  
ATOM   3047  N   ARG A 191      -2.721  -3.033 -14.593  1.00 70.23           N  
ATOM   3048  H   ARG A 191      -3.324  -3.198 -13.800  1.00 70.23           H  
ATOM   3049  CA  ARG A 191      -3.263  -3.227 -15.948  1.00 70.23           C  
ATOM   3050  HA  ARG A 191      -2.467  -3.576 -16.606  1.00 70.23           H  
ATOM   3051  C   ARG A 191      -3.759  -1.915 -16.567  1.00 70.23           C  
ATOM   3052  CB  ARG A 191      -4.401  -4.262 -15.942  1.00 70.23           C  
ATOM   3053  HB2 ARG A 191      -5.211  -3.880 -15.322  1.00 70.23           H  
ATOM   3054  HB3 ARG A 191      -4.781  -4.363 -16.959  1.00 70.23           H  
ATOM   3055  O   ARG A 191      -3.996  -1.882 -17.771  1.00 70.23           O  
ATOM   3056  CG  ARG A 191      -3.998  -5.659 -15.442  1.00 70.23           C  
ATOM   3057  HG2 ARG A 191      -3.221  -6.078 -16.082  1.00 70.23           H  
ATOM   3058  HG3 ARG A 191      -3.612  -5.569 -14.427  1.00 70.23           H  
ATOM   3059  CD  ARG A 191      -5.226  -6.585 -15.427  1.00 70.23           C  
ATOM   3060  HD2 ARG A 191      -6.069  -6.012 -15.042  1.00 70.23           H  
ATOM   3061  HD3 ARG A 191      -5.455  -6.889 -16.448  1.00 70.23           H  
ATOM   3062  NE  ARG A 191      -5.032  -7.783 -14.577  1.00 70.23           N  
ATOM   3063  HE  ARG A 191      -4.082  -8.104 -14.462  1.00 70.23           H  
ATOM   3064  NH1 ARG A 191      -7.242  -8.131 -13.968  1.00 70.23           N  
ATOM   3065 HH11 ARG A 191      -7.551  -7.390 -14.580  1.00 70.23           H  
ATOM   3066 HH12 ARG A 191      -7.887  -8.498 -13.283  1.00 70.23           H  
ATOM   3067  NH2 ARG A 191      -5.682  -9.413 -13.103  1.00 70.23           N  
ATOM   3068 HH21 ARG A 191      -4.749  -9.800 -13.070  1.00 70.23           H  
ATOM   3069 HH22 ARG A 191      -6.444  -9.837 -12.594  1.00 70.23           H  
ATOM   3070  CZ  ARG A 191      -5.976  -8.432 -13.903  1.00 70.23           C  
ATOM   3071  N   LEU A 192      -3.965  -0.867 -15.763  1.00 73.17           N  
ATOM   3072  H   LEU A 192      -3.702  -0.935 -14.790  1.00 73.17           H  
ATOM   3073  CA  LEU A 192      -4.500   0.406 -16.239  1.00 73.17           C  
ATOM   3074  HA  LEU A 192      -5.307   0.169 -16.933  1.00 73.17           H  
ATOM   3075  C   LEU A 192      -3.434   1.232 -16.967  1.00 73.17           C  
ATOM   3076  CB  LEU A 192      -5.095   1.233 -15.094  1.00 73.17           C  
ATOM   3077  HB2 LEU A 192      -5.419   2.194 -15.495  1.00 73.17           H  
ATOM   3078  HB3 LEU A 192      -4.312   1.438 -14.364  1.00 73.17           H  
ATOM   3079  O   LEU A 192      -2.286   1.275 -16.500  1.00 73.17           O  
ATOM   3080  CG  LEU A 192      -6.288   0.573 -14.390  1.00 73.17           C  
ATOM   3081  HG  LEU A 192      -6.011  -0.414 -14.020  1.00 73.17           H  
ATOM   3082  CD1 LEU A 192      -6.682   1.441 -13.202  1.00 73.17           C  
ATOM   3083 HD11 LEU A 192      -5.830   1.549 -12.530  1.00 73.17           H  
ATOM   3084 HD12 LEU A 192      -6.967   2.422 -13.579  1.00 73.17           H  
ATOM   3085 HD13 LEU A 192      -7.518   0.990 -12.667  1.00 73.17           H  
ATOM   3086  CD2 LEU A 192      -7.504   0.445 -15.311  1.00 73.17           C  
ATOM   3087 HD21 LEU A 192      -7.295  -0.260 -16.115  1.00 73.17           H  
ATOM   3088 HD22 LEU A 192      -8.359   0.075 -14.745  1.00 73.17           H  
ATOM   3089 HD23 LEU A 192      -7.751   1.417 -15.738  1.00 73.17           H  
ATOM   3090  N   PRO A 193      -3.813   1.944 -18.045  1.00 72.51           N  
ATOM   3091  CA  PRO A 193      -2.887   2.742 -18.827  1.00 72.51           C  
ATOM   3092  HA  PRO A 193      -2.232   1.987 -19.261  1.00 72.51           H  
ATOM   3093  C   PRO A 193      -2.149   3.844 -18.035  1.00 72.51           C  
ATOM   3094  CB  PRO A 193      -3.678   3.341 -19.984  1.00 72.51           C  
ATOM   3095  HB2 PRO A 193      -3.068   3.442 -20.881  1.00 72.51           H  
ATOM   3096  HB3 PRO A 193      -4.099   4.305 -19.698  1.00 72.51           H  
ATOM   3097  O   PRO A 193      -1.010   4.209 -18.301  1.00 72.51           O  
ATOM   3098  CG  PRO A 193      -4.802   2.333 -20.172  1.00 72.51           C  
ATOM   3099  HG2 PRO A 193      -5.679   2.789 -20.632  1.00 72.51           H  
ATOM   3100  HG3 PRO A 193      -4.447   1.491 -20.765  1.00 72.51           H  
ATOM   3101  CD  PRO A 193      -5.087   1.874 -18.747  1.00 72.51           C  
ATOM   3102  HD2 PRO A 193      -5.799   2.552 -18.275  1.00 72.51           H  
ATOM   3103  HD3 PRO A 193      -5.489   0.862 -18.789  1.00 72.51           H  
ATOM   3104  N   GLU A 194      -2.792   4.401 -17.023  1.00 76.02           N  
ATOM   3105  H   GLU A 194      -3.779   4.210 -16.930  1.00 76.02           H  
ATOM   3106  CA  GLU A 194      -2.257   5.536 -16.273  1.00 76.02           C  
ATOM   3107  HA  GLU A 194      -1.596   6.120 -16.913  1.00 76.02           H  
ATOM   3108  C   GLU A 194      -1.420   5.075 -15.067  1.00 76.02           C  
ATOM   3109  CB  GLU A 194      -3.419   6.456 -15.863  1.00 76.02           C  
ATOM   3110  HB2 GLU A 194      -4.045   5.955 -15.124  1.00 76.02           H  
ATOM   3111  HB3 GLU A 194      -2.988   7.332 -15.378  1.00 76.02           H  
ATOM   3112  O   GLU A 194      -0.728   5.870 -14.426  1.00 76.02           O  
ATOM   3113  CG  GLU A 194      -4.291   6.954 -17.038  1.00 76.02           C  
ATOM   3114  HG2 GLU A 194      -3.636   7.323 -17.827  1.00 76.02           H  
ATOM   3115  HG3 GLU A 194      -4.871   7.803 -16.675  1.00 76.02           H  
ATOM   3116  CD  GLU A 194      -5.279   5.918 -17.620  1.00 76.02           C  
ATOM   3117  OE1 GLU A 194      -5.821   6.185 -18.713  1.00 76.02           O  
ATOM   3118  OE2 GLU A 194      -5.477   4.848 -16.990  1.00 76.02           O  
ATOM   3119  N   SER A 195      -1.462   3.777 -14.741  1.00 80.68           N  
ATOM   3120  H   SER A 195      -1.977   3.165 -15.358  1.00 80.68           H  
ATOM   3121  CA  SER A 195      -0.935   3.231 -13.486  1.00 80.68           C  
ATOM   3122  HA  SER A 195      -1.480   3.704 -12.669  1.00 80.68           H  
ATOM   3123  C   SER A 195       0.550   3.523 -13.265  1.00 80.68           C  
ATOM   3124  CB  SER A 195      -1.202   1.729 -13.412  1.00 80.68           C  
ATOM   3125  HB2 SER A 195      -0.893   1.355 -12.436  1.00 80.68           H  
ATOM   3126  HB3 SER A 195      -2.273   1.565 -13.529  1.00 80.68           H  
ATOM   3127  O   SER A 195       0.941   3.887 -12.152  1.00 80.68           O  
ATOM   3128  OG  SER A 195      -0.502   1.023 -14.415  1.00 80.68           O  
ATOM   3129  HG  SER A 195      -1.040   0.999 -15.210  1.00 80.68           H  
ATOM   3130  N   TYR A 196       1.375   3.435 -14.312  1.00 78.85           N  
ATOM   3131  H   TYR A 196       0.999   3.079 -15.178  1.00 78.85           H  
ATOM   3132  CA  TYR A 196       2.811   3.711 -14.223  1.00 78.85           C  
ATOM   3133  HA  TYR A 196       3.213   3.151 -13.378  1.00 78.85           H  
ATOM   3134  C   TYR A 196       3.113   5.177 -13.958  1.00 78.85           C  
ATOM   3135  CB  TYR A 196       3.533   3.252 -15.493  1.00 78.85           C  
ATOM   3136  HB2 TYR A 196       4.597   3.466 -15.399  1.00 78.85           H  
ATOM   3137  HB3 TYR A 196       3.154   3.812 -16.348  1.00 78.85           H  
ATOM   3138  O   TYR A 196       3.958   5.468 -13.114  1.00 78.85           O  
ATOM   3139  CG  TYR A 196       3.365   1.775 -15.732  1.00 78.85           C  
ATOM   3140  CD1 TYR A 196       3.802   0.859 -14.765  1.00 78.85           C  
ATOM   3141  HD1 TYR A 196       4.312   1.213 -13.881  1.00 78.85           H  
ATOM   3142  CD2 TYR A 196       2.676   1.322 -16.862  1.00 78.85           C  
ATOM   3143  HD2 TYR A 196       2.401   2.031 -17.629  1.00 78.85           H  
ATOM   3144  CE1 TYR A 196       3.530  -0.510 -14.932  1.00 78.85           C  
ATOM   3145  HE1 TYR A 196       3.798  -1.231 -14.173  1.00 78.85           H  
ATOM   3146  CE2 TYR A 196       2.377  -0.041 -17.015  1.00 78.85           C  
ATOM   3147  HE2 TYR A 196       1.836  -0.395 -17.880  1.00 78.85           H  
ATOM   3148  OH  TYR A 196       2.635  -2.285 -16.251  1.00 78.85           O  
ATOM   3149  HH  TYR A 196       3.225  -2.833 -15.729  1.00 78.85           H  
ATOM   3150  CZ  TYR A 196       2.841  -0.963 -16.065  1.00 78.85           C  
ATOM   3151  N   GLU A 197       2.406   6.096 -14.615  1.00 79.81           N  
ATOM   3152  H   GLU A 197       1.676   5.795 -15.245  1.00 79.81           H  
ATOM   3153  CA  GLU A 197       2.578   7.536 -14.404  1.00 79.81           C  
ATOM   3154  HA  GLU A 197       3.625   7.794 -14.560  1.00 79.81           H  
ATOM   3155  C   GLU A 197       2.192   7.924 -12.969  1.00 79.81           C  
ATOM   3156  CB  GLU A 197       1.725   8.301 -15.429  1.00 79.81           C  
ATOM   3157  HB2 GLU A 197       1.880   7.860 -16.414  1.00 79.81           H  
ATOM   3158  HB3 GLU A 197       0.673   8.181 -15.172  1.00 79.81           H  
ATOM   3159  O   GLU A 197       2.886   8.688 -12.292  1.00 79.81           O  
ATOM   3160  CG  GLU A 197       2.098   9.792 -15.508  1.00 79.81           C  
ATOM   3161  HG2 GLU A 197       2.536   9.990 -16.486  1.00 79.81           H  
ATOM   3162  HG3 GLU A 197       2.869  10.019 -14.772  1.00 79.81           H  
ATOM   3163  CD  GLU A 197       0.897  10.726 -15.298  1.00 79.81           C  
ATOM   3164  OE1 GLU A 197       1.020  11.625 -14.434  1.00 79.81           O  
ATOM   3165  OE2 GLU A 197      -0.126  10.547 -15.993  1.00 79.81           O  
ATOM   3166  N   ILE A 198       1.128   7.317 -12.445  1.00 84.67           N  
ATOM   3167  H   ILE A 198       0.572   6.741 -13.061  1.00 84.67           H  
ATOM   3168  CA  ILE A 198       0.664   7.546 -11.074  1.00 84.67           C  
ATOM   3169  HA  ILE A 198       0.575   8.619 -10.909  1.00 84.67           H  
ATOM   3170  C   ILE A 198       1.656   6.993 -10.057  1.00 84.67           C  
ATOM   3171  CB  ILE A 198      -0.717   6.915 -10.893  1.00 84.67           C  
ATOM   3172  HB  ILE A 198      -0.645   5.867 -11.186  1.00 84.67           H  
ATOM   3173  O   ILE A 198       1.928   7.663  -9.060  1.00 84.67           O  
ATOM   3174  CG1 ILE A 198      -1.713   7.645 -11.807  1.00 84.67           C  
ATOM   3175 HG12 ILE A 198      -1.258   7.963 -12.745  1.00 84.67           H  
ATOM   3176 HG13 ILE A 198      -2.108   8.534 -11.317  1.00 84.67           H  
ATOM   3177  CG2 ILE A 198      -1.217   6.987  -9.436  1.00 84.67           C  
ATOM   3178 HG21 ILE A 198      -1.328   8.029  -9.138  1.00 84.67           H  
ATOM   3179 HG22 ILE A 198      -0.513   6.497  -8.764  1.00 84.67           H  
ATOM   3180 HG23 ILE A 198      -2.181   6.486  -9.341  1.00 84.67           H  
ATOM   3181  CD1 ILE A 198      -2.842   6.706 -12.159  1.00 84.67           C  
ATOM   3182 HD11 ILE A 198      -3.504   7.249 -12.833  1.00 84.67           H  
ATOM   3183 HD12 ILE A 198      -3.327   6.366 -11.244  1.00 84.67           H  
ATOM   3184 HD13 ILE A 198      -2.469   5.821 -12.675  1.00 84.67           H  
ATOM   3185  N   ILE A 199       2.204   5.796 -10.286  1.00 86.03           N  
ATOM   3186  H   ILE A 199       1.915   5.292 -11.112  1.00 86.03           H  
ATOM   3187  CA  ILE A 199       3.235   5.205  -9.422  1.00 86.03           C  
ATOM   3188  HA  ILE A 199       2.882   5.234  -8.392  1.00 86.03           H  
ATOM   3189  C   ILE A 199       4.504   6.054  -9.478  1.00 86.03           C  
ATOM   3190  CB  ILE A 199       3.492   3.727  -9.802  1.00 86.03           C  
ATOM   3191  HB  ILE A 199       3.597   3.671 -10.885  1.00 86.03           H  
ATOM   3192  O   ILE A 199       5.028   6.400  -8.423  1.00 86.03           O  
ATOM   3193  CG1 ILE A 199       2.275   2.889  -9.362  1.00 86.03           C  
ATOM   3194 HG12 ILE A 199       2.222   2.863  -8.274  1.00 86.03           H  
ATOM   3195 HG13 ILE A 199       1.364   3.371  -9.717  1.00 86.03           H  
ATOM   3196  CG2 ILE A 199       4.761   3.114  -9.170  1.00 86.03           C  
ATOM   3197 HG21 ILE A 199       5.020   2.198  -9.701  1.00 86.03           H  
ATOM   3198 HG22 ILE A 199       4.599   2.857  -8.123  1.00 86.03           H  
ATOM   3199 HG23 ILE A 199       5.614   3.787  -9.251  1.00 86.03           H  
ATOM   3200  CD1 ILE A 199       2.298   1.453  -9.892  1.00 86.03           C  
ATOM   3201 HD11 ILE A 199       3.135   0.898  -9.467  1.00 86.03           H  
ATOM   3202 HD12 ILE A 199       2.379   1.463 -10.979  1.00 86.03           H  
ATOM   3203 HD13 ILE A 199       1.374   0.951  -9.607  1.00 86.03           H  
ATOM   3204  N   LEU A 200       4.966   6.441 -10.670  1.00 83.27           N  
ATOM   3205  H   LEU A 200       4.482   6.128 -11.499  1.00 83.27           H  
ATOM   3206  CA  LEU A 200       6.171   7.248 -10.860  1.00 83.27           C  
ATOM   3207  HA  LEU A 200       7.009   6.719 -10.405  1.00 83.27           H  
ATOM   3208  C   LEU A 200       6.045   8.611 -10.177  1.00 83.27           C  
ATOM   3209  CB  LEU A 200       6.435   7.406 -12.368  1.00 83.27           C  
ATOM   3210  HB2 LEU A 200       5.570   7.881 -12.831  1.00 83.27           H  
ATOM   3211  HB3 LEU A 200       6.541   6.417 -12.813  1.00 83.27           H  
ATOM   3212  O   LEU A 200       6.885   8.971  -9.355  1.00 83.27           O  
ATOM   3213  CG  LEU A 200       7.686   8.236 -12.708  1.00 83.27           C  
ATOM   3214  HG  LEU A 200       7.575   9.242 -12.303  1.00 83.27           H  
ATOM   3215  CD1 LEU A 200       8.968   7.625 -12.137  1.00 83.27           C  
ATOM   3216 HD11 LEU A 200       9.057   6.588 -12.463  1.00 83.27           H  
ATOM   3217 HD12 LEU A 200       9.834   8.183 -12.494  1.00 83.27           H  
ATOM   3218 HD13 LEU A 200       8.952   7.663 -11.048  1.00 83.27           H  
ATOM   3219  CD2 LEU A 200       7.826   8.358 -14.223  1.00 83.27           C  
ATOM   3220 HD21 LEU A 200       6.934   8.825 -14.640  1.00 83.27           H  
ATOM   3221 HD22 LEU A 200       7.947   7.371 -14.669  1.00 83.27           H  
ATOM   3222 HD23 LEU A 200       8.692   8.973 -14.473  1.00 83.27           H  
ATOM   3223  N   SER A 201       4.970   9.349 -10.459  1.00 82.78           N  
ATOM   3224  H   SER A 201       4.317   9.004 -11.148  1.00 82.78           H  
ATOM   3225  CA  SER A 201       4.711  10.650  -9.834  1.00 82.78           C  
ATOM   3226  HA  SER A 201       5.578  11.291  -9.996  1.00 82.78           H  
ATOM   3227  C   SER A 201       4.509  10.530  -8.320  1.00 82.78           C  
ATOM   3228  CB  SER A 201       3.501  11.330 -10.483  1.00 82.78           C  
ATOM   3229  HB2 SER A 201       3.693  11.476 -11.546  1.00 82.78           H  
ATOM   3230  HB3 SER A 201       3.353  12.306 -10.021  1.00 82.78           H  
ATOM   3231  O   SER A 201       4.934  11.398  -7.561  1.00 82.78           O  
ATOM   3232  OG  SER A 201       2.331  10.552 -10.322  1.00 82.78           O  
ATOM   3233  HG  SER A 201       2.317   9.959 -11.077  1.00 82.78           H  
ATOM   3234  N   SER A 202       3.923   9.428  -7.843  1.00 84.80           N  
ATOM   3235  H   SER A 202       3.555   8.760  -8.505  1.00 84.80           H  
ATOM   3236  CA  SER A 202       3.784   9.166  -6.405  1.00 84.80           C  
ATOM   3237  HA  SER A 202       3.467  10.091  -5.923  1.00 84.80           H  
ATOM   3238  C   SER A 202       5.095   8.731  -5.740  1.00 84.80           C  
ATOM   3239  CB  SER A 202       2.698   8.128  -6.143  1.00 84.80           C  
ATOM   3240  HB2 SER A 202       2.940   7.206  -6.672  1.00 84.80           H  
ATOM   3241  HB3 SER A 202       2.637   7.930  -5.073  1.00 84.80           H  
ATOM   3242  O   SER A 202       5.257   8.947  -4.538  1.00 84.80           O  
ATOM   3243  OG  SER A 202       1.454   8.607  -6.604  1.00 84.80           O  
ATOM   3244  HG  SER A 202       1.465   8.415  -7.545  1.00 84.80           H  
ATOM   3245  N   ALA A 203       6.033   8.156  -6.498  1.00 84.78           N  
ATOM   3246  H   ALA A 203       5.803   7.945  -7.458  1.00 84.78           H  
ATOM   3247  CA  ALA A 203       7.366   7.759  -6.044  1.00 84.78           C  
ATOM   3248  HA  ALA A 203       7.282   7.327  -5.047  1.00 84.78           H  
ATOM   3249  C   ALA A 203       8.350   8.941  -5.955  1.00 84.78           C  
ATOM   3250  CB  ALA A 203       7.904   6.674  -6.985  1.00 84.78           C  
ATOM   3251  HB1 ALA A 203       8.865   6.315  -6.615  1.00 84.78           H  
ATOM   3252  HB2 ALA A 203       7.210   5.835  -7.042  1.00 84.78           H  
ATOM   3253  HB3 ALA A 203       8.045   7.080  -7.987  1.00 84.78           H  
ATOM   3254  O   ALA A 203       9.373   8.838  -5.277  1.00 84.78           O  
ATOM   3255  N   GLN A 204       8.057  10.072  -6.601  1.00 83.24           N  
ATOM   3256  H   GLN A 204       7.232  10.096  -7.183  1.00 83.24           H  
ATOM   3257  CA  GLN A 204       8.877  11.281  -6.507  1.00 83.24           C  
ATOM   3258  HA  GLN A 204       9.926  11.002  -6.608  1.00 83.24           H  
ATOM   3259  C   GLN A 204       8.692  11.968  -5.151  1.00 83.24           C  
ATOM   3260  CB  GLN A 204       8.527  12.248  -7.642  1.00 83.24           C  
ATOM   3261  HB2 GLN A 204       7.449  12.406  -7.665  1.00 83.24           H  
ATOM   3262  HB3 GLN A 204       9.009  13.206  -7.450  1.00 83.24           H  
ATOM   3263  O   GLN A 204       7.572  12.254  -4.742  1.00 83.24           O  
ATOM   3264  CG  GLN A 204       9.006  11.732  -9.007  1.00 83.24           C  
ATOM   3265  HG2 GLN A 204      10.092  11.638  -8.995  1.00 83.24           H  
ATOM   3266  HG3 GLN A 204       8.585  10.746  -9.204  1.00 83.24           H  
ATOM   3267  CD  GLN A 204       8.614  12.656 -10.154  1.00 83.24           C  
ATOM   3268  NE2 GLN A 204       8.956  12.316 -11.375  1.00 83.24           N  
ATOM   3269 HE21 GLN A 204       9.404  11.431 -11.568  1.00 83.24           H  
ATOM   3270 HE22 GLN A 204       8.644  12.938 -12.106  1.00 83.24           H  
ATOM   3271  OE1 GLN A 204       8.011  13.700  -9.982  1.00 83.24           O  
ATOM   3272  N   ILE A 205       9.787  12.265  -4.450  1.00 81.89           N  
ATOM   3273  H   ILE A 205      10.684  12.012  -4.838  1.00 81.89           H  
ATOM   3274  CA  ILE A 205       9.748  12.987  -3.169  1.00 81.89           C  
ATOM   3275  HA  ILE A 205       8.870  12.668  -2.606  1.00 81.89           H  
ATOM   3276  C   ILE A 205       9.618  14.489  -3.443  1.00 81.89           C  
ATOM   3277  CB  ILE A 205      10.999  12.667  -2.317  1.00 81.89           C  
ATOM   3278  HB  ILE A 205      11.884  12.964  -2.879  1.00 81.89           H  
ATOM   3279  O   ILE A 205      10.545  15.085  -4.003  1.00 81.89           O  
ATOM   3280  CG1 ILE A 205      11.092  11.151  -2.021  1.00 81.89           C  
ATOM   3281 HG12 ILE A 205      11.046  10.592  -2.955  1.00 81.89           H  
ATOM   3282 HG13 ILE A 205      10.243  10.853  -1.406  1.00 81.89           H  
ATOM   3283  CG2 ILE A 205      10.976  13.454  -0.993  1.00 81.89           C  
ATOM   3284 HG21 ILE A 205      10.123  13.126  -0.399  1.00 81.89           H  
ATOM   3285 HG22 ILE A 205      11.894  13.292  -0.429  1.00 81.89           H  
ATOM   3286 HG23 ILE A 205      10.888  14.525  -1.179  1.00 81.89           H  
ATOM   3287  CD1 ILE A 205      12.383  10.728  -1.308  1.00 81.89           C  
ATOM   3288 HD11 ILE A 205      13.249  11.098  -1.856  1.00 81.89           H  
ATOM   3289 HD12 ILE A 205      12.428   9.640  -1.270  1.00 81.89           H  
ATOM   3290 HD13 ILE A 205      12.401  11.108  -0.287  1.00 81.89           H  
ATOM   3291  N   THR A 206       8.514  15.101  -3.007  1.00 81.89           N  
ATOM   3292  H   THR A 206       7.806  14.564  -2.527  1.00 81.89           H  
ATOM   3293  CA  THR A 206       8.286  16.551  -3.152  1.00 81.89           C  
ATOM   3294  HA  THR A 206       8.568  16.835  -4.166  1.00 81.89           H  
ATOM   3295  C   THR A 206       9.176  17.371  -2.224  1.00 81.89           C  
ATOM   3296  CB  THR A 206       6.805  16.929  -2.992  1.00 81.89           C  
ATOM   3297  HB  THR A 206       6.697  18.005  -3.129  1.00 81.89           H  
ATOM   3298  O   THR A 206       9.777  16.842  -1.280  1.00 81.89           O  
ATOM   3299  CG2 THR A 206       5.988  16.222  -4.069  1.00 81.89           C  
ATOM   3300 HG21 THR A 206       6.539  16.182  -5.008  1.00 81.89           H  
ATOM   3301 HG22 THR A 206       5.721  15.211  -3.761  1.00 81.89           H  
ATOM   3302 HG23 THR A 206       5.085  16.803  -4.257  1.00 81.89           H  
ATOM   3303  OG1 THR A 206       6.270  16.569  -1.735  1.00 81.89           O  
ATOM   3304  HG1 THR A 206       5.321  16.602  -1.879  1.00 81.89           H  
ATOM   3305  N   LEU A 207       9.313  18.676  -2.482  1.00 86.34           N  
ATOM   3306  H   LEU A 207       8.716  19.120  -3.165  1.00 86.34           H  
ATOM   3307  CA  LEU A 207      10.137  19.538  -1.637  1.00 86.34           C  
ATOM   3308  HA  LEU A 207      11.128  19.090  -1.571  1.00 86.34           H  
ATOM   3309  C   LEU A 207       9.558  19.607  -0.220  1.00 86.34           C  
ATOM   3310  CB  LEU A 207      10.245  20.930  -2.275  1.00 86.34           C  
ATOM   3311  HB2 LEU A 207      10.411  20.823  -3.347  1.00 86.34           H  
ATOM   3312  HB3 LEU A 207       9.294  21.447  -2.142  1.00 86.34           H  
ATOM   3313  O   LEU A 207      10.308  19.513   0.750  1.00 86.34           O  
ATOM   3314  CG  LEU A 207      11.367  21.792  -1.678  1.00 86.34           C  
ATOM   3315  HG  LEU A 207      11.279  21.836  -0.592  1.00 86.34           H  
ATOM   3316  CD1 LEU A 207      12.755  21.266  -2.059  1.00 86.34           C  
ATOM   3317 HD11 LEU A 207      12.946  20.320  -1.551  1.00 86.34           H  
ATOM   3318 HD12 LEU A 207      13.516  21.983  -1.749  1.00 86.34           H  
ATOM   3319 HD13 LEU A 207      12.817  21.122  -3.137  1.00 86.34           H  
ATOM   3320  CD2 LEU A 207      11.254  23.205  -2.231  1.00 86.34           C  
ATOM   3321 HD21 LEU A 207      12.060  23.828  -1.843  1.00 86.34           H  
ATOM   3322 HD22 LEU A 207      10.293  23.633  -1.943  1.00 86.34           H  
ATOM   3323 HD23 LEU A 207      11.320  23.161  -3.318  1.00 86.34           H  
ATOM   3324  N   LYS A 208       8.230  19.667  -0.095  1.00 86.08           N  
ATOM   3325  H   LYS A 208       7.695  19.843  -0.934  1.00 86.08           H  
ATOM   3326  CA  LYS A 208       7.480  19.544   1.154  1.00 86.08           C  
ATOM   3327  HA  LYS A 208       7.742  20.382   1.801  1.00 86.08           H  
ATOM   3328  C   LYS A 208       7.830  18.262   1.897  1.00 86.08           C  
ATOM   3329  CB  LYS A 208       5.981  19.608   0.827  1.00 86.08           C  
ATOM   3330  HB2 LYS A 208       5.753  20.595   0.424  1.00 86.08           H  
ATOM   3331  HB3 LYS A 208       5.758  18.869   0.058  1.00 86.08           H  
ATOM   3332  O   LYS A 208       8.171  18.345   3.076  1.00 86.08           O  
ATOM   3333  CG  LYS A 208       5.075  19.359   2.039  1.00 86.08           C  
ATOM   3334  HG2 LYS A 208       5.213  20.155   2.771  1.00 86.08           H  
ATOM   3335  HG3 LYS A 208       5.316  18.401   2.501  1.00 86.08           H  
ATOM   3336  CD  LYS A 208       3.614  19.316   1.589  1.00 86.08           C  
ATOM   3337  HD2 LYS A 208       3.330  20.284   1.176  1.00 86.08           H  
ATOM   3338  HD3 LYS A 208       3.509  18.561   0.810  1.00 86.08           H  
ATOM   3339  CE  LYS A 208       2.709  18.959   2.770  1.00 86.08           C  
ATOM   3340  HE2 LYS A 208       3.076  18.036   3.220  1.00 86.08           H  
ATOM   3341  HE3 LYS A 208       2.771  19.755   3.511  1.00 86.08           H  
ATOM   3342  NZ  LYS A 208       1.310  18.779   2.312  1.00 86.08           N  
ATOM   3343  HZ1 LYS A 208       0.695  18.515   3.069  1.00 86.08           H  
ATOM   3344  HZ2 LYS A 208       1.260  18.057   1.608  1.00 86.08           H  
ATOM   3345  HZ3 LYS A 208       0.975  19.626   1.878  1.00 86.08           H  
ATOM   3346  N   GLU A 209       7.774  17.096   1.243  1.00 82.27           N  
ATOM   3347  H   GLU A 209       7.474  17.092   0.279  1.00 82.27           H  
ATOM   3348  CA  GLU A 209       8.174  15.824   1.869  1.00 82.27           C  
ATOM   3349  HA  GLU A 209       7.578  15.657   2.766  1.00 82.27           H  
ATOM   3350  C   GLU A 209       9.641  15.860   2.309  1.00 82.27           C  
ATOM   3351  CB  GLU A 209       7.980  14.624   0.922  1.00 82.27           C  
ATOM   3352  HB2 GLU A 209       8.735  13.878   1.171  1.00 82.27           H  
ATOM   3353  HB3 GLU A 209       8.141  14.936  -0.110  1.00 82.27           H  
ATOM   3354  O   GLU A 209       9.968  15.432   3.415  1.00 82.27           O  
ATOM   3355  CG  GLU A 209       6.627  13.915   1.061  1.00 82.27           C  
ATOM   3356  HG2 GLU A 209       6.482  13.643   2.107  1.00 82.27           H  
ATOM   3357  HG3 GLU A 209       5.832  14.604   0.776  1.00 82.27           H  
ATOM   3358  CD  GLU A 209       6.559  12.650   0.181  1.00 82.27           C  
ATOM   3359  OE1 GLU A 209       6.212  11.561   0.689  1.00 82.27           O  
ATOM   3360  OE2 GLU A 209       6.879  12.719  -1.029  1.00 82.27           O  
ATOM   3361  N   ARG A 210      10.534  16.408   1.479  1.00 87.02           N  
ATOM   3362  H   ARG A 210      10.203  16.731   0.581  1.00 87.02           H  
ATOM   3363  CA  ARG A 210      11.966  16.497   1.792  1.00 87.02           C  
ATOM   3364  HA  ARG A 210      12.318  15.495   2.035  1.00 87.02           H  
ATOM   3365  C   ARG A 210      12.217  17.355   3.034  1.00 87.02           C  
ATOM   3366  CB  ARG A 210      12.711  17.006   0.551  1.00 87.02           C  
ATOM   3367  HB2 ARG A 210      12.295  16.509  -0.325  1.00 87.02           H  
ATOM   3368  HB3 ARG A 210      12.559  18.079   0.437  1.00 87.02           H  
ATOM   3369  O   ARG A 210      12.909  16.916   3.949  1.00 87.02           O  
ATOM   3370  CG  ARG A 210      14.214  16.700   0.620  1.00 87.02           C  
ATOM   3371  HG2 ARG A 210      14.363  15.627   0.743  1.00 87.02           H  
ATOM   3372  HG3 ARG A 210      14.647  17.211   1.480  1.00 87.02           H  
ATOM   3373  CD  ARG A 210      14.944  17.165  -0.647  1.00 87.02           C  
ATOM   3374  HD2 ARG A 210      14.808  18.242  -0.752  1.00 87.02           H  
ATOM   3375  HD3 ARG A 210      16.008  16.963  -0.524  1.00 87.02           H  
ATOM   3376  NE  ARG A 210      14.451  16.479  -1.860  1.00 87.02           N  
ATOM   3377  HE  ARG A 210      13.695  15.820  -1.739  1.00 87.02           H  
ATOM   3378  NH1 ARG A 210      15.785  17.551  -3.389  1.00 87.02           N  
ATOM   3379 HH11 ARG A 210      16.245  18.046  -2.639  1.00 87.02           H  
ATOM   3380 HH12 ARG A 210      16.099  17.672  -4.342  1.00 87.02           H  
ATOM   3381  NH2 ARG A 210      14.287  16.045  -4.087  1.00 87.02           N  
ATOM   3382 HH21 ARG A 210      14.579  16.211  -5.039  1.00 87.02           H  
ATOM   3383 HH22 ARG A 210      13.457  15.493  -3.928  1.00 87.02           H  
ATOM   3384  CZ  ARG A 210      14.846  16.692  -3.102  1.00 87.02           C  
ATOM   3385  N   VAL A 211      11.604  18.536   3.103  1.00 90.96           N  
ATOM   3386  H   VAL A 211      11.043  18.813   2.310  1.00 90.96           H  
ATOM   3387  CA  VAL A 211      11.673  19.439   4.264  1.00 90.96           C  
ATOM   3388  HA  VAL A 211      12.719  19.635   4.503  1.00 90.96           H  
ATOM   3389  C   VAL A 211      11.044  18.792   5.499  1.00 90.96           C  
ATOM   3390  CB  VAL A 211      10.989  20.780   3.932  1.00 90.96           C  
ATOM   3391  HB  VAL A 211       9.992  20.582   3.539  1.00 90.96           H  
ATOM   3392  O   VAL A 211      11.623  18.843   6.584  1.00 90.96           O  
ATOM   3393  CG1 VAL A 211      10.845  21.696   5.157  1.00 90.96           C  
ATOM   3394 HG11 VAL A 211      10.544  22.697   4.848  1.00 90.96           H  
ATOM   3395 HG12 VAL A 211      11.780  21.743   5.716  1.00 90.96           H  
ATOM   3396 HG13 VAL A 211      10.081  21.305   5.829  1.00 90.96           H  
ATOM   3397  CG2 VAL A 211      11.781  21.546   2.865  1.00 90.96           C  
ATOM   3398 HG21 VAL A 211      11.908  20.944   1.965  1.00 90.96           H  
ATOM   3399 HG22 VAL A 211      12.770  21.813   3.238  1.00 90.96           H  
ATOM   3400 HG23 VAL A 211      11.236  22.450   2.595  1.00 90.96           H  
ATOM   3401  N   TYR A 212       9.894  18.135   5.341  1.00 86.51           N  
ATOM   3402  H   TYR A 212       9.462  18.120   4.429  1.00 86.51           H  
ATOM   3403  CA  TYR A 212       9.222  17.424   6.427  1.00 86.51           C  
ATOM   3404  HA  TYR A 212       8.999  18.127   7.229  1.00 86.51           H  
ATOM   3405  C   TYR A 212      10.106  16.323   7.014  1.00 86.51           C  
ATOM   3406  CB  TYR A 212       7.904  16.834   5.916  1.00 86.51           C  
ATOM   3407  HB2 TYR A 212       8.108  16.155   5.088  1.00 86.51           H  
ATOM   3408  HB3 TYR A 212       7.277  17.637   5.527  1.00 86.51           H  
ATOM   3409  O   TYR A 212      10.214  16.218   8.235  1.00 86.51           O  
ATOM   3410  CG  TYR A 212       7.139  16.080   6.982  1.00 86.51           C  
ATOM   3411  CD1 TYR A 212       7.375  14.705   7.171  1.00 86.51           C  
ATOM   3412  HD1 TYR A 212       8.080  14.182   6.540  1.00 86.51           H  
ATOM   3413  CD2 TYR A 212       6.210  16.755   7.797  1.00 86.51           C  
ATOM   3414  HD2 TYR A 212       6.024  17.809   7.655  1.00 86.51           H  
ATOM   3415  CE1 TYR A 212       6.694  14.004   8.182  1.00 86.51           C  
ATOM   3416  HE1 TYR A 212       6.889  12.951   8.325  1.00 86.51           H  
ATOM   3417  CE2 TYR A 212       5.510  16.051   8.793  1.00 86.51           C  
ATOM   3418  HE2 TYR A 212       4.779  16.555   9.408  1.00 86.51           H  
ATOM   3419  OH  TYR A 212       5.089  14.006   9.962  1.00 86.51           O  
ATOM   3420  HH  TYR A 212       5.404  13.100  10.001  1.00 86.51           H  
ATOM   3421  CZ  TYR A 212       5.762  14.680   8.995  1.00 86.51           C  
ATOM   3422  N   ASN A 213      10.768  15.534   6.167  1.00 84.12           N  
ATOM   3423  H   ASN A 213      10.592  15.642   5.178  1.00 84.12           H  
ATOM   3424  CA  ASN A 213      11.656  14.454   6.591  1.00 84.12           C  
ATOM   3425  HA  ASN A 213      11.119  13.806   7.285  1.00 84.12           H  
ATOM   3426  C   ASN A 213      12.878  14.986   7.349  1.00 84.12           C  
ATOM   3427  CB  ASN A 213      12.056  13.626   5.358  1.00 84.12           C  
ATOM   3428  HB2 ASN A 213      12.856  12.939   5.631  1.00 84.12           H  
ATOM   3429  HB3 ASN A 213      12.424  14.288   4.574  1.00 84.12           H  
ATOM   3430  O   ASN A 213      13.237  14.428   8.386  1.00 84.12           O  
ATOM   3431  CG  ASN A 213      10.907  12.791   4.817  1.00 84.12           C  
ATOM   3432  ND2 ASN A 213      10.994  12.342   3.587  1.00 84.12           N  
ATOM   3433 HD21 ASN A 213      10.181  11.851   3.245  1.00 84.12           H  
ATOM   3434 HD22 ASN A 213      11.767  12.610   2.994  1.00 84.12           H  
ATOM   3435  OD1 ASN A 213       9.932  12.505   5.493  1.00 84.12           O  
ATOM   3436  N   ILE A 214      13.464  16.101   6.896  1.00 89.18           N  
ATOM   3437  H   ILE A 214      13.132  16.503   6.031  1.00 89.18           H  
ATOM   3438  CA  ILE A 214      14.574  16.761   7.601  1.00 89.18           C  
ATOM   3439  HA  ILE A 214      15.391  16.048   7.710  1.00 89.18           H  
ATOM   3440  C   ILE A 214      14.137  17.161   9.013  1.00 89.18           C  
ATOM   3441  CB  ILE A 214      15.100  17.968   6.789  1.00 89.18           C  
ATOM   3442  HB  ILE A 214      14.257  18.599   6.505  1.00 89.18           H  
ATOM   3443  O   ILE A 214      14.779  16.776   9.990  1.00 89.18           O  
ATOM   3444  CG1 ILE A 214      15.797  17.453   5.513  1.00 89.18           C  
ATOM   3445 HG12 ILE A 214      16.756  17.009   5.778  1.00 89.18           H  
ATOM   3446 HG13 ILE A 214      15.199  16.669   5.048  1.00 89.18           H  
ATOM   3447  CG2 ILE A 214      16.089  18.822   7.605  1.00 89.18           C  
ATOM   3448 HG21 ILE A 214      16.921  18.207   7.947  1.00 89.18           H  
ATOM   3449 HG22 ILE A 214      16.487  19.637   7.000  1.00 89.18           H  
ATOM   3450 HG23 ILE A 214      15.597  19.273   8.467  1.00 89.18           H  
ATOM   3451  CD1 ILE A 214      16.020  18.538   4.459  1.00 89.18           C  
ATOM   3452 HD11 ILE A 214      16.438  18.066   3.570  1.00 89.18           H  
ATOM   3453 HD12 ILE A 214      15.071  19.007   4.196  1.00 89.18           H  
ATOM   3454 HD13 ILE A 214      16.718  19.296   4.816  1.00 89.18           H  
ATOM   3455  N   ILE A 215      13.003  17.852   9.140  1.00 90.33           N  
ATOM   3456  H   ILE A 215      12.496  18.098   8.301  1.00 90.33           H  
ATOM   3457  CA  ILE A 215      12.505  18.326  10.439  1.00 90.33           C  
ATOM   3458  HA  ILE A 215      13.316  18.850  10.945  1.00 90.33           H  
ATOM   3459  C   ILE A 215      12.106  17.142  11.332  1.00 90.33           C  
ATOM   3460  CB  ILE A 215      11.346  19.327  10.233  1.00 90.33           C  
ATOM   3461  HB  ILE A 215      10.564  18.834   9.655  1.00 90.33           H  
ATOM   3462  O   ILE A 215      12.422  17.126  12.522  1.00 90.33           O  
ATOM   3463  CG1 ILE A 215      11.835  20.578   9.461  1.00 90.33           C  
ATOM   3464 HG12 ILE A 215      12.460  20.282   8.619  1.00 90.33           H  
ATOM   3465 HG13 ILE A 215      12.451  21.195  10.116  1.00 90.33           H  
ATOM   3466  CG2 ILE A 215      10.757  19.761  11.589  1.00 90.33           C  
ATOM   3467 HG21 ILE A 215      11.514  20.277  12.178  1.00 90.33           H  
ATOM   3468 HG22 ILE A 215      10.400  18.901  12.157  1.00 90.33           H  
ATOM   3469 HG23 ILE A 215       9.904  20.422  11.433  1.00 90.33           H  
ATOM   3470  CD1 ILE A 215      10.702  21.435   8.887  1.00 90.33           C  
ATOM   3471 HD11 ILE A 215      11.126  22.220   8.261  1.00 90.33           H  
ATOM   3472 HD12 ILE A 215      10.049  20.813   8.275  1.00 90.33           H  
ATOM   3473 HD13 ILE A 215      10.127  21.905   9.685  1.00 90.33           H  
ATOM   3474  N   SER A 216      11.457  16.125  10.761  1.00 84.66           N  
ATOM   3475  H   SER A 216      11.238  16.198   9.778  1.00 84.66           H  
ATOM   3476  CA  SER A 216      10.993  14.931  11.480  1.00 84.66           C  
ATOM   3477  HA  SER A 216      10.424  15.249  12.354  1.00 84.66           H  
ATOM   3478  C   SER A 216      12.129  14.044  11.986  1.00 84.66           C  
ATOM   3479  CB  SER A 216      10.071  14.086  10.600  1.00 84.66           C  
ATOM   3480  HB2 SER A 216      10.603  13.756   9.708  1.00 84.66           H  
ATOM   3481  HB3 SER A 216       9.746  13.210  11.162  1.00 84.66           H  
ATOM   3482  O   SER A 216      11.926  13.309  12.949  1.00 84.66           O  
ATOM   3483  OG  SER A 216       8.935  14.838  10.231  1.00 84.66           O  
ATOM   3484  HG  SER A 216       9.182  15.366   9.468  1.00 84.66           H  
ATOM   3485  N   SER A 217      13.325  14.126  11.393  1.00 85.34           N  
ATOM   3486  H   SER A 217      13.418  14.676  10.550  1.00 85.34           H  
ATOM   3487  CA  SER A 217      14.507  13.418  11.904  1.00 85.34           C  
ATOM   3488  HA  SER A 217      14.229  12.382  12.100  1.00 85.34           H  
ATOM   3489  C   SER A 217      15.027  14.001  13.224  1.00 85.34           C  
ATOM   3490  CB  SER A 217      15.621  13.410  10.855  1.00 85.34           C  
ATOM   3491  HB2 SER A 217      16.361  12.666  11.150  1.00 85.34           H  
ATOM   3492  HB3 SER A 217      15.216  13.117   9.886  1.00 85.34           H  
ATOM   3493  O   SER A 217      15.699  13.319  13.993  1.00 85.34           O  
ATOM   3494  OG  SER A 217      16.260  14.671  10.769  1.00 85.34           O  
ATOM   3495  HG  SER A 217      15.685  15.320  10.358  1.00 85.34           H  
ATOM   3496  N   SER A 218      14.725  15.269  13.518  1.00 89.98           N  
ATOM   3497  H   SER A 218      14.173  15.786  12.849  1.00 89.98           H  
ATOM   3498  CA  SER A 218      15.126  15.941  14.759  1.00 89.98           C  
ATOM   3499  HA  SER A 218      15.197  15.211  15.566  1.00 89.98           H  
ATOM   3500  C   SER A 218      14.084  16.987  15.171  1.00 89.98           C  
ATOM   3501  CB  SER A 218      16.513  16.565  14.587  1.00 89.98           C  
ATOM   3502  HB2 SER A 218      16.526  17.189  13.694  1.00 89.98           H  
ATOM   3503  HB3 SER A 218      16.751  17.182  15.453  1.00 89.98           H  
ATOM   3504  O   SER A 218      14.359  18.185  15.117  1.00 89.98           O  
ATOM   3505  OG  SER A 218      17.488  15.552  14.478  1.00 89.98           O  
ATOM   3506  HG  SER A 218      17.080  14.766  14.109  1.00 89.98           H  
ATOM   3507  N   PRO A 219      12.878  16.573  15.594  1.00 85.15           N  
ATOM   3508  CA  PRO A 219      11.755  17.487  15.810  1.00 85.15           C  
ATOM   3509  HA  PRO A 219      11.631  18.115  14.927  1.00 85.15           H  
ATOM   3510  C   PRO A 219      11.952  18.416  17.017  1.00 85.15           C  
ATOM   3511  CB  PRO A 219      10.525  16.582  15.948  1.00 85.15           C  
ATOM   3512  HB2 PRO A 219      10.053  16.475  14.972  1.00 85.15           H  
ATOM   3513  HB3 PRO A 219       9.805  16.968  16.670  1.00 85.15           H  
ATOM   3514  O   PRO A 219      11.396  19.516  17.041  1.00 85.15           O  
ATOM   3515  CG  PRO A 219      11.090  15.228  16.380  1.00 85.15           C  
ATOM   3516  HG2 PRO A 219      11.164  15.191  17.467  1.00 85.15           H  
ATOM   3517  HG3 PRO A 219      10.488  14.403  15.998  1.00 85.15           H  
ATOM   3518  CD  PRO A 219      12.482  15.191  15.772  1.00 85.15           C  
ATOM   3519  HD2 PRO A 219      12.437  14.706  14.797  1.00 85.15           H  
ATOM   3520  HD3 PRO A 219      13.169  14.654  16.426  1.00 85.15           H  
ATOM   3521  N   SER A 220      12.765  18.002  17.996  1.00 87.93           N  
ATOM   3522  H   SER A 220      13.206  17.097  17.915  1.00 87.93           H  
ATOM   3523  CA  SER A 220      13.149  18.823  19.150  1.00 87.93           C  
ATOM   3524  HA  SER A 220      12.248  19.270  19.571  1.00 87.93           H  
ATOM   3525  C   SER A 220      14.102  19.963  18.788  1.00 87.93           C  
ATOM   3526  CB  SER A 220      13.801  17.958  20.231  1.00 87.93           C  
ATOM   3527  HB2 SER A 220      14.126  18.595  21.054  1.00 87.93           H  
ATOM   3528  HB3 SER A 220      13.076  17.239  20.613  1.00 87.93           H  
ATOM   3529  O   SER A 220      14.117  20.980  19.481  1.00 87.93           O  
ATOM   3530  OG  SER A 220      14.913  17.264  19.692  1.00 87.93           O  
ATOM   3531  HG  SER A 220      15.469  16.971  20.418  1.00 87.93           H  
ATOM   3532  N   ARG A 221      14.871  19.835  17.695  1.00 92.12           N  
ATOM   3533  H   ARG A 221      14.751  19.014  17.120  1.00 92.12           H  
ATOM   3534  CA  ARG A 221      15.758  20.900  17.217  1.00 92.12           C  
ATOM   3535  HA  ARG A 221      16.402  21.193  18.046  1.00 92.12           H  
ATOM   3536  C   ARG A 221      14.921  22.116  16.824  1.00 92.12           C  
ATOM   3537  CB  ARG A 221      16.645  20.382  16.069  1.00 92.12           C  
ATOM   3538  HB2 ARG A 221      17.228  19.535  16.430  1.00 92.12           H  
ATOM   3539  HB3 ARG A 221      16.005  20.039  15.256  1.00 92.12           H  
ATOM   3540  O   ARG A 221      13.859  21.993  16.209  1.00 92.12           O  
ATOM   3541  CG  ARG A 221      17.603  21.442  15.502  1.00 92.12           C  
ATOM   3542  HG2 ARG A 221      17.022  22.254  15.063  1.00 92.12           H  
ATOM   3543  HG3 ARG A 221      18.223  21.840  16.304  1.00 92.12           H  
ATOM   3544  CD  ARG A 221      18.503  20.851  14.411  1.00 92.12           C  
ATOM   3545  HD2 ARG A 221      17.876  20.370  13.661  1.00 92.12           H  
ATOM   3546  HD3 ARG A 221      19.155  20.100  14.856  1.00 92.12           H  
ATOM   3547  NE  ARG A 221      19.317  21.898  13.765  1.00 92.12           N  
ATOM   3548  HE  ARG A 221      19.187  22.849  14.079  1.00 92.12           H  
ATOM   3549  NH1 ARG A 221      20.358  20.570  12.204  1.00 92.12           N  
ATOM   3550 HH11 ARG A 221      20.982  20.486  11.414  1.00 92.12           H  
ATOM   3551 HH12 ARG A 221      19.747  19.807  12.456  1.00 92.12           H  
ATOM   3552  NH2 ARG A 221      20.839  22.748  12.303  1.00 92.12           N  
ATOM   3553 HH21 ARG A 221      20.644  23.681  12.635  1.00 92.12           H  
ATOM   3554 HH22 ARG A 221      21.467  22.639  11.519  1.00 92.12           H  
ATOM   3555  CZ  ARG A 221      20.166  21.732  12.764  1.00 92.12           C  
ATOM   3556  N   GLN A 222      15.415  23.301  17.172  1.00 90.68           N  
ATOM   3557  H   GLN A 222      16.272  23.337  17.706  1.00 90.68           H  
ATOM   3558  CA  GLN A 222      14.848  24.557  16.695  1.00 90.68           C  
ATOM   3559  HA  GLN A 222      13.761  24.479  16.683  1.00 90.68           H  
ATOM   3560  C   GLN A 222      15.296  24.818  15.256  1.00 90.68           C  
ATOM   3561  CB  GLN A 222      15.217  25.719  17.623  1.00 90.68           C  
ATOM   3562  HB2 GLN A 222      16.297  25.775  17.759  1.00 90.68           H  
ATOM   3563  HB3 GLN A 222      14.893  26.628  17.114  1.00 90.68           H  
ATOM   3564  O   GLN A 222      16.260  25.540  15.021  1.00 90.68           O  
ATOM   3565  CG  GLN A 222      14.528  25.632  18.997  1.00 90.68           C  
ATOM   3566  HG2 GLN A 222      13.538  25.191  18.887  1.00 90.68           H  
ATOM   3567  HG3 GLN A 222      15.116  24.990  19.653  1.00 90.68           H  
ATOM   3568  CD  GLN A 222      14.342  27.002  19.652  1.00 90.68           C  
ATOM   3569  NE2 GLN A 222      14.082  27.058  20.938  1.00 90.68           N  
ATOM   3570 HE21 GLN A 222      14.006  26.237  21.522  1.00 90.68           H  
ATOM   3571 HE22 GLN A 222      13.928  27.973  21.338  1.00 90.68           H  
ATOM   3572  OE1 GLN A 222      14.370  28.040  19.010  1.00 90.68           O  
ATOM   3573  N   TRP A 223      14.623  24.185  14.297  1.00 93.42           N  
ATOM   3574  H   TRP A 223      13.857  23.580  14.557  1.00 93.42           H  
ATOM   3575  CA  TRP A 223      14.911  24.397  12.882  1.00 93.42           C  
ATOM   3576  HA  TRP A 223      15.987  24.314  12.725  1.00 93.42           H  
ATOM   3577  C   TRP A 223      14.485  25.795  12.441  1.00 93.42           C  
ATOM   3578  CB  TRP A 223      14.221  23.339  12.018  1.00 93.42           C  
ATOM   3579  HB2 TRP A 223      14.372  23.609  10.973  1.00 93.42           H  
ATOM   3580  HB3 TRP A 223      13.145  23.364  12.192  1.00 93.42           H  
ATOM   3581  O   TRP A 223      13.349  26.217  12.672  1.00 93.42           O  
ATOM   3582  CG  TRP A 223      14.728  21.945  12.189  1.00 93.42           C  
ATOM   3583  CD1 TRP A 223      14.232  20.994  13.012  1.00 93.42           C  
ATOM   3584  HD1 TRP A 223      13.399  21.116  13.688  1.00 93.42           H  
ATOM   3585  CD2 TRP A 223      15.858  21.332  11.505  1.00 93.42           C  
ATOM   3586  CE2 TRP A 223      15.962  19.974  11.926  1.00 93.42           C  
ATOM   3587  CE3 TRP A 223      16.800  21.794  10.562  1.00 93.42           C  
ATOM   3588  HE3 TRP A 223      16.742  22.815  10.214  1.00 93.42           H  
ATOM   3589  NE1 TRP A 223      14.948  19.826  12.848  1.00 93.42           N  
ATOM   3590  HE1 TRP A 223      14.740  18.990  13.374  1.00 93.42           H  
ATOM   3591  CH2 TRP A 223      17.857  19.596  10.467  1.00 93.42           C  
ATOM   3592  HH2 TRP A 223      18.584  18.931  10.026  1.00 93.42           H  
ATOM   3593  CZ2 TRP A 223      16.944  19.110  11.419  1.00 93.42           C  
ATOM   3594  HZ2 TRP A 223      16.965  18.070  11.710  1.00 93.42           H  
ATOM   3595  CZ3 TRP A 223      17.789  20.937  10.047  1.00 93.42           C  
ATOM   3596  HZ3 TRP A 223      18.475  21.301   9.296  1.00 93.42           H  
ATOM   3597  N   LYS A 224      15.376  26.479  11.729  1.00 93.64           N  
ATOM   3598  H   LYS A 224      16.326  26.136  11.706  1.00 93.64           H  
ATOM   3599  CA  LYS A 224      15.075  27.687  10.960  1.00 93.64           C  
ATOM   3600  HA  LYS A 224      14.100  28.069  11.263  1.00 93.64           H  
ATOM   3601  C   LYS A 224      14.993  27.364   9.470  1.00 93.64           C  
ATOM   3602  CB  LYS A 224      16.133  28.758  11.262  1.00 93.64           C  
ATOM   3603  HB2 LYS A 224      15.934  29.641  10.655  1.00 93.64           H  
ATOM   3604  HB3 LYS A 224      17.118  28.376  10.995  1.00 93.64           H  
ATOM   3605  O   LYS A 224      15.540  26.368   8.999  1.00 93.64           O  
ATOM   3606  CG  LYS A 224      16.132  29.165  12.744  1.00 93.64           C  
ATOM   3607  HG2 LYS A 224      16.350  28.298  13.368  1.00 93.64           H  
ATOM   3608  HG3 LYS A 224      15.150  29.555  13.011  1.00 93.64           H  
ATOM   3609  CD  LYS A 224      17.194  30.236  13.007  1.00 93.64           C  
ATOM   3610  HD2 LYS A 224      16.984  31.114  12.397  1.00 93.64           H  
ATOM   3611  HD3 LYS A 224      18.169  29.834  12.730  1.00 93.64           H  
ATOM   3612  CE  LYS A 224      17.193  30.614  14.492  1.00 93.64           C  
ATOM   3613  HE2 LYS A 224      16.213  31.011  14.755  1.00 93.64           H  
ATOM   3614  HE3 LYS A 224      17.352  29.706  15.073  1.00 93.64           H  
ATOM   3615  NZ  LYS A 224      18.255  31.604  14.796  1.00 93.64           N  
ATOM   3616  HZ1 LYS A 224      18.265  31.827  15.781  1.00 93.64           H  
ATOM   3617  HZ2 LYS A 224      18.121  32.454  14.267  1.00 93.64           H  
ATOM   3618  HZ3 LYS A 224      19.158  31.222  14.553  1.00 93.64           H  
ATOM   3619  N   LEU A 225      14.341  28.250   8.714  1.00 95.39           N  
ATOM   3620  H   LEU A 225      13.884  29.025   9.173  1.00 95.39           H  
ATOM   3621  CA  LEU A 225      14.292  28.163   7.250  1.00 95.39           C  
ATOM   3622  HA  LEU A 225      13.787  27.237   6.974  1.00 95.39           H  
ATOM   3623  C   LEU A 225      15.707  28.121   6.647  1.00 95.39           C  
ATOM   3624  CB  LEU A 225      13.500  29.367   6.704  1.00 95.39           C  
ATOM   3625  HB2 LEU A 225      12.503  29.369   7.144  1.00 95.39           H  
ATOM   3626  HB3 LEU A 225      14.010  30.276   7.024  1.00 95.39           H  
ATOM   3627  O   LEU A 225      15.927  27.364   5.710  1.00 95.39           O  
ATOM   3628  CG  LEU A 225      13.370  29.397   5.165  1.00 95.39           C  
ATOM   3629  HG  LEU A 225      14.337  29.217   4.695  1.00 95.39           H  
ATOM   3630  CD1 LEU A 225      12.362  28.373   4.654  1.00 95.39           C  
ATOM   3631 HD11 LEU A 225      11.369  28.629   5.021  1.00 95.39           H  
ATOM   3632 HD12 LEU A 225      12.355  28.386   3.564  1.00 95.39           H  
ATOM   3633 HD13 LEU A 225      12.642  27.374   4.987  1.00 95.39           H  
ATOM   3634  CD2 LEU A 225      12.891  30.774   4.708  1.00 95.39           C  
ATOM   3635 HD21 LEU A 225      13.606  31.533   5.026  1.00 95.39           H  
ATOM   3636 HD22 LEU A 225      11.913  30.994   5.136  1.00 95.39           H  
ATOM   3637 HD23 LEU A 225      12.830  30.792   3.620  1.00 95.39           H  
ATOM   3638  N   THR A 226      16.641  28.910   7.194  1.00 94.08           N  
ATOM   3639  H   THR A 226      16.402  29.459   8.007  1.00 94.08           H  
ATOM   3640  CA  THR A 226      18.065  28.926   6.812  1.00 94.08           C  
ATOM   3641  HA  THR A 226      18.176  29.197   5.762  1.00 94.08           H  
ATOM   3642  C   THR A 226      18.699  27.552   6.961  1.00 94.08           C  
ATOM   3643  CB  THR A 226      18.856  29.935   7.663  1.00 94.08           C  
ATOM   3644  HB  THR A 226      19.925  29.757   7.552  1.00 94.08           H  
ATOM   3645  O   THR A 226      19.261  27.043   6.003  1.00 94.08           O  
ATOM   3646  CG2 THR A 226      18.556  31.376   7.247  1.00 94.08           C  
ATOM   3647 HG21 THR A 226      18.979  31.553   6.258  1.00 94.08           H  
ATOM   3648 HG22 THR A 226      17.482  31.563   7.243  1.00 94.08           H  
ATOM   3649 HG23 THR A 226      19.040  32.058   7.946  1.00 94.08           H  
ATOM   3650  OG1 THR A 226      18.499  29.821   9.031  1.00 94.08           O  
ATOM   3651  HG1 THR A 226      19.149  29.242   9.436  1.00 94.08           H  
ATOM   3652  N   ASP A 227      18.500  26.908   8.112  1.00 95.77           N  
ATOM   3653  H   ASP A 227      18.053  27.401   8.872  1.00 95.77           H  
ATOM   3654  CA  ASP A 227      19.117  25.617   8.413  1.00 95.77           C  
ATOM   3655  HA  ASP A 227      20.201  25.724   8.365  1.00 95.77           H  
ATOM   3656  C   ASP A 227      18.689  24.542   7.410  1.00 95.77           C  
ATOM   3657  CB  ASP A 227      18.714  25.139   9.817  1.00 95.77           C  
ATOM   3658  HB2 ASP A 227      17.664  24.850   9.793  1.00 95.77           H  
ATOM   3659  HB3 ASP A 227      19.294  24.249  10.061  1.00 95.77           H  
ATOM   3660  O   ASP A 227      19.503  23.735   6.974  1.00 95.77           O  
ATOM   3661  CG  ASP A 227      18.885  26.154  10.946  1.00 95.77           C  
ATOM   3662  OD1 ASP A 227      19.677  27.109  10.818  1.00 95.77           O  
ATOM   3663  OD2 ASP A 227      18.158  25.975  11.948  1.00 95.77           O  
ATOM   3664  N   VAL A 228      17.402  24.521   7.043  1.00 95.20           N  
ATOM   3665  H   VAL A 228      16.787  25.218   7.438  1.00 95.20           H  
ATOM   3666  CA  VAL A 228      16.881  23.557   6.066  1.00 95.20           C  
ATOM   3667  HA  VAL A 228      17.316  22.581   6.281  1.00 95.20           H  
ATOM   3668  C   VAL A 228      17.311  23.908   4.647  1.00 95.20           C  
ATOM   3669  CB  VAL A 228      15.354  23.425   6.167  1.00 95.20           C  
ATOM   3670  HB  VAL A 228      14.887  24.402   6.045  1.00 95.20           H  
ATOM   3671  O   VAL A 228      17.621  22.998   3.884  1.00 95.20           O  
ATOM   3672  CG1 VAL A 228      14.793  22.479   5.102  1.00 95.20           C  
ATOM   3673 HG11 VAL A 228      15.259  21.497   5.186  1.00 95.20           H  
ATOM   3674 HG12 VAL A 228      14.967  22.877   4.102  1.00 95.20           H  
ATOM   3675 HG13 VAL A 228      13.715  22.389   5.239  1.00 95.20           H  
ATOM   3676  CG2 VAL A 228      14.974  22.854   7.540  1.00 95.20           C  
ATOM   3677 HG21 VAL A 228      15.124  23.610   8.310  1.00 95.20           H  
ATOM   3678 HG22 VAL A 228      15.599  21.990   7.767  1.00 95.20           H  
ATOM   3679 HG23 VAL A 228      13.936  22.523   7.544  1.00 95.20           H  
ATOM   3680  N   ALA A 229      17.337  25.195   4.294  1.00 93.13           N  
ATOM   3681  H   ALA A 229      17.126  25.895   4.991  1.00 93.13           H  
ATOM   3682  CA  ALA A 229      17.778  25.664   2.984  1.00 93.13           C  
ATOM   3683  HA  ALA A 229      17.168  25.189   2.216  1.00 93.13           H  
ATOM   3684  C   ALA A 229      19.237  25.256   2.718  1.00 93.13           C  
ATOM   3685  CB  ALA A 229      17.548  27.180   2.921  1.00 93.13           C  
ATOM   3686  HB1 ALA A 229      17.656  27.533   1.896  1.00 93.13           H  
ATOM   3687  HB2 ALA A 229      18.267  27.696   3.557  1.00 93.13           H  
ATOM   3688  HB3 ALA A 229      16.535  27.422   3.244  1.00 93.13           H  
ATOM   3689  O   ALA A 229      19.515  24.632   1.693  1.00 93.13           O  
ATOM   3690  N   ASP A 230      20.123  25.477   3.693  1.00 91.17           N  
ATOM   3691  H   ASP A 230      19.846  26.037   4.486  1.00 91.17           H  
ATOM   3692  CA  ASP A 230      21.524  25.056   3.629  1.00 91.17           C  
ATOM   3693  HA  ASP A 230      21.986  25.483   2.738  1.00 91.17           H  
ATOM   3694  C   ASP A 230      21.642  23.529   3.534  1.00 91.17           C  
ATOM   3695  CB  ASP A 230      22.280  25.575   4.865  1.00 91.17           C  
ATOM   3696  HB2 ASP A 230      21.782  25.214   5.764  1.00 91.17           H  
ATOM   3697  HB3 ASP A 230      23.288  25.160   4.852  1.00 91.17           H  
ATOM   3698  O   ASP A 230      22.403  23.010   2.719  1.00 91.17           O  
ATOM   3699  CG  ASP A 230      22.399  27.105   4.931  1.00 91.17           C  
ATOM   3700  OD1 ASP A 230      22.269  27.763   3.874  1.00 91.17           O  
ATOM   3701  OD2 ASP A 230      22.616  27.609   6.056  1.00 91.17           O  
ATOM   3702  N   HIS A 231      20.830  22.790   4.301  1.00 90.92           N  
ATOM   3703  H   HIS A 231      20.238  23.271   4.961  1.00 90.92           H  
ATOM   3704  CA  HIS A 231      20.854  21.323   4.308  1.00 90.92           C  
ATOM   3705  HA  HIS A 231      21.878  21.013   4.519  1.00 90.92           H  
ATOM   3706  C   HIS A 231      20.459  20.684   2.968  1.00 90.92           C  
ATOM   3707  CB  HIS A 231      19.940  20.810   5.429  1.00 90.92           C  
ATOM   3708  HB2 HIS A 231      18.903  20.803   5.093  1.00 90.92           H  
ATOM   3709  HB3 HIS A 231      20.016  21.479   6.287  1.00 90.92           H  
ATOM   3710  O   HIS A 231      20.858  19.557   2.683  1.00 90.92           O  
ATOM   3711  CG  HIS A 231      20.333  19.451   5.935  1.00 90.92           C  
ATOM   3712  CD2 HIS A 231      19.681  18.265   5.740  1.00 90.92           C  
ATOM   3713  HD2 HIS A 231      18.782  18.124   5.158  1.00 90.92           H  
ATOM   3714  ND1 HIS A 231      21.440  19.187   6.704  1.00 90.92           N  
ATOM   3715  HD1 HIS A 231      22.178  19.844   6.914  1.00 90.92           H  
ATOM   3716  CE1 HIS A 231      21.455  17.872   6.972  1.00 90.92           C  
ATOM   3717  HE1 HIS A 231      22.230  17.356   7.520  1.00 90.92           H  
ATOM   3718  NE2 HIS A 231      20.387  17.270   6.426  1.00 90.92           N  
ATOM   3719  N   ILE A 232      19.670  21.383   2.147  1.00 90.34           N  
ATOM   3720  H   ILE A 232      19.371  22.298   2.453  1.00 90.34           H  
ATOM   3721  CA  ILE A 232      19.271  20.930   0.804  1.00 90.34           C  
ATOM   3722  HA  ILE A 232      19.608  19.901   0.679  1.00 90.34           H  
ATOM   3723  C   ILE A 232      19.970  21.707  -0.320  1.00 90.34           C  
ATOM   3724  CB  ILE A 232      17.738  20.912   0.638  1.00 90.34           C  
ATOM   3725  HB  ILE A 232      17.517  20.431  -0.315  1.00 90.34           H  
ATOM   3726  O   ILE A 232      19.562  21.577  -1.475  1.00 90.34           O  
ATOM   3727  CG1 ILE A 232      17.172  22.343   0.578  1.00 90.34           C  
ATOM   3728 HG12 ILE A 232      17.612  22.857  -0.276  1.00 90.34           H  
ATOM   3729 HG13 ILE A 232      17.448  22.902   1.472  1.00 90.34           H  
ATOM   3730  CG2 ILE A 232      17.080  20.054   1.729  1.00 90.34           C  
ATOM   3731 HG21 ILE A 232      16.032  19.874   1.492  1.00 90.34           H  
ATOM   3732 HG22 ILE A 232      17.602  19.100   1.799  1.00 90.34           H  
ATOM   3733 HG23 ILE A 232      17.147  20.568   2.688  1.00 90.34           H  
ATOM   3734  CD1 ILE A 232      15.660  22.409   0.405  1.00 90.34           C  
ATOM   3735 HD11 ILE A 232      15.155  22.141   1.334  1.00 90.34           H  
ATOM   3736 HD12 ILE A 232      15.410  23.435   0.135  1.00 90.34           H  
ATOM   3737 HD13 ILE A 232      15.351  21.739  -0.397  1.00 90.34           H  
ATOM   3738  N   PHE A 233      20.993  22.504   0.007  1.00 93.45           N  
ATOM   3739  H   PHE A 233      21.284  22.535   0.974  1.00 93.45           H  
ATOM   3740  CA  PHE A 233      21.762  23.323  -0.935  1.00 93.45           C  
ATOM   3741  HA  PHE A 233      22.400  23.968  -0.332  1.00 93.45           H  
ATOM   3742  C   PHE A 233      20.891  24.270  -1.781  1.00 93.45           C  
ATOM   3743  CB  PHE A 233      22.693  22.431  -1.771  1.00 93.45           C  
ATOM   3744  HB2 PHE A 233      23.327  23.069  -2.386  1.00 93.45           H  
ATOM   3745  HB3 PHE A 233      22.095  21.822  -2.449  1.00 93.45           H  
ATOM   3746  O   PHE A 233      21.054  24.389  -2.995  1.00 93.45           O  
ATOM   3747  CG  PHE A 233      23.584  21.524  -0.947  1.00 93.45           C  
ATOM   3748  CD1 PHE A 233      24.795  22.013  -0.427  1.00 93.45           C  
ATOM   3749  HD1 PHE A 233      25.091  23.035  -0.613  1.00 93.45           H  
ATOM   3750  CD2 PHE A 233      23.196  20.196  -0.685  1.00 93.45           C  
ATOM   3751  HD2 PHE A 233      22.260  19.821  -1.073  1.00 93.45           H  
ATOM   3752  CE1 PHE A 233      25.623  21.175   0.340  1.00 93.45           C  
ATOM   3753  HE1 PHE A 233      26.551  21.555   0.741  1.00 93.45           H  
ATOM   3754  CE2 PHE A 233      24.020  19.360   0.088  1.00 93.45           C  
ATOM   3755  HE2 PHE A 233      23.715  18.345   0.299  1.00 93.45           H  
ATOM   3756  CZ  PHE A 233      25.236  19.849   0.597  1.00 93.45           C  
ATOM   3757  HZ  PHE A 233      25.868  19.209   1.195  1.00 93.45           H  
ATOM   3758  N   MET A 234      19.939  24.952  -1.143  1.00 91.81           N  
ATOM   3759  H   MET A 234      19.875  24.842  -0.141  1.00 91.81           H  
ATOM   3760  CA  MET A 234      19.096  25.973  -1.769  1.00 91.81           C  
ATOM   3761  HA  MET A 234      19.456  26.177  -2.778  1.00 91.81           H  
ATOM   3762  C   MET A 234      19.159  27.288  -0.996  1.00 91.81           C  
ATOM   3763  CB  MET A 234      17.642  25.493  -1.857  1.00 91.81           C  
ATOM   3764  HB2 MET A 234      17.333  25.067  -0.903  1.00 91.81           H  
ATOM   3765  HB3 MET A 234      17.026  26.370  -2.054  1.00 91.81           H  
ATOM   3766  O   MET A 234      19.317  27.297   0.216  1.00 91.81           O  
ATOM   3767  CG  MET A 234      17.421  24.482  -2.993  1.00 91.81           C  
ATOM   3768  HG2 MET A 234      18.067  23.620  -2.824  1.00 91.81           H  
ATOM   3769  HG3 MET A 234      17.740  24.950  -3.924  1.00 91.81           H  
ATOM   3770  SD  MET A 234      15.714  23.878  -3.224  1.00 91.81           S  
ATOM   3771  CE  MET A 234      14.758  25.367  -2.865  1.00 91.81           C  
ATOM   3772  HE1 MET A 234      14.904  25.629  -1.817  1.00 91.81           H  
ATOM   3773  HE2 MET A 234      15.102  26.185  -3.498  1.00 91.81           H  
ATOM   3774  HE3 MET A 234      13.697  25.178  -3.031  1.00 91.81           H  
ATOM   3775  N   SER A 235      18.944  28.419  -1.675  1.00 90.23           N  
ATOM   3776  H   SER A 235      18.826  28.390  -2.677  1.00 90.23           H  
ATOM   3777  CA  SER A 235      18.748  29.686  -0.965  1.00 90.23           C  
ATOM   3778  HA  SER A 235      19.549  29.777  -0.232  1.00 90.23           H  
ATOM   3779  C   SER A 235      17.416  29.695  -0.207  1.00 90.23           C  
ATOM   3780  CB  SER A 235      18.855  30.893  -1.903  1.00 90.23           C  
ATOM   3781  HB2 SER A 235      18.994  31.788  -1.295  1.00 90.23           H  
ATOM   3782  HB3 SER A 235      19.724  30.782  -2.551  1.00 90.23           H  
ATOM   3783  O   SER A 235      16.427  29.085  -0.629  1.00 90.23           O  
ATOM   3784  OG  SER A 235      17.684  31.060  -2.685  1.00 90.23           O  
ATOM   3785  HG  SER A 235      17.549  32.003  -2.803  1.00 90.23           H  
ATOM   3786  N   THR A 236      17.350  30.464   0.881  1.00 95.15           N  
ATOM   3787  H   THR A 236      18.189  30.922   1.207  1.00 95.15           H  
ATOM   3788  CA  THR A 236      16.113  30.659   1.655  1.00 95.15           C  
ATOM   3789  HA  THR A 236      15.779  29.694   2.036  1.00 95.15           H  
ATOM   3790  C   THR A 236      14.978  31.238   0.815  1.00 95.15           C  
ATOM   3791  CB  THR A 236      16.352  31.600   2.840  1.00 95.15           C  
ATOM   3792  HB  THR A 236      15.395  31.855   3.295  1.00 95.15           H  
ATOM   3793  O   THR A 236      13.835  30.805   0.951  1.00 95.15           O  
ATOM   3794  CG2 THR A 236      17.227  30.955   3.902  1.00 95.15           C  
ATOM   3795 HG21 THR A 236      17.282  31.621   4.762  1.00 95.15           H  
ATOM   3796 HG22 THR A 236      18.229  30.762   3.519  1.00 95.15           H  
ATOM   3797 HG23 THR A 236      16.777  30.012   4.213  1.00 95.15           H  
ATOM   3798  OG1 THR A 236      16.992  32.779   2.410  1.00 95.15           O  
ATOM   3799  HG1 THR A 236      17.506  33.124   3.143  1.00 95.15           H  
ATOM   3800  N   SER A 237      15.283  32.178  -0.086  1.00 93.87           N  
ATOM   3801  H   SER A 237      16.240  32.498  -0.127  1.00 93.87           H  
ATOM   3802  CA  SER A 237      14.319  32.769  -1.019  1.00 93.87           C  
ATOM   3803  HA  SER A 237      13.483  33.173  -0.448  1.00 93.87           H  
ATOM   3804  C   SER A 237      13.744  31.731  -1.985  1.00 93.87           C  
ATOM   3805  CB  SER A 237      14.969  33.928  -1.788  1.00 93.87           C  
ATOM   3806  HB2 SER A 237      15.152  34.749  -1.094  1.00 93.87           H  
ATOM   3807  HB3 SER A 237      14.284  34.277  -2.561  1.00 93.87           H  
ATOM   3808  O   SER A 237      12.526  31.648  -2.144  1.00 93.87           O  
ATOM   3809  OG  SER A 237      16.204  33.549  -2.379  1.00 93.87           O  
ATOM   3810  HG  SER A 237      16.545  34.314  -2.849  1.00 93.87           H  
ATOM   3811  N   THR A 238      14.599  30.886  -2.568  1.00 92.94           N  
ATOM   3812  H   THR A 238      15.585  30.996  -2.382  1.00 92.94           H  
ATOM   3813  CA  THR A 238      14.175  29.830  -3.498  1.00 92.94           C  
ATOM   3814  HA  THR A 238      13.536  30.275  -4.260  1.00 92.94           H  
ATOM   3815  C   THR A 238      13.364  28.759  -2.778  1.00 92.94           C  
ATOM   3816  CB  THR A 238      15.372  29.176  -4.204  1.00 92.94           C  
ATOM   3817  HB  THR A 238      15.960  28.602  -3.488  1.00 92.94           H  
ATOM   3818  O   THR A 238      12.326  28.345  -3.287  1.00 92.94           O  
ATOM   3819  CG2 THR A 238      14.936  28.270  -5.357  1.00 92.94           C  
ATOM   3820 HG21 THR A 238      15.816  27.796  -5.791  1.00 92.94           H  
ATOM   3821 HG22 THR A 238      14.440  28.867  -6.122  1.00 92.94           H  
ATOM   3822 HG23 THR A 238      14.248  27.499  -5.010  1.00 92.94           H  
ATOM   3823  OG1 THR A 238      16.185  30.160  -4.790  1.00 92.94           O  
ATOM   3824  HG1 THR A 238      16.827  30.432  -4.131  1.00 92.94           H  
ATOM   3825  N   LEU A 239      13.787  28.339  -1.578  1.00 95.62           N  
ATOM   3826  H   LEU A 239      14.660  28.698  -1.218  1.00 95.62           H  
ATOM   3827  CA  LEU A 239      13.039  27.383  -0.757  1.00 95.62           C  
ATOM   3828  HA  LEU A 239      12.891  26.468  -1.331  1.00 95.62           H  
ATOM   3829  C   LEU A 239      11.645  27.911  -0.429  1.00 95.62           C  
ATOM   3830  CB  LEU A 239      13.843  27.058   0.519  1.00 95.62           C  
ATOM   3831  HB2 LEU A 239      14.051  27.983   1.055  1.00 95.62           H  
ATOM   3832  HB3 LEU A 239      14.800  26.621   0.234  1.00 95.62           H  
ATOM   3833  O   LEU A 239      10.657  27.213  -0.632  1.00 95.62           O  
ATOM   3834  CG  LEU A 239      13.120  26.092   1.481  1.00 95.62           C  
ATOM   3835  HG  LEU A 239      12.221  26.573   1.867  1.00 95.62           H  
ATOM   3836  CD1 LEU A 239      12.719  24.792   0.791  1.00 95.62           C  
ATOM   3837 HD11 LEU A 239      11.888  24.978   0.110  1.00 95.62           H  
ATOM   3838 HD12 LEU A 239      12.400  24.056   1.528  1.00 95.62           H  
ATOM   3839 HD13 LEU A 239      13.553  24.393   0.214  1.00 95.62           H  
ATOM   3840  CD2 LEU A 239      14.012  25.748   2.670  1.00 95.62           C  
ATOM   3841 HD21 LEU A 239      14.888  25.197   2.329  1.00 95.62           H  
ATOM   3842 HD22 LEU A 239      14.336  26.659   3.173  1.00 95.62           H  
ATOM   3843 HD23 LEU A 239      13.463  25.132   3.381  1.00 95.62           H  
ATOM   3844  N   LYS A 240      11.555  29.163   0.028  1.00 94.51           N  
ATOM   3845  H   LYS A 240      12.408  29.686   0.162  1.00 94.51           H  
ATOM   3846  CA  LYS A 240      10.276  29.786   0.372  1.00 94.51           C  
ATOM   3847  HA  LYS A 240       9.778  29.155   1.107  1.00 94.51           H  
ATOM   3848  C   LYS A 240       9.340  29.857  -0.838  1.00 94.51           C  
ATOM   3849  CB  LYS A 240      10.554  31.163   0.987  1.00 94.51           C  
ATOM   3850  HB2 LYS A 240      11.410  31.077   1.657  1.00 94.51           H  
ATOM   3851  HB3 LYS A 240      10.803  31.876   0.201  1.00 94.51           H  
ATOM   3852  O   LYS A 240       8.165  29.536  -0.692  1.00 94.51           O  
ATOM   3853  CG  LYS A 240       9.377  31.679   1.821  1.00 94.51           C  
ATOM   3854  HG2 LYS A 240       9.163  30.966   2.617  1.00 94.51           H  
ATOM   3855  HG3 LYS A 240       8.496  31.787   1.189  1.00 94.51           H  
ATOM   3856  CD  LYS A 240       9.737  33.038   2.437  1.00 94.51           C  
ATOM   3857  HD2 LYS A 240       9.869  33.763   1.633  1.00 94.51           H  
ATOM   3858  HD3 LYS A 240      10.671  32.948   2.990  1.00 94.51           H  
ATOM   3859  CE  LYS A 240       8.628  33.506   3.384  1.00 94.51           C  
ATOM   3860  HE2 LYS A 240       7.685  33.504   2.837  1.00 94.51           H  
ATOM   3861  HE3 LYS A 240       8.538  32.791   4.201  1.00 94.51           H  
ATOM   3862  NZ  LYS A 240       8.899  34.867   3.914  1.00 94.51           N  
ATOM   3863  HZ1 LYS A 240       8.952  35.534   3.157  1.00 94.51           H  
ATOM   3864  HZ2 LYS A 240       8.156  35.164   4.530  1.00 94.51           H  
ATOM   3865  HZ3 LYS A 240       9.772  34.894   4.422  1.00 94.51           H  
ATOM   3866  N   ARG A 241       9.861  30.220  -2.018  1.00 93.89           N  
ATOM   3867  H   ARG A 241      10.835  30.485  -2.045  1.00 93.89           H  
ATOM   3868  CA  ARG A 241       9.085  30.266  -3.267  1.00 93.89           C  
ATOM   3869  HA  ARG A 241       8.185  30.858  -3.097  1.00 93.89           H  
ATOM   3870  C   ARG A 241       8.590  28.880  -3.683  1.00 93.89           C  
ATOM   3871  CB  ARG A 241       9.906  30.933  -4.383  1.00 93.89           C  
ATOM   3872  HB2 ARG A 241      10.304  31.881  -4.020  1.00 93.89           H  
ATOM   3873  HB3 ARG A 241      10.741  30.288  -4.657  1.00 93.89           H  
ATOM   3874  O   ARG A 241       7.398  28.716  -3.893  1.00 93.89           O  
ATOM   3875  CG  ARG A 241       9.025  31.208  -5.614  1.00 93.89           C  
ATOM   3876  HG2 ARG A 241       8.236  31.905  -5.330  1.00 93.89           H  
ATOM   3877  HG3 ARG A 241       8.549  30.286  -5.947  1.00 93.89           H  
ATOM   3878  CD  ARG A 241       9.803  31.811  -6.787  1.00 93.89           C  
ATOM   3879  HD2 ARG A 241       9.079  32.112  -7.545  1.00 93.89           H  
ATOM   3880  HD3 ARG A 241      10.343  32.693  -6.443  1.00 93.89           H  
ATOM   3881  NE  ARG A 241      10.729  30.835  -7.385  1.00 93.89           N  
ATOM   3882  HE  ARG A 241      10.452  29.869  -7.282  1.00 93.89           H  
ATOM   3883  NH1 ARG A 241      11.787  32.278  -8.823  1.00 93.89           N  
ATOM   3884 HH11 ARG A 241      11.081  32.969  -8.614  1.00 93.89           H  
ATOM   3885 HH12 ARG A 241      12.455  32.444  -9.562  1.00 93.89           H  
ATOM   3886  NH2 ARG A 241      12.480  30.166  -8.677  1.00 93.89           N  
ATOM   3887 HH21 ARG A 241      12.290  29.218  -8.386  1.00 93.89           H  
ATOM   3888 HH22 ARG A 241      13.147  30.358  -9.411  1.00 93.89           H  
ATOM   3889  CZ  ARG A 241      11.661  31.098  -8.284  1.00 93.89           C  
ATOM   3890  N   LYS A 242       9.472  27.879  -3.729  1.00 92.24           N  
ATOM   3891  H   LYS A 242      10.441  28.080  -3.524  1.00 92.24           H  
ATOM   3892  CA  LYS A 242       9.096  26.518  -4.140  1.00 92.24           C  
ATOM   3893  HA  LYS A 242       8.577  26.560  -5.098  1.00 92.24           H  
ATOM   3894  C   LYS A 242       8.113  25.847  -3.177  1.00 92.24           C  
ATOM   3895  CB  LYS A 242      10.337  25.645  -4.308  1.00 92.24           C  
ATOM   3896  HB2 LYS A 242      10.960  25.712  -3.415  1.00 92.24           H  
ATOM   3897  HB3 LYS A 242       9.984  24.620  -4.422  1.00 92.24           H  
ATOM   3898  O   LYS A 242       7.217  25.140  -3.612  1.00 92.24           O  
ATOM   3899  CG  LYS A 242      11.167  25.995  -5.548  1.00 92.24           C  
ATOM   3900  HG2 LYS A 242      11.688  26.941  -5.403  1.00 92.24           H  
ATOM   3901  HG3 LYS A 242      10.503  26.086  -6.409  1.00 92.24           H  
ATOM   3902  CD  LYS A 242      12.173  24.870  -5.818  1.00 92.24           C  
ATOM   3903  HD2 LYS A 242      12.862  24.780  -4.978  1.00 92.24           H  
ATOM   3904  HD3 LYS A 242      11.624  23.935  -5.926  1.00 92.24           H  
ATOM   3905  CE  LYS A 242      12.953  25.137  -7.106  1.00 92.24           C  
ATOM   3906  HE2 LYS A 242      13.553  26.038  -6.977  1.00 92.24           H  
ATOM   3907  HE3 LYS A 242      12.232  25.319  -7.903  1.00 92.24           H  
ATOM   3908  NZ  LYS A 242      13.812  23.980  -7.458  1.00 92.24           N  
ATOM   3909  HZ1 LYS A 242      14.479  23.785  -6.725  1.00 92.24           H  
ATOM   3910  HZ2 LYS A 242      13.237  23.161  -7.598  1.00 92.24           H  
ATOM   3911  HZ3 LYS A 242      14.311  24.154  -8.319  1.00 92.24           H  
ATOM   3912  N   LEU A 243       8.237  26.088  -1.871  1.00 92.86           N  
ATOM   3913  H   LEU A 243       9.016  26.640  -1.544  1.00 92.86           H  
ATOM   3914  CA  LEU A 243       7.234  25.608  -0.914  1.00 92.86           C  
ATOM   3915  HA  LEU A 243       7.070  24.542  -1.075  1.00 92.86           H  
ATOM   3916  C   LEU A 243       5.870  26.271  -1.145  1.00 92.86           C  
ATOM   3917  CB  LEU A 243       7.720  25.841   0.525  1.00 92.86           C  
ATOM   3918  HB2 LEU A 243       6.883  25.672   1.201  1.00 92.86           H  
ATOM   3919  HB3 LEU A 243       8.023  26.883   0.627  1.00 92.86           H  
ATOM   3920  O   LEU A 243       4.850  25.593  -1.052  1.00 92.86           O  
ATOM   3921  CG  LEU A 243       8.881  24.927   0.951  1.00 92.86           C  
ATOM   3922  HG  LEU A 243       9.732  25.089   0.291  1.00 92.86           H  
ATOM   3923  CD1 LEU A 243       9.296  25.288   2.381  1.00 92.86           C  
ATOM   3924 HD11 LEU A 243       8.462  25.109   3.061  1.00 92.86           H  
ATOM   3925 HD12 LEU A 243       9.590  26.337   2.418  1.00 92.86           H  
ATOM   3926 HD13 LEU A 243      10.146  24.675   2.679  1.00 92.86           H  
ATOM   3927  CD2 LEU A 243       8.523  23.442   0.888  1.00 92.86           C  
ATOM   3928 HD21 LEU A 243       9.285  22.837   1.378  1.00 92.86           H  
ATOM   3929 HD22 LEU A 243       8.459  23.119  -0.151  1.00 92.86           H  
ATOM   3930 HD23 LEU A 243       7.552  23.272   1.352  1.00 92.86           H  
ATOM   3931  N   ALA A 244       5.850  27.564  -1.484  1.00 91.54           N  
ATOM   3932  H   ALA A 244       6.719  28.074  -1.554  1.00 91.54           H  
ATOM   3933  CA  ALA A 244       4.615  28.267  -1.819  1.00 91.54           C  
ATOM   3934  HA  ALA A 244       3.891  28.084  -1.024  1.00 91.54           H  
ATOM   3935  C   ALA A 244       3.986  27.750  -3.125  1.00 91.54           C  
ATOM   3936  CB  ALA A 244       4.893  29.774  -1.871  1.00 91.54           C  
ATOM   3937  HB1 ALA A 244       5.328  30.103  -0.928  1.00 91.54           H  
ATOM   3938  HB2 ALA A 244       5.573  30.008  -2.690  1.00 91.54           H  
ATOM   3939  HB3 ALA A 244       3.954  30.305  -2.036  1.00 91.54           H  
ATOM   3940  O   ALA A 244       2.766  27.632  -3.192  1.00 91.54           O  
ATOM   3941  N   GLU A 245       4.799  27.385  -4.123  1.00 87.57           N  
ATOM   3942  H   GLU A 245       5.787  27.576  -4.032  1.00 87.57           H  
ATOM   3943  CA  GLU A 245       4.349  26.697  -5.346  1.00 87.57           C  
ATOM   3944  HA  GLU A 245       3.590  27.300  -5.844  1.00 87.57           H  
ATOM   3945  C   GLU A 245       3.689  25.340  -5.020  1.00 87.57           C  
ATOM   3946  CB  GLU A 245       5.537  26.510  -6.317  1.00 87.57           C  
ATOM   3947  HB2 GLU A 245       5.233  25.841  -7.122  1.00 87.57           H  
ATOM   3948  HB3 GLU A 245       6.349  26.027  -5.773  1.00 87.57           H  
ATOM   3949  O   GLU A 245       2.680  24.986  -5.622  1.00 87.57           O  
ATOM   3950  CG  GLU A 245       6.057  27.818  -6.953  1.00 87.57           C  
ATOM   3951  HG2 GLU A 245       5.349  28.136  -7.719  1.00 87.57           H  
ATOM   3952  HG3 GLU A 245       6.078  28.599  -6.193  1.00 87.57           H  
ATOM   3953  CD  GLU A 245       7.473  27.712  -7.571  1.00 87.57           C  
ATOM   3954  OE1 GLU A 245       8.065  28.775  -7.892  1.00 87.57           O  
ATOM   3955  OE2 GLU A 245       8.050  26.603  -7.635  1.00 87.57           O  
ATOM   3956  N   GLU A 246       4.179  24.622  -4.003  1.00 82.20           N  
ATOM   3957  H   GLU A 246       5.054  24.920  -3.595  1.00 82.20           H  
ATOM   3958  CA  GLU A 246       3.548  23.403  -3.463  1.00 82.20           C  
ATOM   3959  HA  GLU A 246       3.110  22.851  -4.294  1.00 82.20           H  
ATOM   3960  C   GLU A 246       2.382  23.685  -2.483  1.00 82.20           C  
ATOM   3961  CB  GLU A 246       4.616  22.498  -2.820  1.00 82.20           C  
ATOM   3962  HB2 GLU A 246       5.155  23.065  -2.061  1.00 82.20           H  
ATOM   3963  HB3 GLU A 246       4.115  21.663  -2.331  1.00 82.20           H  
ATOM   3964  O   GLU A 246       1.872  22.775  -1.821  1.00 82.20           O  
ATOM   3965  CG  GLU A 246       5.622  21.910  -3.829  1.00 82.20           C  
ATOM   3966  HG2 GLU A 246       6.167  22.721  -4.312  1.00 82.20           H  
ATOM   3967  HG3 GLU A 246       5.068  21.369  -4.597  1.00 82.20           H  
ATOM   3968  CD  GLU A 246       6.629  20.952  -3.169  1.00 82.20           C  
ATOM   3969  OE1 GLU A 246       7.528  20.411  -3.856  1.00 82.20           O  
ATOM   3970  OE2 GLU A 246       6.559  20.747  -1.938  1.00 82.20           O  
ATOM   3971  N   GLY A 247       1.946  24.944  -2.355  1.00 82.18           N  
ATOM   3972  H   GLY A 247       2.376  25.651  -2.934  1.00 82.18           H  
ATOM   3973  CA  GLY A 247       0.816  25.341  -1.512  1.00 82.18           C  
ATOM   3974  HA2 GLY A 247      -0.048  24.723  -1.757  1.00 82.18           H  
ATOM   3975  HA3 GLY A 247       0.572  26.380  -1.734  1.00 82.18           H  
ATOM   3976  C   GLY A 247       1.078  25.228  -0.006  1.00 82.18           C  
ATOM   3977  O   GLY A 247       0.149  25.003   0.769  1.00 82.18           O  
ATOM   3978  N   THR A 248       2.334  25.341   0.431  1.00 86.91           N  
ATOM   3979  H   THR A 248       3.062  25.504  -0.250  1.00 86.91           H  
ATOM   3980  CA  THR A 248       2.726  25.208   1.840  1.00 86.91           C  
ATOM   3981  HA  THR A 248       1.856  25.409   2.466  1.00 86.91           H  
ATOM   3982  C   THR A 248       3.794  26.232   2.236  1.00 86.91           C  
ATOM   3983  CB  THR A 248       3.154  23.752   2.117  1.00 86.91           C  
ATOM   3984  HB  THR A 248       2.359  23.095   1.766  1.00 86.91           H  
ATOM   3985  O   THR A 248       4.343  26.964   1.418  1.00 86.91           O  
ATOM   3986  CG2 THR A 248       4.451  23.342   1.424  1.00 86.91           C  
ATOM   3987 HG21 THR A 248       4.693  22.312   1.683  1.00 86.91           H  
ATOM   3988 HG22 THR A 248       4.317  23.393   0.343  1.00 86.91           H  
ATOM   3989 HG23 THR A 248       5.271  24.000   1.712  1.00 86.91           H  
ATOM   3990  OG1 THR A 248       3.333  23.498   3.497  1.00 86.91           O  
ATOM   3991  HG1 THR A 248       4.224  23.777   3.720  1.00 86.91           H  
ATOM   3992  N   SER A 249       4.125  26.298   3.523  1.00 92.23           N  
ATOM   3993  H   SER A 249       3.574  25.774   4.187  1.00 92.23           H  
ATOM   3994  CA  SER A 249       5.244  27.095   4.026  1.00 92.23           C  
ATOM   3995  HA  SER A 249       5.849  27.437   3.187  1.00 92.23           H  
ATOM   3996  C   SER A 249       6.156  26.270   4.932  1.00 92.23           C  
ATOM   3997  CB  SER A 249       4.708  28.337   4.742  1.00 92.23           C  
ATOM   3998  HB2 SER A 249       5.524  29.047   4.872  1.00 92.23           H  
ATOM   3999  HB3 SER A 249       3.931  28.809   4.141  1.00 92.23           H  
ATOM   4000  O   SER A 249       5.768  25.216   5.439  1.00 92.23           O  
ATOM   4001  OG  SER A 249       4.193  28.000   6.014  1.00 92.23           O  
ATOM   4002  HG  SER A 249       3.274  27.744   5.907  1.00 92.23           H  
ATOM   4003  N   PHE A 250       7.373  26.763   5.183  1.00 93.74           N  
ATOM   4004  H   PHE A 250       7.667  27.603   4.706  1.00 93.74           H  
ATOM   4005  CA  PHE A 250       8.266  26.156   6.174  1.00 93.74           C  
ATOM   4006  HA  PHE A 250       8.497  25.134   5.872  1.00 93.74           H  
ATOM   4007  C   PHE A 250       7.608  26.081   7.556  1.00 93.74           C  
ATOM   4008  CB  PHE A 250       9.571  26.955   6.243  1.00 93.74           C  
ATOM   4009  HB2 PHE A 250      10.098  26.802   5.301  1.00 93.74           H  
ATOM   4010  HB3 PHE A 250       9.340  28.016   6.340  1.00 93.74           H  
ATOM   4011  O   PHE A 250       7.691  25.048   8.212  1.00 93.74           O  
ATOM   4012  CG  PHE A 250      10.478  26.546   7.388  1.00 93.74           C  
ATOM   4013  CD1 PHE A 250      10.447  27.248   8.612  1.00 93.74           C  
ATOM   4014  HD1 PHE A 250       9.799  28.103   8.731  1.00 93.74           H  
ATOM   4015  CD2 PHE A 250      11.306  25.418   7.252  1.00 93.74           C  
ATOM   4016  HD2 PHE A 250      11.331  24.865   6.325  1.00 93.74           H  
ATOM   4017  CE1 PHE A 250      11.229  26.813   9.697  1.00 93.74           C  
ATOM   4018  HE1 PHE A 250      11.190  27.326  10.647  1.00 93.74           H  
ATOM   4019  CE2 PHE A 250      12.085  24.991   8.339  1.00 93.74           C  
ATOM   4020  HE2 PHE A 250      12.706  24.112   8.249  1.00 93.74           H  
ATOM   4021  CZ  PHE A 250      12.043  25.679   9.559  1.00 93.74           C  
ATOM   4022  HZ  PHE A 250      12.627  25.325  10.395  1.00 93.74           H  
ATOM   4023  N   SER A 251       6.915  27.143   7.977  1.00 92.10           N  
ATOM   4024  H   SER A 251       6.837  27.952   7.377  1.00 92.10           H  
ATOM   4025  CA  SER A 251       6.218  27.189   9.265  1.00 92.10           C  
ATOM   4026  HA  SER A 251       6.937  26.997  10.061  1.00 92.10           H  
ATOM   4027  C   SER A 251       5.124  26.124   9.367  1.00 92.10           C  
ATOM   4028  CB  SER A 251       5.612  28.579   9.473  1.00 92.10           C  
ATOM   4029  HB2 SER A 251       5.053  28.601  10.409  1.00 92.10           H  
ATOM   4030  HB3 SER A 251       4.932  28.805   8.652  1.00 92.10           H  
ATOM   4031  O   SER A 251       5.004  25.482  10.411  1.00 92.10           O  
ATOM   4032  OG  SER A 251       6.645  29.549   9.513  1.00 92.10           O  
ATOM   4033  HG  SER A 251       6.979  29.603  10.412  1.00 92.10           H  
ATOM   4034  N   ASP A 252       4.378  25.883   8.286  1.00 89.42           N  
ATOM   4035  H   ASP A 252       4.496  26.461   7.466  1.00 89.42           H  
ATOM   4036  CA  ASP A 252       3.339  24.847   8.256  1.00 89.42           C  
ATOM   4037  HA  ASP A 252       2.695  24.970   9.126  1.00 89.42           H  
ATOM   4038  C   ASP A 252       3.930  23.439   8.318  1.00 89.42           C  
ATOM   4039  CB  ASP A 252       2.472  24.978   6.998  1.00 89.42           C  
ATOM   4040  HB2 ASP A 252       1.761  24.153   6.971  1.00 89.42           H  
ATOM   4041  HB3 ASP A 252       3.104  24.910   6.113  1.00 89.42           H  
ATOM   4042  O   ASP A 252       3.420  22.594   9.057  1.00 89.42           O  
ATOM   4043  CG  ASP A 252       1.694  26.286   6.984  1.00 89.42           C  
ATOM   4044  OD1 ASP A 252       1.110  26.626   8.036  1.00 89.42           O  
ATOM   4045  OD2 ASP A 252       1.768  26.963   5.936  1.00 89.42           O  
ATOM   4046  N   ILE A 253       5.024  23.188   7.590  1.00 89.49           N  
ATOM   4047  H   ILE A 253       5.375  23.921   6.990  1.00 89.49           H  
ATOM   4048  CA  ILE A 253       5.720  21.893   7.611  1.00 89.49           C  
ATOM   4049  HA  ILE A 253       4.983  21.104   7.456  1.00 89.49           H  
ATOM   4050  C   ILE A 253       6.365  21.653   8.978  1.00 89.49           C  
ATOM   4051  CB  ILE A 253       6.771  21.799   6.484  1.00 89.49           C  
ATOM   4052  HB  ILE A 253       7.512  22.587   6.617  1.00 89.49           H  
ATOM   4053  O   ILE A 253       6.289  20.551   9.520  1.00 89.49           O  
ATOM   4054  CG1 ILE A 253       6.115  21.938   5.097  1.00 89.49           C  
ATOM   4055 HG12 ILE A 253       5.538  21.039   4.878  1.00 89.49           H  
ATOM   4056 HG13 ILE A 253       5.417  22.775   5.090  1.00 89.49           H  
ATOM   4057  CG2 ILE A 253       7.460  20.426   6.558  1.00 89.49           C  
ATOM   4058 HG21 ILE A 253       6.702  19.643   6.524  1.00 89.49           H  
ATOM   4059 HG22 ILE A 253       8.036  20.324   7.477  1.00 89.49           H  
ATOM   4060 HG23 ILE A 253       8.135  20.275   5.716  1.00 89.49           H  
ATOM   4061  CD1 ILE A 253       7.129  22.176   3.976  1.00 89.49           C  
ATOM   4062 HD11 ILE A 253       6.581  22.306   3.043  1.00 89.49           H  
ATOM   4063 HD12 ILE A 253       7.711  23.075   4.183  1.00 89.49           H  
ATOM   4064 HD13 ILE A 253       7.797  21.323   3.862  1.00 89.49           H  
ATOM   4065  N   TYR A 254       6.957  22.689   9.567  1.00 91.20           N  
ATOM   4066  H   TYR A 254       7.015  23.559   9.057  1.00 91.20           H  
ATOM   4067  CA  TYR A 254       7.573  22.627  10.885  1.00 91.20           C  
ATOM   4068  HA  TYR A 254       8.316  21.829  10.886  1.00 91.20           H  
ATOM   4069  C   TYR A 254       6.559  22.296  11.979  1.00 91.20           C  
ATOM   4070  CB  TYR A 254       8.270  23.961  11.154  1.00 91.20           C  
ATOM   4071  HB2 TYR A 254       8.991  24.149  10.359  1.00 91.20           H  
ATOM   4072  HB3 TYR A 254       7.537  24.767  11.129  1.00 91.20           H  
ATOM   4073  O   TYR A 254       6.778  21.384  12.782  1.00 91.20           O  
ATOM   4074  CG  TYR A 254       9.012  23.995  12.466  1.00 91.20           C  
ATOM   4075  CD1 TYR A 254       8.562  24.816  13.517  1.00 91.20           C  
ATOM   4076  HD1 TYR A 254       7.658  25.396  13.400  1.00 91.20           H  
ATOM   4077  CD2 TYR A 254      10.184  23.231  12.612  1.00 91.20           C  
ATOM   4078  HD2 TYR A 254      10.536  22.615  11.798  1.00 91.20           H  
ATOM   4079  CE1 TYR A 254       9.341  24.948  14.680  1.00 91.20           C  
ATOM   4080  HE1 TYR A 254       9.048  25.640  15.456  1.00 91.20           H  
ATOM   4081  CE2 TYR A 254      10.939  23.325  13.789  1.00 91.20           C  
ATOM   4082  HE2 TYR A 254      11.860  22.773  13.908  1.00 91.20           H  
ATOM   4083  OH  TYR A 254      11.396  24.482  15.814  1.00 91.20           O  
ATOM   4084  HH  TYR A 254      11.099  25.227  16.342  1.00 91.20           H  
ATOM   4085  CZ  TYR A 254      10.554  24.236  14.786  1.00 91.20           C  
ATOM   4086  N   LEU A 255       5.409  22.979  11.969  1.00 88.30           N  
ATOM   4087  H   LEU A 255       5.288  23.715  11.288  1.00 88.30           H  
ATOM   4088  CA  LEU A 255       4.294  22.647  12.848  1.00 88.30           C  
ATOM   4089  HA  LEU A 255       4.651  22.697  13.877  1.00 88.30           H  
ATOM   4090  C   LEU A 255       3.811  21.213  12.592  1.00 88.30           C  
ATOM   4091  CB  LEU A 255       3.174  23.683  12.646  1.00 88.30           C  
ATOM   4092  HB2 LEU A 255       3.577  24.677  12.838  1.00 88.30           H  
ATOM   4093  HB3 LEU A 255       2.855  23.650  11.604  1.00 88.30           H  
ATOM   4094  O   LEU A 255       3.607  20.466  13.548  1.00 88.30           O  
ATOM   4095  CG  LEU A 255       1.944  23.459  13.545  1.00 88.30           C  
ATOM   4096  HG  LEU A 255       1.534  22.465  13.363  1.00 88.30           H  
ATOM   4097  CD1 LEU A 255       2.270  23.589  15.037  1.00 88.30           C  
ATOM   4098 HD11 LEU A 255       2.967  22.805  15.333  1.00 88.30           H  
ATOM   4099 HD12 LEU A 255       1.358  23.468  15.622  1.00 88.30           H  
ATOM   4100 HD13 LEU A 255       2.711  24.565  15.237  1.00 88.30           H  
ATOM   4101  CD2 LEU A 255       0.864  24.486  13.204  1.00 88.30           C  
ATOM   4102 HD21 LEU A 255       1.248  25.494  13.360  1.00 88.30           H  
ATOM   4103 HD22 LEU A 255       0.581  24.379  12.157  1.00 88.30           H  
ATOM   4104 HD23 LEU A 255      -0.015  24.326  13.827  1.00 88.30           H  
ATOM   4105  N   SER A 256       3.689  20.807  11.324  1.00 84.34           N  
ATOM   4106  H   SER A 256       3.850  21.478  10.586  1.00 84.34           H  
ATOM   4107  CA  SER A 256       3.262  19.459  10.945  1.00 84.34           C  
ATOM   4108  HA  SER A 256       2.253  19.315  11.332  1.00 84.34           H  
ATOM   4109  C   SER A 256       4.131  18.371  11.544  1.00 84.34           C  
ATOM   4110  CB  SER A 256       3.277  19.263   9.424  1.00 84.34           C  
ATOM   4111  HB2 SER A 256       4.303  19.194   9.063  1.00 84.34           H  
ATOM   4112  HB3 SER A 256       2.816  20.113   8.920  1.00 84.34           H  
ATOM   4113  O   SER A 256       3.613  17.453  12.175  1.00 84.34           O  
ATOM   4114  OG  SER A 256       2.597  18.070   9.074  1.00 84.34           O  
ATOM   4115  HG  SER A 256       2.542  17.482   9.831  1.00 84.34           H  
ATOM   4116  N   ALA A 257       5.444  18.470  11.349  1.00 86.13           N  
ATOM   4117  H   ALA A 257       5.794  19.246  10.804  1.00 86.13           H  
ATOM   4118  CA  ALA A 257       6.399  17.474  11.809  1.00 86.13           C  
ATOM   4119  HA  ALA A 257       6.162  16.502  11.375  1.00 86.13           H  
ATOM   4120  C   ALA A 257       6.337  17.324  13.334  1.00 86.13           C  
ATOM   4121  CB  ALA A 257       7.782  17.903  11.316  1.00 86.13           C  
ATOM   4122  HB1 ALA A 257       7.801  17.910  10.226  1.00 86.13           H  
ATOM   4123  HB2 ALA A 257       8.534  17.200  11.674  1.00 86.13           H  
ATOM   4124  HB3 ALA A 257       8.013  18.903  11.684  1.00 86.13           H  
ATOM   4125  O   ALA A 257       6.255  16.212  13.858  1.00 86.13           O  
ATOM   4126  N   ARG A 258       6.275  18.447  14.062  1.00 88.47           N  
ATOM   4127  H   ARG A 258       6.324  19.330  13.573  1.00 88.47           H  
ATOM   4128  CA  ARG A 258       6.171  18.444  15.527  1.00 88.47           C  
ATOM   4129  HA  ARG A 258       6.943  17.790  15.931  1.00 88.47           H  
ATOM   4130  C   ARG A 258       4.847  17.873  16.030  1.00 88.47           C  
ATOM   4131  CB  ARG A 258       6.398  19.862  16.058  1.00 88.47           C  
ATOM   4132  HB2 ARG A 258       6.106  19.886  17.108  1.00 88.47           H  
ATOM   4133  HB3 ARG A 258       5.783  20.574  15.509  1.00 88.47           H  
ATOM   4134  O   ARG A 258       4.851  17.093  16.981  1.00 88.47           O  
ATOM   4135  CG  ARG A 258       7.877  20.255  15.962  1.00 88.47           C  
ATOM   4136  HG2 ARG A 258       8.468  19.530  16.521  1.00 88.47           H  
ATOM   4137  HG3 ARG A 258       8.208  20.253  14.923  1.00 88.47           H  
ATOM   4138  CD  ARG A 258       8.096  21.644  16.559  1.00 88.47           C  
ATOM   4139  HD2 ARG A 258       7.716  22.396  15.866  1.00 88.47           H  
ATOM   4140  HD3 ARG A 258       7.545  21.707  17.497  1.00 88.47           H  
ATOM   4141  NE  ARG A 258       9.523  21.877  16.821  1.00 88.47           N  
ATOM   4142  HE  ARG A 258      10.177  21.190  16.473  1.00 88.47           H  
ATOM   4143  NH1 ARG A 258       9.276  23.533  18.393  1.00 88.47           N  
ATOM   4144 HH11 ARG A 258       9.643  23.845  19.280  1.00 88.47           H  
ATOM   4145 HH12 ARG A 258       8.275  23.455  18.280  1.00 88.47           H  
ATOM   4146  NH2 ARG A 258      11.294  22.685  17.984  1.00 88.47           N  
ATOM   4147 HH21 ARG A 258      11.663  23.242  18.741  1.00 88.47           H  
ATOM   4148 HH22 ARG A 258      11.907  22.092  17.443  1.00 88.47           H  
ATOM   4149  CZ  ARG A 258      10.021  22.702  17.719  1.00 88.47           C  
ATOM   4150  N   MET A 259       3.725  18.220  15.401  1.00 84.90           N  
ATOM   4151  H   MET A 259       3.789  18.865  14.627  1.00 84.90           H  
ATOM   4152  CA  MET A 259       2.405  17.705  15.784  1.00 84.90           C  
ATOM   4153  HA  MET A 259       2.284  17.796  16.863  1.00 84.90           H  
ATOM   4154  C   MET A 259       2.250  16.217  15.469  1.00 84.90           C  
ATOM   4155  CB  MET A 259       1.303  18.525  15.105  1.00 84.90           C  
ATOM   4156  HB2 MET A 259       0.340  18.041  15.270  1.00 84.90           H  
ATOM   4157  HB3 MET A 259       1.489  18.554  14.031  1.00 84.90           H  
ATOM   4158  O   MET A 259       1.730  15.473  16.301  1.00 84.90           O  
ATOM   4159  CG  MET A 259       1.211  19.960  15.637  1.00 84.90           C  
ATOM   4160  HG2 MET A 259       2.142  20.487  15.431  1.00 84.90           H  
ATOM   4161  HG3 MET A 259       0.430  20.472  15.074  1.00 84.90           H  
ATOM   4162  SD  MET A 259       0.820  20.163  17.397  1.00 84.90           S  
ATOM   4163  CE  MET A 259       2.491  20.271  18.082  1.00 84.90           C  
ATOM   4164  HE1 MET A 259       3.150  20.762  17.365  1.00 84.90           H  
ATOM   4165  HE2 MET A 259       2.880  19.274  18.288  1.00 84.90           H  
ATOM   4166  HE3 MET A 259       2.468  20.839  19.012  1.00 84.90           H  
ATOM   4167  N   ASN A 260       2.752  15.752  14.327  1.00 78.13           N  
ATOM   4168  H   ASN A 260       3.131  16.403  13.654  1.00 78.13           H  
ATOM   4169  CA  ASN A 260       2.745  14.330  13.986  1.00 78.13           C  
ATOM   4170  HA  ASN A 260       1.740  13.936  14.137  1.00 78.13           H  
ATOM   4171  C   ASN A 260       3.653  13.517  14.912  1.00 78.13           C  
ATOM   4172  CB  ASN A 260       3.115  14.170  12.505  1.00 78.13           C  
ATOM   4173  HB2 ASN A 260       3.385  13.132  12.307  1.00 78.13           H  
ATOM   4174  HB3 ASN A 260       3.973  14.798  12.266  1.00 78.13           H  
ATOM   4175  O   ASN A 260       3.244  12.456  15.386  1.00 78.13           O  
ATOM   4176  CG  ASN A 260       1.950  14.510  11.591  1.00 78.13           C  
ATOM   4177  ND2 ASN A 260       2.213  14.908  10.371  1.00 78.13           N  
ATOM   4178 HD21 ASN A 260       1.407  14.998   9.769  1.00 78.13           H  
ATOM   4179 HD22 ASN A 260       3.159  14.849  10.021  1.00 78.13           H  
ATOM   4180  OD1 ASN A 260       0.792  14.382  11.959  1.00 78.13           O  
ATOM   4181  N   GLN A 261       4.828  14.043  15.270  1.00 83.22           N  
ATOM   4182  H   GLN A 261       5.162  14.876  14.807  1.00 83.22           H  
ATOM   4183  CA  GLN A 261       5.668  13.410  16.283  1.00 83.22           C  
ATOM   4184  HA  GLN A 261       5.841  12.381  15.967  1.00 83.22           H  
ATOM   4185  C   GLN A 261       4.966  13.358  17.644  1.00 83.22           C  
ATOM   4186  CB  GLN A 261       7.013  14.144  16.381  1.00 83.22           C  
ATOM   4187  HB2 GLN A 261       7.460  14.224  15.390  1.00 83.22           H  
ATOM   4188  HB3 GLN A 261       6.847  15.153  16.760  1.00 83.22           H  
ATOM   4189  O   GLN A 261       4.994  12.325  18.314  1.00 83.22           O  
ATOM   4190  CG  GLN A 261       7.997  13.418  17.312  1.00 83.22           C  
ATOM   4191  HG2 GLN A 261       8.849  14.075  17.492  1.00 83.22           H  
ATOM   4192  HG3 GLN A 261       7.540  13.240  18.285  1.00 83.22           H  
ATOM   4193  CD  GLN A 261       8.514  12.087  16.759  1.00 83.22           C  
ATOM   4194  NE2 GLN A 261       9.481  11.484  17.411  1.00 83.22           N  
ATOM   4195 HE21 GLN A 261       9.933  11.942  18.189  1.00 83.22           H  
ATOM   4196 HE22 GLN A 261       9.886  10.686  16.943  1.00 83.22           H  
ATOM   4197  OE1 GLN A 261       8.071  11.547  15.759  1.00 83.22           O  
ATOM   4198  N   ALA A 262       4.289  14.437  18.040  1.00 85.88           N  
ATOM   4199  H   ALA A 262       4.339  15.279  17.484  1.00 85.88           H  
ATOM   4200  CA  ALA A 262       3.523  14.467  19.277  1.00 85.88           C  
ATOM   4201  HA  ALA A 262       4.191  14.246  20.109  1.00 85.88           H  
ATOM   4202  C   ALA A 262       2.414  13.411  19.277  1.00 85.88           C  
ATOM   4203  CB  ALA A 262       2.947  15.868  19.473  1.00 85.88           C  
ATOM   4204  HB1 ALA A 262       3.755  16.598  19.515  1.00 85.88           H  
ATOM   4205  HB2 ALA A 262       2.389  15.884  20.409  1.00 85.88           H  
ATOM   4206  HB3 ALA A 262       2.272  16.130  18.658  1.00 85.88           H  
ATOM   4207  O   ALA A 262       2.287  12.654  20.234  1.00 85.88           O  
ATOM   4208  N   ALA A 263       1.647  13.308  18.189  1.00 76.56           N  
ATOM   4209  H   ALA A 263       1.801  13.955  17.428  1.00 76.56           H  
ATOM   4210  CA  ALA A 263       0.616  12.289  18.039  1.00 76.56           C  
ATOM   4211  HA  ALA A 263      -0.099  12.393  18.854  1.00 76.56           H  
ATOM   4212  C   ALA A 263       1.200  10.871  18.124  1.00 76.56           C  
ATOM   4213  CB  ALA A 263      -0.121  12.524  16.718  1.00 76.56           C  
ATOM   4214  HB1 ALA A 263      -0.618  13.494  16.752  1.00 76.56           H  
ATOM   4215  HB2 ALA A 263       0.579  12.506  15.883  1.00 76.56           H  
ATOM   4216  HB3 ALA A 263      -0.867  11.744  16.569  1.00 76.56           H  
ATOM   4217  O   ALA A 263       0.641  10.035  18.833  1.00 76.56           O  
ATOM   4218  N   LYS A 264       2.345  10.612  17.477  1.00 72.49           N  
ATOM   4219  H   LYS A 264       2.732  11.334  16.887  1.00 72.49           H  
ATOM   4220  CA  LYS A 264       3.053   9.326  17.563  1.00 72.49           C  
ATOM   4221  HA  LYS A 264       2.371   8.537  17.244  1.00 72.49           H  
ATOM   4222  C   LYS A 264       3.445   8.999  19.007  1.00 72.49           C  
ATOM   4223  CB  LYS A 264       4.265   9.340  16.610  1.00 72.49           C  
ATOM   4224  HB2 LYS A 264       4.992  10.077  16.951  1.00 72.49           H  
ATOM   4225  HB3 LYS A 264       3.925   9.634  15.617  1.00 72.49           H  
ATOM   4226  O   LYS A 264       3.148   7.909  19.484  1.00 72.49           O  
ATOM   4227  CG  LYS A 264       4.951   7.966  16.504  1.00 72.49           C  
ATOM   4228  HG2 LYS A 264       5.314   7.667  17.487  1.00 72.49           H  
ATOM   4229  HG3 LYS A 264       4.222   7.231  16.163  1.00 72.49           H  
ATOM   4230  CD  LYS A 264       6.140   7.985  15.526  1.00 72.49           C  
ATOM   4231  HD2 LYS A 264       5.787   8.288  14.541  1.00 72.49           H  
ATOM   4232  HD3 LYS A 264       6.876   8.711  15.872  1.00 72.49           H  
ATOM   4233  CE  LYS A 264       6.786   6.589  15.435  1.00 72.49           C  
ATOM   4234  HE2 LYS A 264       6.027   5.880  15.104  1.00 72.49           H  
ATOM   4235  HE3 LYS A 264       7.104   6.287  16.433  1.00 72.49           H  
ATOM   4236  NZ  LYS A 264       7.946   6.546  14.502  1.00 72.49           N  
ATOM   4237  HZ1 LYS A 264       8.341   5.618  14.439  1.00 72.49           H  
ATOM   4238  HZ2 LYS A 264       7.665   6.804  13.568  1.00 72.49           H  
ATOM   4239  HZ3 LYS A 264       8.683   7.172  14.794  1.00 72.49           H  
ATOM   4240  N   LEU A 265       4.057   9.942  19.725  1.00 80.07           N  
ATOM   4241  H   LEU A 265       4.260  10.823  19.275  1.00 80.07           H  
ATOM   4242  CA  LEU A 265       4.474   9.740  21.118  1.00 80.07           C  
ATOM   4243  HA  LEU A 265       5.058   8.822  21.181  1.00 80.07           H  
ATOM   4244  C   LEU A 265       3.286   9.544  22.070  1.00 80.07           C  
ATOM   4245  CB  LEU A 265       5.339  10.925  21.581  1.00 80.07           C  
ATOM   4246  HB2 LEU A 265       5.495  10.825  22.655  1.00 80.07           H  
ATOM   4247  HB3 LEU A 265       4.781  11.844  21.406  1.00 80.07           H  
ATOM   4248  O   LEU A 265       3.359   8.697  22.957  1.00 80.07           O  
ATOM   4249  CG  LEU A 265       6.720  11.046  20.913  1.00 80.07           C  
ATOM   4250  HG  LEU A 265       6.610  11.122  19.831  1.00 80.07           H  
ATOM   4251  CD1 LEU A 265       7.418  12.307  21.426  1.00 80.07           C  
ATOM   4252 HD11 LEU A 265       7.522  12.268  22.510  1.00 80.07           H  
ATOM   4253 HD12 LEU A 265       8.402  12.400  20.967  1.00 80.07           H  
ATOM   4254 HD13 LEU A 265       6.832  13.186  21.156  1.00 80.07           H  
ATOM   4255  CD2 LEU A 265       7.637   9.858  21.216  1.00 80.07           C  
ATOM   4256 HD21 LEU A 265       7.808   9.772  22.289  1.00 80.07           H  
ATOM   4257 HD22 LEU A 265       7.194   8.935  20.841  1.00 80.07           H  
ATOM   4258 HD23 LEU A 265       8.589  10.000  20.705  1.00 80.07           H  
ATOM   4259  N   LEU A 266       2.191  10.284  21.872  1.00 79.45           N  
ATOM   4260  H   LEU A 266       2.213  10.989  21.149  1.00 79.45           H  
ATOM   4261  CA  LEU A 266       0.973  10.140  22.675  1.00 79.45           C  
ATOM   4262  HA  LEU A 266       1.239  10.179  23.731  1.00 79.45           H  
ATOM   4263  C   LEU A 266       0.299   8.783  22.451  1.00 79.45           C  
ATOM   4264  CB  LEU A 266      -0.010  11.281  22.356  1.00 79.45           C  
ATOM   4265  HB2 LEU A 266      -0.154  11.314  21.276  1.00 79.45           H  
ATOM   4266  HB3 LEU A 266      -0.974  11.056  22.812  1.00 79.45           H  
ATOM   4267  O   LEU A 266      -0.173   8.191  23.415  1.00 79.45           O  
ATOM   4268  CG  LEU A 266       0.451  12.661  22.851  1.00 79.45           C  
ATOM   4269  HG  LEU A 266       1.493  12.812  22.569  1.00 79.45           H  
ATOM   4270  CD1 LEU A 266      -0.400  13.747  22.197  1.00 79.45           C  
ATOM   4271 HD11 LEU A 266      -0.037  14.730  22.495  1.00 79.45           H  
ATOM   4272 HD12 LEU A 266      -0.308  13.658  21.114  1.00 79.45           H  
ATOM   4273 HD13 LEU A 266      -1.446  13.632  22.482  1.00 79.45           H  
ATOM   4274  CD2 LEU A 266       0.343  12.842  24.363  1.00 79.45           C  
ATOM   4275 HD21 LEU A 266       0.807  13.785  24.651  1.00 79.45           H  
ATOM   4276 HD22 LEU A 266      -0.708  12.857  24.651  1.00 79.45           H  
ATOM   4277 HD23 LEU A 266       0.854  12.031  24.882  1.00 79.45           H  
ATOM   4278  N   ARG A 267       0.288   8.271  21.211  1.00 69.32           N  
ATOM   4279  H   ARG A 267       0.677   8.825  20.461  1.00 69.32           H  
ATOM   4280  CA  ARG A 267      -0.231   6.926  20.901  1.00 69.32           C  
ATOM   4281  HA  ARG A 267      -1.232   6.809  21.317  1.00 69.32           H  
ATOM   4282  C   ARG A 267       0.589   5.812  21.539  1.00 69.32           C  
ATOM   4283  CB  ARG A 267      -0.273   6.687  19.388  1.00 69.32           C  
ATOM   4284  HB2 ARG A 267       0.674   6.988  18.940  1.00 69.32           H  
ATOM   4285  HB3 ARG A 267      -0.411   5.620  19.208  1.00 69.32           H  
ATOM   4286  O   ARG A 267       0.024   4.812  21.947  1.00 69.32           O  
ATOM   4287  CG  ARG A 267      -1.426   7.425  18.715  1.00 69.32           C  
ATOM   4288  HG2 ARG A 267      -2.369   7.115  19.164  1.00 69.32           H  
ATOM   4289  HG3 ARG A 267      -1.303   8.500  18.851  1.00 69.32           H  
ATOM   4290  CD  ARG A 267      -1.445   7.098  17.225  1.00 69.32           C  
ATOM   4291  HD2 ARG A 267      -1.648   6.035  17.095  1.00 69.32           H  
ATOM   4292  HD3 ARG A 267      -0.464   7.326  16.809  1.00 69.32           H  
ATOM   4293  NE  ARG A 267      -2.473   7.884  16.531  1.00 69.32           N  
ATOM   4294  HE  ARG A 267      -3.219   8.260  17.099  1.00 69.32           H  
ATOM   4295  NH1 ARG A 267      -1.640   7.637  14.398  1.00 69.32           N  
ATOM   4296 HH11 ARG A 267      -1.034   6.877  14.674  1.00 69.32           H  
ATOM   4297 HH12 ARG A 267      -1.834   7.756  13.414  1.00 69.32           H  
ATOM   4298  NH2 ARG A 267      -3.364   8.963  14.753  1.00 69.32           N  
ATOM   4299 HH21 ARG A 267      -4.285   8.995  15.167  1.00 69.32           H  
ATOM   4300 HH22 ARG A 267      -3.201   9.165  13.777  1.00 69.32           H  
ATOM   4301  CZ  ARG A 267      -2.482   8.151  15.240  1.00 69.32           C  
ATOM   4302  N   ILE A 268       1.911   5.975  21.632  1.00 68.14           N  
ATOM   4303  H   ILE A 268       2.322   6.802  21.221  1.00 68.14           H  
ATOM   4304  CA  ILE A 268       2.779   4.986  22.291  1.00 68.14           C  
ATOM   4305  HA  ILE A 268       2.543   4.000  21.892  1.00 68.14           H  
ATOM   4306  C   ILE A 268       2.481   4.910  23.802  1.00 68.14           C  
ATOM   4307  CB  ILE A 268       4.266   5.288  21.974  1.00 68.14           C  
ATOM   4308  HB  ILE A 268       4.464   6.331  22.224  1.00 68.14           H  
ATOM   4309  O   ILE A 268       2.734   3.883  24.418  1.00 68.14           O  
ATOM   4310  CG1 ILE A 268       4.555   5.070  20.469  1.00 68.14           C  
ATOM   4311 HG12 ILE A 268       3.749   5.491  19.868  1.00 68.14           H  
ATOM   4312 HG13 ILE A 268       4.581   4.001  20.257  1.00 68.14           H  
ATOM   4313  CG2 ILE A 268       5.230   4.406  22.793  1.00 68.14           C  
ATOM   4314 HG21 ILE A 268       6.267   4.596  22.520  1.00 68.14           H  
ATOM   4315 HG22 ILE A 268       4.999   3.353  22.634  1.00 68.14           H  
ATOM   4316 HG23 ILE A 268       5.131   4.624  23.857  1.00 68.14           H  
ATOM   4317  CD1 ILE A 268       5.868   5.706  19.987  1.00 68.14           C  
ATOM   4318 HD11 ILE A 268       5.873   6.770  20.223  1.00 68.14           H  
ATOM   4319 HD12 ILE A 268       5.947   5.585  18.907  1.00 68.14           H  
ATOM   4320 HD13 ILE A 268       6.728   5.223  20.451  1.00 68.14           H  
ATOM   4321  N   GLY A 269       1.954   5.975  24.420  1.00 71.34           N  
ATOM   4322  H   GLY A 269       1.726   6.783  23.859  1.00 71.34           H  
ATOM   4323  CA  GLY A 269       1.476   5.963  25.810  1.00 71.34           C  
ATOM   4324  HA2 GLY A 269       0.822   6.821  25.962  1.00 71.34           H  
ATOM   4325  HA3 GLY A 269       0.885   5.059  25.964  1.00 71.34           H  
ATOM   4326  C   GLY A 269       2.561   5.992  26.899  1.00 71.34           C  
ATOM   4327  O   GLY A 269       2.249   6.247  28.056  1.00 71.34           O  
ATOM   4328  N   ASN A 270       3.840   5.828  26.550  1.00 76.21           N  
ATOM   4329  H   ASN A 270       3.999   5.489  25.612  1.00 76.21           H  
ATOM   4330  CA  ASN A 270       4.955   5.772  27.513  1.00 76.21           C  
ATOM   4331  HA  ASN A 270       4.628   5.190  28.375  1.00 76.21           H  
ATOM   4332  C   ASN A 270       5.397   7.138  28.077  1.00 76.21           C  
ATOM   4333  CB  ASN A 270       6.138   5.034  26.856  1.00 76.21           C  
ATOM   4334  HB2 ASN A 270       7.018   5.121  27.494  1.00 76.21           H  
ATOM   4335  HB3 ASN A 270       6.369   5.487  25.892  1.00 76.21           H  
ATOM   4336  O   ASN A 270       6.378   7.220  28.820  1.00 76.21           O  
ATOM   4337  CG  ASN A 270       5.884   3.549  26.674  1.00 76.21           C  
ATOM   4338  ND2 ASN A 270       6.718   2.869  25.925  1.00 76.21           N  
ATOM   4339 HD21 ASN A 270       7.542   3.294  25.525  1.00 76.21           H  
ATOM   4340 HD22 ASN A 270       6.511   1.883  25.853  1.00 76.21           H  
ATOM   4341  OD1 ASN A 270       4.960   2.972  27.210  1.00 76.21           O  
ATOM   4342  N   HIS A 271       4.735   8.232  27.698  1.00 80.35           N  
ATOM   4343  H   HIS A 271       3.883   8.111  27.169  1.00 80.35           H  
ATOM   4344  CA  HIS A 271       5.125   9.588  28.076  1.00 80.35           C  
ATOM   4345  HA  HIS A 271       5.794   9.544  28.936  1.00 80.35           H  
ATOM   4346  C   HIS A 271       3.914  10.413  28.496  1.00 80.35           C  
ATOM   4347  CB  HIS A 271       5.877  10.256  26.915  1.00 80.35           C  
ATOM   4348  HB2 HIS A 271       5.226  10.274  26.041  1.00 80.35           H  
ATOM   4349  HB3 HIS A 271       6.108  11.287  27.183  1.00 80.35           H  
ATOM   4350  O   HIS A 271       2.885  10.418  27.822  1.00 80.35           O  
ATOM   4351  CG  HIS A 271       7.165   9.560  26.553  1.00 80.35           C  
ATOM   4352  CD2 HIS A 271       7.520   9.095  25.317  1.00 80.35           C  
ATOM   4353  HD2 HIS A 271       6.933   9.197  24.416  1.00 80.35           H  
ATOM   4354  ND1 HIS A 271       8.132   9.142  27.438  1.00 80.35           N  
ATOM   4355  HD1 HIS A 271       7.995   9.060  28.435  1.00 80.35           H  
ATOM   4356  CE1 HIS A 271       9.029   8.416  26.760  1.00 80.35           C  
ATOM   4357  HE1 HIS A 271       9.820   7.842  27.218  1.00 80.35           H  
ATOM   4358  NE2 HIS A 271       8.735   8.409  25.447  1.00 80.35           N  
ATOM   4359  N   ASN A 272       4.062  11.166  29.588  1.00 88.10           N  
ATOM   4360  H   ASN A 272       4.934  11.130  30.097  1.00 88.10           H  
ATOM   4361  CA  ASN A 272       3.077  12.176  29.953  1.00 88.10           C  
ATOM   4362  HA  ASN A 272       2.093  11.717  29.855  1.00 88.10           H  
ATOM   4363  C   ASN A 272       3.111  13.356  28.960  1.00 88.10           C  
ATOM   4364  CB  ASN A 272       3.247  12.567  31.438  1.00 88.10           C  
ATOM   4365  HB2 ASN A 272       3.260  11.657  32.038  1.00 88.10           H  
ATOM   4366  HB3 ASN A 272       2.383  13.150  31.757  1.00 88.10           H  
ATOM   4367  O   ASN A 272       4.071  13.542  28.207  1.00 88.10           O  
ATOM   4368  CG  ASN A 272       4.488  13.385  31.758  1.00 88.10           C  
ATOM   4369  ND2 ASN A 272       5.029  13.266  32.944  1.00 88.10           N  
ATOM   4370 HD21 ASN A 272       5.843  13.829  33.143  1.00 88.10           H  
ATOM   4371 HD22 ASN A 272       4.641  12.640  33.636  1.00 88.10           H  
ATOM   4372  OD1 ASN A 272       4.968  14.171  30.967  1.00 88.10           O  
ATOM   4373  N   VAL A 273       2.064  14.181  28.980  1.00 92.51           N  
ATOM   4374  H   VAL A 273       1.301  13.965  29.605  1.00 92.51           H  
ATOM   4375  CA  VAL A 273       1.906  15.324  28.062  1.00 92.51           C  
ATOM   4376  HA  VAL A 273       1.876  14.944  27.041  1.00 92.51           H  
ATOM   4377  C   VAL A 273       3.094  16.300  28.139  1.00 92.51           C  
ATOM   4378  CB  VAL A 273       0.569  16.040  28.354  1.00 92.51           C  
ATOM   4379  HB  VAL A 273       0.576  16.395  29.385  1.00 92.51           H  
ATOM   4380  O   VAL A 273       3.521  16.812  27.108  1.00 92.51           O  
ATOM   4381  CG1 VAL A 273       0.313  17.237  27.435  1.00 92.51           C  
ATOM   4382 HG11 VAL A 273      -0.624  17.720  27.710  1.00 92.51           H  
ATOM   4383 HG12 VAL A 273       1.110  17.975  27.529  1.00 92.51           H  
ATOM   4384 HG13 VAL A 273       0.252  16.893  26.402  1.00 92.51           H  
ATOM   4385  CG2 VAL A 273      -0.622  15.081  28.174  1.00 92.51           C  
ATOM   4386 HG21 VAL A 273      -1.558  15.615  28.336  1.00 92.51           H  
ATOM   4387 HG22 VAL A 273      -0.575  14.267  28.898  1.00 92.51           H  
ATOM   4388 HG23 VAL A 273      -0.618  14.661  27.168  1.00 92.51           H  
ATOM   4389  N   ASN A 274       3.670  16.500  29.331  1.00 92.60           N  
ATOM   4390  H   ASN A 274       3.321  15.972  30.119  1.00 92.60           H  
ATOM   4391  CA  ASN A 274       4.844  17.353  29.563  1.00 92.60           C  
ATOM   4392  HA  ASN A 274       4.643  18.346  29.160  1.00 92.60           H  
ATOM   4393  C   ASN A 274       6.093  16.819  28.838  1.00 92.60           C  
ATOM   4394  CB  ASN A 274       5.099  17.440  31.090  1.00 92.60           C  
ATOM   4395  HB2 ASN A 274       4.314  16.928  31.646  1.00 92.60           H  
ATOM   4396  HB3 ASN A 274       6.039  16.946  31.339  1.00 92.60           H  
ATOM   4397  O   ASN A 274       6.781  17.547  28.129  1.00 92.60           O  
ATOM   4398  CG  ASN A 274       5.147  18.860  31.617  1.00 92.60           C  
ATOM   4399  ND2 ASN A 274       6.031  19.187  32.525  1.00 92.60           N  
ATOM   4400 HD21 ASN A 274       6.718  18.527  32.860  1.00 92.60           H  
ATOM   4401 HD22 ASN A 274       6.020  20.145  32.845  1.00 92.60           H  
ATOM   4402  OD1 ASN A 274       4.348  19.693  31.252  1.00 92.60           O  
ATOM   4403  N   ALA A 275       6.366  15.524  28.985  1.00 92.81           N  
ATOM   4404  H   ALA A 275       5.757  14.975  29.575  1.00 92.81           H  
ATOM   4405  CA  ALA A 275       7.496  14.850  28.364  1.00 92.81           C  
ATOM   4406  HA  ALA A 275       8.406  15.405  28.592  1.00 92.81           H  
ATOM   4407  C   ALA A 275       7.351  14.803  26.838  1.00 92.81           C  
ATOM   4408  CB  ALA A 275       7.609  13.446  28.970  1.00 92.81           C  
ATOM   4409  HB1 ALA A 275       8.441  12.914  28.508  1.00 92.81           H  
ATOM   4410  HB2 ALA A 275       6.686  12.891  28.805  1.00 92.81           H  
ATOM   4411  HB3 ALA A 275       7.790  13.524  30.042  1.00 92.81           H  
ATOM   4412  O   ALA A 275       8.343  14.948  26.126  1.00 92.81           O  
ATOM   4413  N   VAL A 276       6.125  14.644  26.322  1.00 93.29           N  
ATOM   4414  H   VAL A 276       5.353  14.493  26.956  1.00 93.29           H  
ATOM   4415  CA  VAL A 276       5.858  14.750  24.880  1.00 93.29           C  
ATOM   4416  HA  VAL A 276       6.550  14.093  24.353  1.00 93.29           H  
ATOM   4417  C   VAL A 276       6.138  16.166  24.374  1.00 93.29           C  
ATOM   4418  CB  VAL A 276       4.428  14.308  24.520  1.00 93.29           C  
ATOM   4419  HB  VAL A 276       3.703  14.888  25.091  1.00 93.29           H  
ATOM   4420  O   VAL A 276       6.813  16.304  23.358  1.00 93.29           O  
ATOM   4421  CG1 VAL A 276       4.152  14.513  23.024  1.00 93.29           C  
ATOM   4422 HG11 VAL A 276       4.166  15.574  22.774  1.00 93.29           H  
ATOM   4423 HG12 VAL A 276       4.907  14.000  22.430  1.00 93.29           H  
ATOM   4424 HG13 VAL A 276       3.164  14.129  22.766  1.00 93.29           H  
ATOM   4425  CG2 VAL A 276       4.232  12.819  24.832  1.00 93.29           C  
ATOM   4426 HG21 VAL A 276       3.260  12.480  24.473  1.00 93.29           H  
ATOM   4427 HG22 VAL A 276       5.016  12.231  24.354  1.00 93.29           H  
ATOM   4428 HG23 VAL A 276       4.272  12.649  25.908  1.00 93.29           H  
ATOM   4429  N   ALA A 277       5.682  17.205  25.083  1.00 93.87           N  
ATOM   4430  H   ALA A 277       5.128  17.034  25.910  1.00 93.87           H  
ATOM   4431  CA  ALA A 277       5.934  18.597  24.706  1.00 93.87           C  
ATOM   4432  HA  ALA A 277       5.470  18.784  23.738  1.00 93.87           H  
ATOM   4433  C   ALA A 277       7.441  18.879  24.564  1.00 93.87           C  
ATOM   4434  CB  ALA A 277       5.280  19.522  25.742  1.00 93.87           C  
ATOM   4435  HB1 ALA A 277       4.226  19.269  25.860  1.00 93.87           H  
ATOM   4436  HB2 ALA A 277       5.368  20.559  25.417  1.00 93.87           H  
ATOM   4437  HB3 ALA A 277       5.773  19.427  26.709  1.00 93.87           H  
ATOM   4438  O   ALA A 277       7.886  19.317  23.500  1.00 93.87           O  
ATOM   4439  N   LEU A 278       8.227  18.513  25.583  1.00 91.33           N  
ATOM   4440  H   LEU A 278       7.779  18.195  26.431  1.00 91.33           H  
ATOM   4441  CA  LEU A 278       9.687  18.647  25.580  1.00 91.33           C  
ATOM   4442  HA  LEU A 278       9.945  19.696  25.436  1.00 91.33           H  
ATOM   4443  C   LEU A 278      10.337  17.867  24.429  1.00 91.33           C  
ATOM   4444  CB  LEU A 278      10.233  18.165  26.937  1.00 91.33           C  
ATOM   4445  HB2 LEU A 278       9.704  17.257  27.225  1.00 91.33           H  
ATOM   4446  HB3 LEU A 278      11.288  17.910  26.830  1.00 91.33           H  
ATOM   4447  O   LEU A 278      11.158  18.410  23.691  1.00 91.33           O  
ATOM   4448  CG  LEU A 278      10.105  19.216  28.055  1.00 91.33           C  
ATOM   4449  HG  LEU A 278       9.117  19.674  28.018  1.00 91.33           H  
ATOM   4450  CD1 LEU A 278      10.270  18.539  29.417  1.00 91.33           C  
ATOM   4451 HD11 LEU A 278      11.248  18.063  29.483  1.00 91.33           H  
ATOM   4452 HD12 LEU A 278       9.484  17.796  29.554  1.00 91.33           H  
ATOM   4453 HD13 LEU A 278      10.184  19.288  30.204  1.00 91.33           H  
ATOM   4454  CD2 LEU A 278      11.177  20.299  27.922  1.00 91.33           C  
ATOM   4455 HD21 LEU A 278      11.052  20.843  26.986  1.00 91.33           H  
ATOM   4456 HD22 LEU A 278      11.075  21.018  28.735  1.00 91.33           H  
ATOM   4457 HD23 LEU A 278      12.176  19.863  27.956  1.00 91.33           H  
ATOM   4458  N   LYS A 279       9.931  16.610  24.204  1.00 90.27           N  
ATOM   4459  H   LYS A 279       9.245  16.214  24.831  1.00 90.27           H  
ATOM   4460  CA  LYS A 279      10.448  15.789  23.092  1.00 90.27           C  
ATOM   4461  HA  LYS A 279      11.538  15.790  23.137  1.00 90.27           H  
ATOM   4462  C   LYS A 279      10.104  16.344  21.707  1.00 90.27           C  
ATOM   4463  CB  LYS A 279       9.937  14.350  23.218  1.00 90.27           C  
ATOM   4464  HB2 LYS A 279      10.081  13.849  22.260  1.00 90.27           H  
ATOM   4465  HB3 LYS A 279       8.871  14.351  23.446  1.00 90.27           H  
ATOM   4466  O   LYS A 279      10.831  16.082  20.752  1.00 90.27           O  
ATOM   4467  CG  LYS A 279      10.711  13.566  24.284  1.00 90.27           C  
ATOM   4468  HG2 LYS A 279      11.774  13.619  24.053  1.00 90.27           H  
ATOM   4469  HG3 LYS A 279      10.549  14.000  25.271  1.00 90.27           H  
ATOM   4470  CD  LYS A 279      10.276  12.097  24.280  1.00 90.27           C  
ATOM   4471  HD2 LYS A 279       9.229  12.017  24.574  1.00 90.27           H  
ATOM   4472  HD3 LYS A 279      10.397  11.702  23.272  1.00 90.27           H  
ATOM   4473  CE  LYS A 279      11.154  11.309  25.254  1.00 90.27           C  
ATOM   4474  HE2 LYS A 279      12.173  11.692  25.186  1.00 90.27           H  
ATOM   4475  HE3 LYS A 279      10.800  11.486  26.269  1.00 90.27           H  
ATOM   4476  NZ  LYS A 279      11.152   9.861  24.937  1.00 90.27           N  
ATOM   4477  HZ1 LYS A 279      11.469   9.693  23.994  1.00 90.27           H  
ATOM   4478  HZ2 LYS A 279      10.221   9.477  25.024  1.00 90.27           H  
ATOM   4479  HZ3 LYS A 279      11.749   9.353  25.573  1.00 90.27           H  
ATOM   4480  N   CYS A 280       9.024  17.109  21.590  1.00 91.89           N  
ATOM   4481  H   CYS A 280       8.429  17.210  22.400  1.00 91.89           H  
ATOM   4482  CA  CYS A 280       8.634  17.806  20.366  1.00 91.89           C  
ATOM   4483  HA  CYS A 280       9.013  17.253  19.506  1.00 91.89           H  
ATOM   4484  C   CYS A 280       9.242  19.216  20.246  1.00 91.89           C  
ATOM   4485  CB  CYS A 280       7.103  17.813  20.284  1.00 91.89           C  
ATOM   4486  HB2 CYS A 280       6.691  18.186  21.222  1.00 91.89           H  
ATOM   4487  HB3 CYS A 280       6.776  18.456  19.468  1.00 91.89           H  
ATOM   4488  O   CYS A 280       8.929  19.920  19.288  1.00 91.89           O  
ATOM   4489  SG  CYS A 280       6.515  16.122  19.990  1.00 91.89           S  
ATOM   4490  HG  CYS A 280       6.787  16.093  18.682  1.00 91.89           H  
ATOM   4491  N   GLY A 281      10.098  19.632  21.188  1.00 91.24           N  
ATOM   4492  H   GLY A 281      10.290  19.028  21.974  1.00 91.24           H  
ATOM   4493  CA  GLY A 281      10.792  20.922  21.161  1.00 91.24           C  
ATOM   4494  HA2 GLY A 281      11.165  21.118  20.156  1.00 91.24           H  
ATOM   4495  HA3 GLY A 281      11.647  20.868  21.836  1.00 91.24           H  
ATOM   4496  C   GLY A 281       9.935  22.108  21.602  1.00 91.24           C  
ATOM   4497  O   GLY A 281      10.105  23.208  21.069  1.00 91.24           O  
ATOM   4498  N   TYR A 282       8.980  21.881  22.507  1.00 92.56           N  
ATOM   4499  H   TYR A 282       8.892  20.950  22.890  1.00 92.56           H  
ATOM   4500  CA  TYR A 282       8.205  22.932  23.163  1.00 92.56           C  
ATOM   4501  HA  TYR A 282       8.323  23.872  22.623  1.00 92.56           H  
ATOM   4502  C   TYR A 282       8.699  23.141  24.594  1.00 92.56           C  
ATOM   4503  CB  TYR A 282       6.714  22.574  23.179  1.00 92.56           C  
ATOM   4504  HB2 TYR A 282       6.584  21.584  23.616  1.00 92.56           H  
ATOM   4505  HB3 TYR A 282       6.198  23.278  23.832  1.00 92.56           H  
ATOM   4506  O   TYR A 282       8.648  22.215  25.401  1.00 92.56           O  
ATOM   4507  CG  TYR A 282       6.048  22.605  21.822  1.00 92.56           C  
ATOM   4508  CD1 TYR A 282       5.389  23.773  21.403  1.00 92.56           C  
ATOM   4509  HD1 TYR A 282       5.354  24.623  22.068  1.00 92.56           H  
ATOM   4510  CD2 TYR A 282       6.083  21.477  20.984  1.00 92.56           C  
ATOM   4511  HD2 TYR A 282       6.595  20.586  21.314  1.00 92.56           H  
ATOM   4512  CE1 TYR A 282       4.788  23.837  20.135  1.00 92.56           C  
ATOM   4513  HE1 TYR A 282       4.288  24.741  19.822  1.00 92.56           H  
ATOM   4514  CE2 TYR A 282       5.480  21.530  19.713  1.00 92.56           C  
ATOM   4515  HE2 TYR A 282       5.515  20.671  19.061  1.00 92.56           H  
ATOM   4516  OH  TYR A 282       4.312  22.797  18.039  1.00 92.56           O  
ATOM   4517  HH  TYR A 282       3.923  23.660  17.880  1.00 92.56           H  
ATOM   4518  CZ  TYR A 282       4.848  22.717  19.282  1.00 92.56           C  
ATOM   4519  N   ASP A 283       9.081  24.376  24.918  1.00 89.12           N  
ATOM   4520  H   ASP A 283       9.290  25.032  24.179  1.00 89.12           H  
ATOM   4521  CA  ASP A 283       9.491  24.755  26.278  1.00 89.12           C  
ATOM   4522  HA  ASP A 283      10.099  23.957  26.706  1.00 89.12           H  
ATOM   4523  C   ASP A 283       8.282  24.979  27.202  1.00 89.12           C  
ATOM   4524  CB  ASP A 283      10.357  26.022  26.204  1.00 89.12           C  
ATOM   4525  HB2 ASP A 283      10.738  26.250  27.200  1.00 89.12           H  
ATOM   4526  HB3 ASP A 283       9.735  26.855  25.879  1.00 89.12           H  
ATOM   4527  O   ASP A 283       8.358  24.798  28.414  1.00 89.12           O  
ATOM   4528  CG  ASP A 283      11.541  25.863  25.243  1.00 89.12           C  
ATOM   4529  OD1 ASP A 283      12.193  24.798  25.287  1.00 89.12           O  
ATOM   4530  OD2 ASP A 283      11.713  26.767  24.397  1.00 89.12           O  
ATOM   4531  N   SER A 284       7.132  25.343  26.623  1.00 92.04           N  
ATOM   4532  H   SER A 284       7.142  25.436  25.618  1.00 92.04           H  
ATOM   4533  CA  SER A 284       5.872  25.545  27.340  1.00 92.04           C  
ATOM   4534  HA  SER A 284       6.056  25.490  28.413  1.00 92.04           H  
ATOM   4535  C   SER A 284       4.859  24.466  26.981  1.00 92.04           C  
ATOM   4536  CB  SER A 284       5.320  26.944  27.061  1.00 92.04           C  
ATOM   4537  HB2 SER A 284       5.979  27.678  27.525  1.00 92.04           H  
ATOM   4538  HB3 SER A 284       5.306  27.123  25.986  1.00 92.04           H  
ATOM   4539  O   SER A 284       4.346  24.410  25.858  1.00 92.04           O  
ATOM   4540  OG  SER A 284       4.005  27.091  27.577  1.00 92.04           O  
ATOM   4541  HG  SER A 284       3.936  27.992  27.900  1.00 92.04           H  
ATOM   4542  N   THR A 285       4.500  23.643  27.963  1.00 93.07           N  
ATOM   4543  H   THR A 285       5.053  23.626  28.808  1.00 93.07           H  
ATOM   4544  CA  THR A 285       3.451  22.627  27.811  1.00 93.07           C  
ATOM   4545  HA  THR A 285       3.713  21.987  26.968  1.00 93.07           H  
ATOM   4546  C   THR A 285       2.088  23.251  27.541  1.00 93.07           C  
ATOM   4547  CB  THR A 285       3.364  21.747  29.055  1.00 93.07           C  
ATOM   4548  HB  THR A 285       2.999  22.329  29.901  1.00 93.07           H  
ATOM   4549  O   THR A 285       1.320  22.717  26.744  1.00 93.07           O  
ATOM   4550  CG2 THR A 285       2.471  20.522  28.836  1.00 93.07           C  
ATOM   4551 HG21 THR A 285       2.886  19.897  28.046  1.00 93.07           H  
ATOM   4552 HG22 THR A 285       2.396  19.944  29.757  1.00 93.07           H  
ATOM   4553 HG23 THR A 285       1.462  20.831  28.560  1.00 93.07           H  
ATOM   4554  OG1 THR A 285       4.664  21.302  29.316  1.00 93.07           O  
ATOM   4555  HG1 THR A 285       4.607  20.752  30.101  1.00 93.07           H  
ATOM   4556  N   SER A 286       1.791  24.407  28.140  1.00 92.69           N  
ATOM   4557  H   SER A 286       2.442  24.799  28.805  1.00 92.69           H  
ATOM   4558  CA  SER A 286       0.552  25.146  27.872  1.00 92.69           C  
ATOM   4559  HA  SER A 286      -0.301  24.507  28.098  1.00 92.69           H  
ATOM   4560  C   SER A 286       0.463  25.553  26.402  1.00 92.69           C  
ATOM   4561  CB  SER A 286       0.467  26.389  28.763  1.00 92.69           C  
ATOM   4562  HB2 SER A 286       1.298  27.059  28.545  1.00 92.69           H  
ATOM   4563  HB3 SER A 286      -0.473  26.909  28.573  1.00 92.69           H  
ATOM   4564  O   SER A 286      -0.565  25.332  25.759  1.00 92.69           O  
ATOM   4565  OG  SER A 286       0.521  25.991  30.117  1.00 92.69           O  
ATOM   4566  HG  SER A 286       0.463  26.764  30.683  1.00 92.69           H  
ATOM   4567  N   TYR A 287       1.565  26.061  25.841  1.00 93.31           N  
ATOM   4568  H   TYR A 287       2.394  26.182  26.405  1.00 93.31           H  
ATOM   4569  CA  TYR A 287       1.635  26.403  24.423  1.00 93.31           C  
ATOM   4570  HA  TYR A 287       0.782  27.037  24.183  1.00 93.31           H  
ATOM   4571  C   TYR A 287       1.538  25.156  23.532  1.00 93.31           C  
ATOM   4572  CB  TYR A 287       2.915  27.199  24.153  1.00 93.31           C  
ATOM   4573  HB2 TYR A 287       3.777  26.571  24.377  1.00 93.31           H  
ATOM   4574  HB3 TYR A 287       2.945  28.061  24.820  1.00 93.31           H  
ATOM   4575  O   TYR A 287       0.773  25.151  22.568  1.00 93.31           O  
ATOM   4576  CG  TYR A 287       3.018  27.702  22.729  1.00 93.31           C  
ATOM   4577  CD1 TYR A 287       4.092  27.301  21.913  1.00 93.31           C  
ATOM   4578  HD1 TYR A 287       4.877  26.685  22.327  1.00 93.31           H  
ATOM   4579  CD2 TYR A 287       2.035  28.573  22.219  1.00 93.31           C  
ATOM   4580  HD2 TYR A 287       1.219  28.903  22.845  1.00 93.31           H  
ATOM   4581  CE1 TYR A 287       4.174  27.742  20.579  1.00 93.31           C  
ATOM   4582  HE1 TYR A 287       5.009  27.446  19.962  1.00 93.31           H  
ATOM   4583  CE2 TYR A 287       2.115  29.021  20.888  1.00 93.31           C  
ATOM   4584  HE2 TYR A 287       1.371  29.695  20.492  1.00 93.31           H  
ATOM   4585  OH  TYR A 287       3.248  29.035  18.779  1.00 93.31           O  
ATOM   4586  HH  TYR A 287       4.079  28.788  18.367  1.00 93.31           H  
ATOM   4587  CZ  TYR A 287       3.179  28.601  20.065  1.00 93.31           C  
ATOM   4588  N   PHE A 288       2.211  24.057  23.895  1.00 95.43           N  
ATOM   4589  H   PHE A 288       2.846  24.120  24.678  1.00 95.43           H  
ATOM   4590  CA  PHE A 288       2.075  22.769  23.205  1.00 95.43           C  
ATOM   4591  HA  PHE A 288       2.411  22.888  22.175  1.00 95.43           H  
ATOM   4592  C   PHE A 288       0.619  22.285  23.155  1.00 95.43           C  
ATOM   4593  CB  PHE A 288       2.961  21.715  23.881  1.00 95.43           C  
ATOM   4594  HB2 PHE A 288       4.006  21.935  23.664  1.00 95.43           H  
ATOM   4595  HB3 PHE A 288       2.834  21.775  24.962  1.00 95.43           H  
ATOM   4596  O   PHE A 288       0.125  21.939  22.082  1.00 95.43           O  
ATOM   4597  CG  PHE A 288       2.647  20.300  23.441  1.00 95.43           C  
ATOM   4598  CD1 PHE A 288       1.988  19.413  24.314  1.00 95.43           C  
ATOM   4599  HD1 PHE A 288       1.751  19.720  25.322  1.00 95.43           H  
ATOM   4600  CD2 PHE A 288       2.956  19.893  22.133  1.00 95.43           C  
ATOM   4601  HD2 PHE A 288       3.450  20.578  21.459  1.00 95.43           H  
ATOM   4602  CE1 PHE A 288       1.659  18.119  23.880  1.00 95.43           C  
ATOM   4603  HE1 PHE A 288       1.183  17.422  24.554  1.00 95.43           H  
ATOM   4604  CE2 PHE A 288       2.608  18.606  21.696  1.00 95.43           C  
ATOM   4605  HE2 PHE A 288       2.844  18.309  20.685  1.00 95.43           H  
ATOM   4606  CZ  PHE A 288       1.960  17.717  22.572  1.00 95.43           C  
ATOM   4607  HZ  PHE A 288       1.694  16.720  22.253  1.00 95.43           H  
ATOM   4608  N   ILE A 289      -0.096  22.302  24.287  1.00 93.52           N  
ATOM   4609  H   ILE A 289       0.371  22.595  25.134  1.00 93.52           H  
ATOM   4610  CA  ILE A 289      -1.511  21.907  24.363  1.00 93.52           C  
ATOM   4611  HA  ILE A 289      -1.605  20.882  24.004  1.00 93.52           H  
ATOM   4612  C   ILE A 289      -2.360  22.790  23.440  1.00 93.52           C  
ATOM   4613  CB  ILE A 289      -2.012  21.967  25.827  1.00 93.52           C  
ATOM   4614  HB  ILE A 289      -1.742  22.937  26.244  1.00 93.52           H  
ATOM   4615  O   ILE A 289      -3.241  22.281  22.743  1.00 93.52           O  
ATOM   4616  CG1 ILE A 289      -1.353  20.859  26.680  1.00 93.52           C  
ATOM   4617 HG12 ILE A 289      -1.806  19.897  26.439  1.00 93.52           H  
ATOM   4618 HG13 ILE A 289      -0.292  20.784  26.443  1.00 93.52           H  
ATOM   4619  CG2 ILE A 289      -3.548  21.821  25.902  1.00 93.52           C  
ATOM   4620 HG21 ILE A 289      -3.879  21.803  26.941  1.00 93.52           H  
ATOM   4621 HG22 ILE A 289      -3.866  20.905  25.405  1.00 93.52           H  
ATOM   4622 HG23 ILE A 289      -4.032  22.677  25.432  1.00 93.52           H  
ATOM   4623  CD1 ILE A 289      -1.476  21.094  28.192  1.00 93.52           C  
ATOM   4624 HD11 ILE A 289      -2.518  21.061  28.510  1.00 93.52           H  
ATOM   4625 HD12 ILE A 289      -0.933  20.312  28.722  1.00 93.52           H  
ATOM   4626 HD13 ILE A 289      -1.045  22.061  28.454  1.00 93.52           H  
ATOM   4627  N   GLN A 290      -2.087  24.097  23.405  1.00 92.94           N  
ATOM   4628  H   GLN A 290      -1.356  24.451  24.006  1.00 92.94           H  
ATOM   4629  CA  GLN A 290      -2.802  25.051  22.560  1.00 92.94           C  
ATOM   4630  HA  GLN A 290      -3.868  24.921  22.745  1.00 92.94           H  
ATOM   4631  C   GLN A 290      -2.549  24.788  21.064  1.00 92.94           C  
ATOM   4632  CB  GLN A 290      -2.406  26.474  22.982  1.00 92.94           C  
ATOM   4633  HB2 GLN A 290      -2.216  26.490  24.055  1.00 92.94           H  
ATOM   4634  HB3 GLN A 290      -1.487  26.765  22.472  1.00 92.94           H  
ATOM   4635  O   GLN A 290      -3.508  24.710  20.290  1.00 92.94           O  
ATOM   4636  CG  GLN A 290      -3.510  27.505  22.708  1.00 92.94           C  
ATOM   4637  HG2 GLN A 290      -4.408  27.222  23.257  1.00 92.94           H  
ATOM   4638  HG3 GLN A 290      -3.741  27.521  21.643  1.00 92.94           H  
ATOM   4639  CD  GLN A 290      -3.098  28.912  23.138  1.00 92.94           C  
ATOM   4640  NE2 GLN A 290      -4.023  29.838  23.263  1.00 92.94           N  
ATOM   4641 HE21 GLN A 290      -5.005  29.646  23.130  1.00 92.94           H  
ATOM   4642 HE22 GLN A 290      -3.684  30.740  23.567  1.00 92.94           H  
ATOM   4643  OE1 GLN A 290      -1.939  29.214  23.351  1.00 92.94           O  
ATOM   4644  N   CYS A 291      -1.292  24.565  20.662  1.00 90.54           N  
ATOM   4645  H   CYS A 291      -0.548  24.684  21.335  1.00 90.54           H  
ATOM   4646  CA  CYS A 291      -0.920  24.170  19.300  1.00 90.54           C  
ATOM   4647  HA  CYS A 291      -1.264  24.931  18.599  1.00 90.54           H  
ATOM   4648  C   CYS A 291      -1.580  22.848  18.897  1.00 90.54           C  
ATOM   4649  CB  CYS A 291       0.608  24.048  19.187  1.00 90.54           C  
ATOM   4650  HB2 CYS A 291       0.866  23.562  18.246  1.00 90.54           H  
ATOM   4651  HB3 CYS A 291       0.992  23.438  20.004  1.00 90.54           H  
ATOM   4652  O   CYS A 291      -2.243  22.785  17.861  1.00 90.54           O  
ATOM   4653  SG  CYS A 291       1.396  25.680  19.238  1.00 90.54           S  
ATOM   4654  HG  CYS A 291       0.789  26.235  18.185  1.00 90.54           H  
ATOM   4655  N   PHE A 292      -1.474  21.819  19.741  1.00 88.08           N  
ATOM   4656  H   PHE A 292      -0.913  21.940  20.572  1.00 88.08           H  
ATOM   4657  CA  PHE A 292      -2.046  20.497  19.494  1.00 88.08           C  
ATOM   4658  HA  PHE A 292      -1.642  20.108  18.559  1.00 88.08           H  
ATOM   4659  C   PHE A 292      -3.568  20.566  19.337  1.00 88.08           C  
ATOM   4660  CB  PHE A 292      -1.622  19.557  20.631  1.00 88.08           C  
ATOM   4661  HB2 PHE A 292      -0.553  19.681  20.805  1.00 88.08           H  
ATOM   4662  HB3 PHE A 292      -2.134  19.842  21.550  1.00 88.08           H  
ATOM   4663  O   PHE A 292      -4.122  19.998  18.396  1.00 88.08           O  
ATOM   4664  CG  PHE A 292      -1.879  18.092  20.345  1.00 88.08           C  
ATOM   4665  CD1 PHE A 292      -3.165  17.551  20.516  1.00 88.08           C  
ATOM   4666  HD1 PHE A 292      -3.968  18.182  20.867  1.00 88.08           H  
ATOM   4667  CD2 PHE A 292      -0.829  17.267  19.902  1.00 88.08           C  
ATOM   4668  HD2 PHE A 292       0.161  17.676  19.764  1.00 88.08           H  
ATOM   4669  CE1 PHE A 292      -3.409  16.196  20.234  1.00 88.08           C  
ATOM   4670  HE1 PHE A 292      -4.402  15.793  20.367  1.00 88.08           H  
ATOM   4671  CE2 PHE A 292      -1.069  15.909  19.629  1.00 88.08           C  
ATOM   4672  HE2 PHE A 292      -0.264  15.281  19.279  1.00 88.08           H  
ATOM   4673  CZ  PHE A 292      -2.359  15.373  19.791  1.00 88.08           C  
ATOM   4674  HZ  PHE A 292      -2.537  14.330  19.574  1.00 88.08           H  
ATOM   4675  N   LYS A 293      -4.251  21.339  20.193  1.00 86.60           N  
ATOM   4676  H   LYS A 293      -3.741  21.768  20.952  1.00 86.60           H  
ATOM   4677  CA  LYS A 293      -5.696  21.572  20.090  1.00 86.60           C  
ATOM   4678  HA  LYS A 293      -6.190  20.604  20.013  1.00 86.60           H  
ATOM   4679  C   LYS A 293      -6.067  22.324  18.816  1.00 86.60           C  
ATOM   4680  CB  LYS A 293      -6.203  22.281  21.355  1.00 86.60           C  
ATOM   4681  HB2 LYS A 293      -5.777  23.283  21.404  1.00 86.60           H  
ATOM   4682  HB3 LYS A 293      -5.866  21.721  22.228  1.00 86.60           H  
ATOM   4683  O   LYS A 293      -7.011  21.922  18.140  1.00 86.60           O  
ATOM   4684  CG  LYS A 293      -7.740  22.367  21.395  1.00 86.60           C  
ATOM   4685  HG2 LYS A 293      -8.154  21.359  21.396  1.00 86.60           H  
ATOM   4686  HG3 LYS A 293      -8.101  22.893  20.512  1.00 86.60           H  
ATOM   4687  CD  LYS A 293      -8.227  23.121  22.642  1.00 86.60           C  
ATOM   4688  HD2 LYS A 293      -7.812  24.129  22.629  1.00 86.60           H  
ATOM   4689  HD3 LYS A 293      -7.874  22.607  23.536  1.00 86.60           H  
ATOM   4690  CE  LYS A 293      -9.762  23.197  22.659  1.00 86.60           C  
ATOM   4691  HE2 LYS A 293     -10.163  22.184  22.664  1.00 86.60           H  
ATOM   4692  HE3 LYS A 293     -10.096  23.676  21.739  1.00 86.60           H  
ATOM   4693  NZ  LYS A 293     -10.279  23.954  23.832  1.00 86.60           N  
ATOM   4694  HZ1 LYS A 293      -9.941  24.906  23.831  1.00 86.60           H  
ATOM   4695  HZ2 LYS A 293     -10.004  23.522  24.703  1.00 86.60           H  
ATOM   4696  HZ3 LYS A 293     -11.288  23.994  23.816  1.00 86.60           H  
ATOM   4697  N   LYS A 294      -5.336  23.383  18.453  1.00 82.92           N  
ATOM   4698  H   LYS A 294      -4.576  23.668  19.054  1.00 82.92           H  
ATOM   4699  CA  LYS A 294      -5.589  24.141  17.214  1.00 82.92           C  
ATOM   4700  HA  LYS A 294      -6.618  24.500  17.232  1.00 82.92           H  
ATOM   4701  C   LYS A 294      -5.445  23.251  15.978  1.00 82.92           C  
ATOM   4702  CB  LYS A 294      -4.642  25.354  17.155  1.00 82.92           C  
ATOM   4703  HB2 LYS A 294      -4.747  25.922  18.079  1.00 82.92           H  
ATOM   4704  HB3 LYS A 294      -3.610  25.010  17.082  1.00 82.92           H  
ATOM   4705  O   LYS A 294      -6.242  23.373  15.045  1.00 82.92           O  
ATOM   4706  CG  LYS A 294      -4.955  26.284  15.970  1.00 82.92           C  
ATOM   4707  HG2 LYS A 294      -4.801  25.746  15.034  1.00 82.92           H  
ATOM   4708  HG3 LYS A 294      -5.998  26.597  16.027  1.00 82.92           H  
ATOM   4709  CD  LYS A 294      -4.057  27.531  15.971  1.00 82.92           C  
ATOM   4710  HD2 LYS A 294      -4.209  28.081  16.900  1.00 82.92           H  
ATOM   4711  HD3 LYS A 294      -3.014  27.219  15.912  1.00 82.92           H  
ATOM   4712  CE  LYS A 294      -4.391  28.437  14.775  1.00 82.92           C  
ATOM   4713  HE2 LYS A 294      -4.260  27.864  13.857  1.00 82.92           H  
ATOM   4714  HE3 LYS A 294      -5.440  28.727  14.837  1.00 82.92           H  
ATOM   4715  NZ  LYS A 294      -3.537  29.655  14.728  1.00 82.92           N  
ATOM   4716  HZ1 LYS A 294      -3.775  30.228  13.930  1.00 82.92           H  
ATOM   4717  HZ2 LYS A 294      -2.560  29.414  14.641  1.00 82.92           H  
ATOM   4718  HZ3 LYS A 294      -3.654  30.221  15.556  1.00 82.92           H  
ATOM   4719  N   TYR A 295      -4.469  22.353  16.014  1.00 77.36           N  
ATOM   4720  H   TYR A 295      -3.847  22.378  16.810  1.00 77.36           H  
ATOM   4721  CA  TYR A 295      -4.092  21.475  14.922  1.00 77.36           C  
ATOM   4722  HA  TYR A 295      -4.119  22.029  13.984  1.00 77.36           H  
ATOM   4723  C   TYR A 295      -5.007  20.252  14.772  1.00 77.36           C  
ATOM   4724  CB  TYR A 295      -2.655  21.071  15.202  1.00 77.36           C  
ATOM   4725  HB2 TYR A 295      -2.600  20.448  16.096  1.00 77.36           H  
ATOM   4726  HB3 TYR A 295      -2.063  21.965  15.395  1.00 77.36           H  
ATOM   4727  O   TYR A 295      -5.642  20.061  13.740  1.00 77.36           O  
ATOM   4728  CG  TYR A 295      -2.042  20.343  14.059  1.00 77.36           C  
ATOM   4729  CD1 TYR A 295      -2.249  18.963  13.904  1.00 77.36           C  
ATOM   4730  HD1 TYR A 295      -2.909  18.432  14.574  1.00 77.36           H  
ATOM   4731  CD2 TYR A 295      -1.184  21.049  13.217  1.00 77.36           C  
ATOM   4732  HD2 TYR A 295      -1.007  22.106  13.352  1.00 77.36           H  
ATOM   4733  CE1 TYR A 295      -1.563  18.258  12.915  1.00 77.36           C  
ATOM   4734  HE1 TYR A 295      -1.675  17.192  12.786  1.00 77.36           H  
ATOM   4735  CE2 TYR A 295      -0.410  20.327  12.319  1.00 77.36           C  
ATOM   4736  HE2 TYR A 295       0.410  20.855  11.857  1.00 77.36           H  
ATOM   4737  OH  TYR A 295       0.149  18.172  11.350  1.00 77.36           O  
ATOM   4738  HH  TYR A 295       0.575  18.764  10.725  1.00 77.36           H  
ATOM   4739  CZ  TYR A 295      -0.612  18.932  12.153  1.00 77.36           C  
ATOM   4740  N   PHE A 296      -5.129  19.435  15.821  1.00 71.63           N  
ATOM   4741  H   PHE A 296      -4.592  19.648  16.649  1.00 71.63           H  
ATOM   4742  CA  PHE A 296      -5.883  18.179  15.804  1.00 71.63           C  
ATOM   4743  HA  PHE A 296      -5.901  17.798  14.783  1.00 71.63           H  
ATOM   4744  C   PHE A 296      -7.348  18.324  16.225  1.00 71.63           C  
ATOM   4745  CB  PHE A 296      -5.168  17.162  16.702  1.00 71.63           C  
ATOM   4746  HB2 PHE A 296      -5.829  16.316  16.890  1.00 71.63           H  
ATOM   4747  HB3 PHE A 296      -4.982  17.617  17.675  1.00 71.63           H  
ATOM   4748  O   PHE A 296      -8.070  17.323  16.216  1.00 71.63           O  
ATOM   4749  CG  PHE A 296      -3.876  16.613  16.136  1.00 71.63           C  
ATOM   4750  CD1 PHE A 296      -3.848  15.949  14.894  1.00 71.63           C  
ATOM   4751  HD1 PHE A 296      -4.724  15.943  14.262  1.00 71.63           H  
ATOM   4752  CD2 PHE A 296      -2.678  16.794  16.841  1.00 71.63           C  
ATOM   4753  HD2 PHE A 296      -2.668  17.361  17.760  1.00 71.63           H  
ATOM   4754  CE1 PHE A 296      -2.658  15.368  14.423  1.00 71.63           C  
ATOM   4755  HE1 PHE A 296      -2.608  14.885  13.459  1.00 71.63           H  
ATOM   4756  CE2 PHE A 296      -1.480  16.253  16.349  1.00 71.63           C  
ATOM   4757  HE2 PHE A 296      -0.560  16.404  16.893  1.00 71.63           H  
ATOM   4758  CZ  PHE A 296      -1.472  15.523  15.151  1.00 71.63           C  
ATOM   4759  HZ  PHE A 296      -0.545  15.125  14.764  1.00 71.63           H  
ATOM   4760  N   LYS A 297      -7.766  19.535  16.619  1.00 73.92           N  
ATOM   4761  H   LYS A 297      -7.080  20.277  16.618  1.00 73.92           H  
ATOM   4762  CA  LYS A 297      -9.104  19.866  17.144  1.00 73.92           C  
ATOM   4763  HA  LYS A 297      -9.081  20.905  17.472  1.00 73.92           H  
ATOM   4764  C   LYS A 297      -9.485  19.098  18.414  1.00 73.92           C  
ATOM   4765  CB  LYS A 297     -10.169  19.787  16.033  1.00 73.92           C  
ATOM   4766  HB2 LYS A 297     -10.346  18.741  15.782  1.00 73.92           H  
ATOM   4767  HB3 LYS A 297     -11.105  20.191  16.419  1.00 73.92           H  
ATOM   4768  O   LYS A 297     -10.656  18.942  18.728  1.00 73.92           O  
ATOM   4769  CG  LYS A 297      -9.818  20.541  14.739  1.00 73.92           C  
ATOM   4770  HG2 LYS A 297      -8.971  20.057  14.254  1.00 73.92           H  
ATOM   4771  HG3 LYS A 297     -10.676  20.459  14.072  1.00 73.92           H  
ATOM   4772  CD  LYS A 297      -9.496  22.028  14.950  1.00 73.92           C  
ATOM   4773  HD2 LYS A 297      -8.599  22.117  15.563  1.00 73.92           H  
ATOM   4774  HD3 LYS A 297     -10.330  22.518  15.454  1.00 73.92           H  
ATOM   4775  CE  LYS A 297      -9.247  22.688  13.590  1.00 73.92           C  
ATOM   4776  HE2 LYS A 297      -8.561  22.058  13.023  1.00 73.92           H  
ATOM   4777  HE3 LYS A 297     -10.188  22.737  13.041  1.00 73.92           H  
ATOM   4778  NZ  LYS A 297      -8.662  24.040  13.725  1.00 73.92           N  
ATOM   4779  HZ1 LYS A 297      -8.513  24.441  12.810  1.00 73.92           H  
ATOM   4780  HZ2 LYS A 297      -9.268  24.648  14.256  1.00 73.92           H  
ATOM   4781  HZ3 LYS A 297      -7.763  23.961  14.178  1.00 73.92           H  
ATOM   4782  N   THR A 298      -8.493  18.630  19.167  1.00 75.78           N  
ATOM   4783  H   THR A 298      -7.545  18.813  18.870  1.00 75.78           H  
ATOM   4784  CA  THR A 298      -8.669  17.925  20.443  1.00 75.78           C  
ATOM   4785  HA  THR A 298      -9.537  18.335  20.960  1.00 75.78           H  
ATOM   4786  C   THR A 298      -7.444  18.146  21.324  1.00 75.78           C  
ATOM   4787  CB  THR A 298      -8.935  16.432  20.207  1.00 75.78           C  
ATOM   4788  HB  THR A 298      -9.795  16.334  19.545  1.00 75.78           H  
ATOM   4789  O   THR A 298      -6.363  18.421  20.807  1.00 75.78           O  
ATOM   4790  CG2 THR A 298      -7.761  15.668  19.595  1.00 75.78           C  
ATOM   4791 HG21 THR A 298      -8.028  14.616  19.498  1.00 75.78           H  
ATOM   4792 HG22 THR A 298      -7.534  16.075  18.610  1.00 75.78           H  
ATOM   4793 HG23 THR A 298      -6.882  15.759  20.234  1.00 75.78           H  
ATOM   4794  OG1 THR A 298      -9.255  15.820  21.427  1.00 75.78           O  
ATOM   4795  HG1 THR A 298      -9.679  14.981  21.230  1.00 75.78           H  
ATOM   4796  N   THR A 299      -7.585  18.066  22.644  1.00 84.51           N  
ATOM   4797  H   THR A 299      -8.441  17.681  23.017  1.00 84.51           H  
ATOM   4798  CA  THR A 299      -6.440  18.196  23.557  1.00 84.51           C  
ATOM   4799  HA  THR A 299      -5.820  19.023  23.208  1.00 84.51           H  
ATOM   4800  C   THR A 299      -5.591  16.917  23.548  1.00 84.51           C  
ATOM   4801  CB  THR A 299      -6.890  18.518  24.989  1.00 84.51           C  
ATOM   4802  HB  THR A 299      -6.014  18.606  25.631  1.00 84.51           H  
ATOM   4803  O   THR A 299      -6.120  15.844  23.244  1.00 84.51           O  
ATOM   4804  CG2 THR A 299      -7.679  19.825  25.064  1.00 84.51           C  
ATOM   4805 HG21 THR A 299      -7.068  20.635  24.665  1.00 84.51           H  
ATOM   4806 HG22 THR A 299      -7.915  20.046  26.105  1.00 84.51           H  
ATOM   4807 HG23 THR A 299      -8.606  19.747  24.495  1.00 84.51           H  
ATOM   4808  OG1 THR A 299      -7.706  17.482  25.473  1.00 84.51           O  
ATOM   4809  HG1 THR A 299      -8.120  17.764  26.292  1.00 84.51           H  
ATOM   4810  N   PRO A 300      -4.298  16.979  23.923  1.00 86.36           N  
ATOM   4811  CA  PRO A 300      -3.461  15.785  24.061  1.00 86.36           C  
ATOM   4812  HA  PRO A 300      -3.284  15.360  23.073  1.00 86.36           H  
ATOM   4813  C   PRO A 300      -4.087  14.710  24.962  1.00 86.36           C  
ATOM   4814  CB  PRO A 300      -2.133  16.289  24.635  1.00 86.36           C  
ATOM   4815  HB2 PRO A 300      -2.172  16.310  25.724  1.00 86.36           H  
ATOM   4816  HB3 PRO A 300      -1.290  15.684  24.299  1.00 86.36           H  
ATOM   4817  O   PRO A 300      -4.108  13.538  24.600  1.00 86.36           O  
ATOM   4818  CG  PRO A 300      -2.048  17.720  24.112  1.00 86.36           C  
ATOM   4819  HG2 PRO A 300      -1.401  18.341  24.730  1.00 86.36           H  
ATOM   4820  HG3 PRO A 300      -1.690  17.708  23.082  1.00 86.36           H  
ATOM   4821  CD  PRO A 300      -3.504  18.180  24.156  1.00 86.36           C  
ATOM   4822  HD2 PRO A 300      -3.673  18.938  23.390  1.00 86.36           H  
ATOM   4823  HD3 PRO A 300      -3.730  18.579  25.145  1.00 86.36           H  
ATOM   4824  N   SER A 301      -4.678  15.108  26.093  1.00 86.05           N  
ATOM   4825  H   SER A 301      -4.569  16.066  26.393  1.00 86.05           H  
ATOM   4826  CA  SER A 301      -5.316  14.183  27.040  1.00 86.05           C  
ATOM   4827  HA  SER A 301      -4.586  13.430  27.338  1.00 86.05           H  
ATOM   4828  C   SER A 301      -6.515  13.451  26.434  1.00 86.05           C  
ATOM   4829  CB  SER A 301      -5.766  14.933  28.297  1.00 86.05           C  
ATOM   4830  HB2 SER A 301      -6.064  14.209  29.056  1.00 86.05           H  
ATOM   4831  HB3 SER A 301      -6.617  15.573  28.063  1.00 86.05           H  
ATOM   4832  O   SER A 301      -6.659  12.245  26.614  1.00 86.05           O  
ATOM   4833  OG  SER A 301      -4.710  15.733  28.793  1.00 86.05           O  
ATOM   4834  HG  SER A 301      -4.862  15.918  29.723  1.00 86.05           H  
ATOM   4835  N   THR A 302      -7.367  14.155  25.686  1.00 78.69           N  
ATOM   4836  H   THR A 302      -7.230  15.149  25.568  1.00 78.69           H  
ATOM   4837  CA  THR A 302      -8.500  13.530  24.990  1.00 78.69           C  
ATOM   4838  HA  THR A 302      -9.027  12.874  25.682  1.00 78.69           H  
ATOM   4839  C   THR A 302      -8.023  12.671  23.820  1.00 78.69           C  
ATOM   4840  CB  THR A 302      -9.484  14.603  24.511  1.00 78.69           C  
ATOM   4841  HB  THR A 302      -8.977  15.271  23.815  1.00 78.69           H  
ATOM   4842  O   THR A 302      -8.587  11.611  23.567  1.00 78.69           O  
ATOM   4843  CG2 THR A 302     -10.734  14.018  23.859  1.00 78.69           C  
ATOM   4844 HG21 THR A 302     -10.457  13.480  22.952  1.00 78.69           H  
ATOM   4845 HG22 THR A 302     -11.227  13.328  24.544  1.00 78.69           H  
ATOM   4846 HG23 THR A 302     -11.423  14.818  23.587  1.00 78.69           H  
ATOM   4847  OG1 THR A 302      -9.930  15.359  25.612  1.00 78.69           O  
ATOM   4848  HG1 THR A 302     -10.741  15.798  25.344  1.00 78.69           H  
ATOM   4849  N   PHE A 303      -6.953  13.081  23.134  1.00 72.62           N  
ATOM   4850  H   PHE A 303      -6.530  13.966  23.374  1.00 72.62           H  
ATOM   4851  CA  PHE A 303      -6.349  12.295  22.062  1.00 72.62           C  
ATOM   4852  HA  PHE A 303      -7.118  12.079  21.320  1.00 72.62           H  
ATOM   4853  C   PHE A 303      -5.821  10.943  22.555  1.00 72.62           C  
ATOM   4854  CB  PHE A 303      -5.246  13.117  21.393  1.00 72.62           C  
ATOM   4855  HB2 PHE A 303      -4.455  13.327  22.112  1.00 72.62           H  
ATOM   4856  HB3 PHE A 303      -5.670  14.074  21.087  1.00 72.62           H  
ATOM   4857  O   PHE A 303      -6.053   9.947  21.881  1.00 72.62           O  
ATOM   4858  CG  PHE A 303      -4.633  12.448  20.183  1.00 72.62           C  
ATOM   4859  CD1 PHE A 303      -3.483  11.654  20.331  1.00 72.62           C  
ATOM   4860  HD1 PHE A 303      -3.039  11.515  21.306  1.00 72.62           H  
ATOM   4861  CD2 PHE A 303      -5.212  12.613  18.909  1.00 72.62           C  
ATOM   4862  HD2 PHE A 303      -6.096  13.224  18.805  1.00 72.62           H  
ATOM   4863  CE1 PHE A 303      -2.899  11.046  19.210  1.00 72.62           C  
ATOM   4864  HE1 PHE A 303      -1.996  10.466  19.335  1.00 72.62           H  
ATOM   4865  CE2 PHE A 303      -4.639  11.976  17.791  1.00 72.62           C  
ATOM   4866  HE2 PHE A 303      -5.073  12.066  16.806  1.00 72.62           H  
ATOM   4867  CZ  PHE A 303      -3.477  11.202  17.940  1.00 72.62           C  
ATOM   4868  HZ  PHE A 303      -3.016  10.733  17.084  1.00 72.62           H  
ATOM   4869  N   ILE A 304      -5.184  10.893  23.734  1.00 73.33           N  
ATOM   4870  H   ILE A 304      -4.979  11.760  24.208  1.00 73.33           H  
ATOM   4871  CA  ILE A 304      -4.752   9.631  24.362  1.00 73.33           C  
ATOM   4872  HA  ILE A 304      -4.084   9.103  23.682  1.00 73.33           H  
ATOM   4873  C   ILE A 304      -5.959   8.713  24.602  1.00 73.33           C  
ATOM   4874  CB  ILE A 304      -3.987   9.900  25.682  1.00 73.33           C  
ATOM   4875  HB  ILE A 304      -4.605  10.537  26.315  1.00 73.33           H  
ATOM   4876  O   ILE A 304      -5.926   7.546  24.223  1.00 73.33           O  
ATOM   4877  CG1 ILE A 304      -2.639  10.613  25.426  1.00 73.33           C  
ATOM   4878 HG12 ILE A 304      -2.761  11.393  24.674  1.00 73.33           H  
ATOM   4879 HG13 ILE A 304      -1.919   9.895  25.034  1.00 73.33           H  
ATOM   4880  CG2 ILE A 304      -3.721   8.580  26.435  1.00 73.33           C  
ATOM   4881 HG21 ILE A 304      -3.145   8.749  27.345  1.00 73.33           H  
ATOM   4882 HG22 ILE A 304      -3.167   7.893  25.795  1.00 73.33           H  
ATOM   4883 HG23 ILE A 304      -4.654   8.103  26.736  1.00 73.33           H  
ATOM   4884  CD1 ILE A 304      -2.061  11.263  26.694  1.00 73.33           C  
ATOM   4885 HD11 ILE A 304      -2.726  12.054  27.040  1.00 73.33           H  
ATOM   4886 HD12 ILE A 304      -1.080  11.690  26.484  1.00 73.33           H  
ATOM   4887 HD13 ILE A 304      -1.930  10.529  27.489  1.00 73.33           H  
ATOM   4888  N   LYS A 305      -7.049   9.245  25.176  1.00 70.31           N  
ATOM   4889  H   LYS A 305      -7.012  10.213  25.461  1.00 70.31           H  
ATOM   4890  CA  LYS A 305      -8.270   8.462  25.441  1.00 70.31           C  
ATOM   4891  HA  LYS A 305      -8.015   7.597  26.053  1.00 70.31           H  
ATOM   4892  C   LYS A 305      -8.889   7.886  24.166  1.00 70.31           C  
ATOM   4893  CB  LYS A 305      -9.315   9.309  26.180  1.00 70.31           C  
ATOM   4894  HB2 LYS A 305      -9.520  10.216  25.611  1.00 70.31           H  
ATOM   4895  HB3 LYS A 305     -10.238   8.732  26.239  1.00 70.31           H  
ATOM   4896  O   LYS A 305      -9.369   6.767  24.192  1.00 70.31           O  
ATOM   4897  CG  LYS A 305      -8.888   9.677  27.606  1.00 70.31           C  
ATOM   4898  HG2 LYS A 305      -7.978  10.278  27.580  1.00 70.31           H  
ATOM   4899  HG3 LYS A 305      -8.690   8.765  28.168  1.00 70.31           H  
ATOM   4900  CD  LYS A 305     -10.004  10.469  28.300  1.00 70.31           C  
ATOM   4901  HD2 LYS A 305     -10.900   9.850  28.335  1.00 70.31           H  
ATOM   4902  HD3 LYS A 305     -10.217  11.372  27.727  1.00 70.31           H  
ATOM   4903  CE  LYS A 305      -9.582  10.846  29.723  1.00 70.31           C  
ATOM   4904  HE2 LYS A 305      -8.719  11.510  29.669  1.00 70.31           H  
ATOM   4905  HE3 LYS A 305      -9.270   9.937  30.238  1.00 70.31           H  
ATOM   4906  NZ  LYS A 305     -10.694  11.489  30.469  1.00 70.31           N  
ATOM   4907  HZ1 LYS A 305     -10.409  11.719  31.410  1.00 70.31           H  
ATOM   4908  HZ2 LYS A 305     -11.014  12.326  30.005  1.00 70.31           H  
ATOM   4909  HZ3 LYS A 305     -11.473  10.850  30.541  1.00 70.31           H  
ATOM   4910  N   MET A 306      -8.860   8.642  23.068  1.00 59.15           N  
ATOM   4911  H   MET A 306      -8.469   9.569  23.147  1.00 59.15           H  
ATOM   4912  CA  MET A 306      -9.376   8.206  21.762  1.00 59.15           C  
ATOM   4913  HA  MET A 306     -10.321   7.678  21.897  1.00 59.15           H  
ATOM   4914  C   MET A 306      -8.444   7.254  21.002  1.00 59.15           C  
ATOM   4915  CB  MET A 306      -9.600   9.435  20.869  1.00 59.15           C  
ATOM   4916  HB2 MET A 306      -9.808   9.105  19.851  1.00 59.15           H  
ATOM   4917  HB3 MET A 306      -8.686  10.029  20.847  1.00 59.15           H  
ATOM   4918  O   MET A 306      -8.852   6.721  19.978  1.00 59.15           O  
ATOM   4919  CG  MET A 306     -10.764  10.326  21.294  1.00 59.15           C  
ATOM   4920  HG2 MET A 306     -11.687   9.750  21.224  1.00 59.15           H  
ATOM   4921  HG3 MET A 306     -10.629  10.636  22.330  1.00 59.15           H  
ATOM   4922  SD  MET A 306     -10.903  11.804  20.243  1.00 59.15           S  
ATOM   4923  CE  MET A 306     -12.428  12.497  20.933  1.00 59.15           C  
ATOM   4924  HE1 MET A 306     -13.259  11.825  20.716  1.00 59.15           H  
ATOM   4925  HE2 MET A 306     -12.341  12.603  22.014  1.00 59.15           H  
ATOM   4926  HE3 MET A 306     -12.632  13.468  20.482  1.00 59.15           H  
ATOM   4927  N   ALA A 307      -7.172   7.150  21.392  1.00 50.34           N  
ATOM   4928  H   ALA A 307      -6.870   7.649  22.216  1.00 50.34           H  
ATOM   4929  CA  ALA A 307      -6.190   6.310  20.707  1.00 50.34           C  
ATOM   4930  HA  ALA A 307      -6.519   6.108  19.688  1.00 50.34           H  
ATOM   4931  C   ALA A 307      -6.002   4.945  21.379  1.00 50.34           C  
ATOM   4932  CB  ALA A 307      -4.865   7.074  20.643  1.00 50.34           C  
ATOM   4933  HB1 ALA A 307      -4.530   7.322  21.650  1.00 50.34           H  
ATOM   4934  HB2 ALA A 307      -4.125   6.421  20.180  1.00 50.34           H  
ATOM   4935  HB3 ALA A 307      -4.984   7.986  20.058  1.00 50.34           H  
ATOM   4936  O   ALA A 307      -5.626   3.992  20.704  1.00 50.34           O  
ATOM   4937  N   ASN A 308      -6.239   4.873  22.692  1.00 46.69           N  
ATOM   4938  H   ASN A 308      -6.501   5.721  23.175  1.00 46.69           H
[truncated: 193,924 more chars]
